# Supplementary material for: Integrated computational and experimental analysis explores FOLH1 expression patterns across cancers and nominates melatonin as a potential modulator in prostate cancer models
Source: PLoS Comput Biol. 2026 May 22;22(5):e1014315. doi: 10.1371/journal.pcbi.1014315 (PMC13218620; doi:10.1371/journal.pcbi.1014315)
Supplement: S1 File — Comprehensive dataset of FOLH1 ligands with structural and physicochemical characterization. This dataset contains 420 FOLH1 ligands with their corresponding pIC50 values, calculated molecular descriptors, structural and physicochemical properties. (CSV) [file pcbi.1014315.s006.csv]

SMILES	IC50 (nM)	Standardized_SMILES	SELFIES	Morgan_FP	MolWeight	LogP	TPSA	NumRotatableBonds	NumHAcceptors	NumHDonors	NumAromaticRings	NumRings	FractionCSP3	NumAliphaticRings	BertzCT	MolMR
OC(=O)c1c(CCS)c2ccccc2n1Cc1cccc(c1)C(O)=O	22.0	O=C(O)c1cccc(Cn2c(C(=O)O)c(CCS)c3ccccc32)c1	[O][=C][Branch1][C][O][C][=C][C][=C][C][Branch2][Ring1][O][C][N][C][Branch1][=Branch1][C][=Branch1][C][=O][O][=C][Branch1][Ring2][C][C][S][C][=C][C][=C][C][=C][Ring1][=Branch1][Ring1][#C][=C][Ring2][Ring1][=Branch1]	['0', '0', '0', '0', '0', '0', '0', '0', '0', '0', '0', '0', '0', '0', '0', '1', '0', '0', '0', '0', '0', '0', '0', '0', '0', '0', '0', '0', '0', '0', '0', '0', '0', '0', '0', '0', '0', '0', '0', '0', '0', '0', '1', '0', '0', '1', '0', '0', '0', '0', '0', '0', '0', '0', '0', '0', '0', '0', '0', '0', '0', '0', '0', '0', '1', '0', '0', '0', '0', '0', '0', '0', '0', '0', '0', '0', '0', '0', '0', '0'…	355.08782902400003	3.558300000000002	79.53	6	4	3	3	3	0.15789473684210525	0	961.2125385581336	98.95760000000003
OC(=O)c1c(CCS)c2ccccc2n1-c1cccc(c1)C(O)=O	22.0	O=C(O)c1cccc(-n2c(C(=O)O)c(CCS)c3ccccc32)c1	[O][=C][Branch1][C][O][C][=C][C][=C][C][Branch2][Ring1][#Branch2][N][C][Branch1][=Branch1][C][=Branch1][C][=O][O][=C][Branch1][Ring2][C][C][S][C][=C][C][=C][C][=C][Ring1][=Branch1][Ring1][#C][=C][Ring2][Ring1][Branch1]	['0', '0', '0', '0', '0', '0', '0', '0', '0', '0', '0', '0', '0', '0', '0', '1', '0', '0', '0', '0', '0', '0', '0', '0', '0', '1', '0', '0', '0', '0', '0', '0', '0', '0', '0', '0', '0', '0', '0', '0', '0', '0', '0', '0', '0', '1', '0', '0', '0', '0', '0', '0', '0', '0', '0', '0', '0', '0', '0', '0', '0', '0', '0', '0', '1', '0', '0', '0', '0', '0', '0', '0', '0', '0', '0', '0', '0', '0', '0', '0'…	341.07217896000003	3.499200000000002	79.53	5	4	3	3	3	0.1111111111111111	0	945.3417984198518	94.75060000000002
OC(=O)CC[C@H](NC(=O)N[C@@H](CCCCn1cc(COCCOCCOCCOCCOCCOCCOCCOCCNc2ccc(cc2[N+]([O-])=O)[N+]([O-])=O)nn1)C(O)=O)C(O)=O	23.0	O=C(O)CC[C@H](NC(=O)N[C@@H](CCCCn1cc(COCCOCCOCCOCCOCCOCCOCCOCCNc2ccc([N+](=O)[O-])cc2[N+](=O)[O-])nn1)C(=O)O)C(=O)O	[O][=C][Branch1][C][O][C][C][C@H1][Branch2][=Branch1][=N][N][C][=Branch1][C][=O][N][C@@H1][Branch2][Branch1][=C][C][C][C][C][N][C][=C][Branch2][Ring2][#C][C][O][C][C][O][C][C][O][C][C][O][C][C][O][C][C][O][C][C][O][C][C][O][C][C][N][C][=C][C][=C][Branch1][=Branch1][N+1][=Branch1][C][=O][O-1][C][=C][Ring1][=Branch2][N+1][=Branch1][C][=O][O-1][N][=N][Ring2][Ring2][O][C][=Branch1][C][=O][O][C][=Bran…	['0', '1', '0', '0', '0', '0', '0', '0', '0', '0', '0', '0', '0', '1', '0', '0', '0', '0', '0', '0', '0', '0', '0', '0', '0', '0', '0', '0', '0', '0', '0', '0', '0', '0', '0', '0', '0', '0', '0', '0', '0', '0', '0', '0', '0', '0', '0', '0', '0', '0', '0', '0', '0', '0', '0', '0', '0', '0', '0', '0', '0', '0', '0', '0', '0', '0', '0', '0', '0', '0', '0', '0', '0', '0', '0', '0', '0', '0', '0', '0'…	918.3818216359999	1.0801000000000098	355.89	41	20	6	2	2	0.6756756756756757	0	1686.2130855574078	218.8872999999994
COc1ccc(CN(CCCC[C@H](NC(=O)N[C@@H](CCC(O)=O)C(O)=O)C(O)=O)C(=O)CCCCCNC(=O)CCC(=O)N[C@@H](Cc2ccccc2)C(=O)N[C@@H](Cc2ccccc2)C(=O)NCCCN=[N+]=[N-])c(OC)c1	23.0	COc1ccc(CN(CCCC[C@H](NC(=O)N[C@@H](CCC(=O)O)C(=O)O)C(=O)O)C(=O)CCCCCNC(=O)CCC(=O)N[C@@H](Cc2ccccc2)C(=O)N[C@@H](Cc2ccccc2)C(=O)NCCCN=[N+]=[N-])c(OC)c1	[C][O][C][=C][C][=C][Branch2][Branch2][Branch1][C][N][Branch2][Ring2][Ring1][C][C][C][C][C@H1][Branch2][Ring1][=Branch1][N][C][=Branch1][C][=O][N][C@@H1][Branch1][Branch2][C][C][C][=Branch1][C][=O][O][C][=Branch1][C][=O][O][C][=Branch1][C][=O][O][C][=Branch1][C][=O][C][C][C][C][C][N][C][=Branch1][C][=O][C][C][C][=Branch1][C][=O][N][C@@H1][Branch1][#Branch2][C][C][=C][C][=C][C][=C][Ring1][=Branch1…	['0', '1', '0', '0', '0', '0', '0', '0', '0', '0', '0', '0', '0', '0', '0', '0', '0', '0', '0', '0', '0', '0', '0', '0', '0', '0', '0', '0', '0', '0', '0', '0', '0', '1', '0', '0', '0', '0', '0', '0', '0', '1', '1', '0', '0', '0', '0', '0', '0', '0', '0', '0', '0', '0', '0', '0', '0', '0', '0', '0', '0', '0', '0', '0', '1', '0', '0', '0', '0', '0', '0', '0', '1', '0', '0', '0', '0', '0', '0', '1'…	1058.5072969199998	4.001500000000012	356.96	37	12	9	3	3	0.4807692307692308	0	2423.71498022579	276.70359999999977
OC(=O)CC[C@H](NC(=O)N[C@@H](CCCCN(Cc1cccc(c1)[N+]([O-])=O)C(=O)CCCCCNC(=O)CCC(=O)N[C@@H](Cc1ccccc1)C(=O)N[C@@H](Cc1ccccc1)C(=O)NCCCN=[N+]=[N-])C(O)=O)C(O)=O	23.0	[N-]=[N+]=NCCCNC(=O)[C@H](Cc1ccccc1)NC(=O)[C@H](Cc1ccccc1)NC(=O)CCC(=O)NCCCCCC(=O)N(CCCC[C@H](NC(=O)N[C@@H](CCC(=O)O)C(=O)O)C(=O)O)Cc1cccc([N+](=O)[O-])c1	[N-1][=N+1][=N][C][C][C][N][C][=Branch1][C][=O][C@H1][Branch1][#Branch2][C][C][=C][C][=C][C][=C][Ring1][=Branch1][N][C][=Branch1][C][=O][C@H1][Branch1][#Branch2][C][C][=C][C][=C][C][=C][Ring1][=Branch1][N][C][=Branch1][C][=O][C][C][C][=Branch1][C][=O][N][C][C][C][C][C][C][=Branch1][C][=O][N][Branch2][Ring2][Ring1][C][C][C][C][C@H1][Branch2][Ring1][=Branch1][N][C][=Branch1][C][=O][N][C@@H1][Branch…	['0', '1', '0', '0', '0', '0', '0', '0', '0', '0', '0', '0', '0', '0', '1', '1', '0', '0', '0', '0', '0', '0', '0', '0', '0', '0', '0', '0', '0', '0', '0', '0', '0', '1', '0', '0', '0', '0', '0', '0', '0', '1', '1', '0', '0', '0', '0', '0', '0', '0', '0', '0', '0', '0', '0', '0', '0', '0', '0', '0', '0', '0', '0', '0', '1', '0', '0', '0', '0', '0', '0', '0', '1', '0', '0', '0', '0', '0', '0', '1'…	1043.47124576	3.892500000000008	381.64	36	12	9	3	3	0.46	0	2440.8328391522728	270.2539999999996
OC(=O)CC[C@H](NC(=O)N[C@@H](CCCCn1nnc(COCCOCCOCCOCCOCCOCCOCCOCCNc2ccc(cc2[N+]([O-])=O)[N+]([O-])=O)c1I)C(O)=O)C(O)=O	24.0	O=C(O)CC[C@H](NC(=O)N[C@@H](CCCCn1nnc(COCCOCCOCCOCCOCCOCCOCCOCCNc2ccc([N+](=O)[O-])cc2[N+](=O)[O-])c1I)C(=O)O)C(=O)O	[O][=C][Branch1][C][O][C][C][C@H1][Branch2][=Branch1][=C][N][C][=Branch1][C][=O][N][C@@H1][Branch2][Branch1][#C][C][C][C][C][N][N][=N][C][Branch2][Ring2][#C][C][O][C][C][O][C][C][O][C][C][O][C][C][O][C][C][O][C][C][O][C][C][O][C][C][N][C][=C][C][=C][Branch1][=Branch1][N+1][=Branch1][C][=O][O-1][C][=C][Ring1][=Branch2][N+1][=Branch1][C][=O][O-1][=C][Ring2][Ring2][O][I][C][=Branch1][C][=O][O][C][=B…	['0', '1', '0', '0', '0', '0', '0', '0', '0', '0', '0', '0', '0', '1', '0', '0', '0', '0', '0', '0', '0', '0', '0', '0', '0', '0', '0', '0', '0', '0', '0', '0', '0', '0', '0', '0', '0', '0', '0', '0', '0', '0', '0', '0', '0', '0', '0', '0', '0', '0', '0', '0', '0', '0', '0', '0', '0', '0', '0', '0', '0', '0', '0', '0', '0', '0', '0', '0', '0', '0', '0', '0', '0', '0', '0', '0', '0', '0', '0', '0'…	1044.278469604	1.6847000000000092	355.89	41	20	6	2	2	0.6756756756756757	0	1742.1080207071955	231.60429999999945
OC(=O)CC[C@H](NC(=O)N[C@@H](CCCCN(Cc1ccc(O)cc1)C(=O)CCCCCNC(=O)CCC(=O)N[C@@H](Cc1ccccc1)C(=O)N[C@@H](Cc1ccccc1)C(=O)NCCCN=[N+]=[N-])C(O)=O)C(O)=O	24.0	[N-]=[N+]=NCCCNC(=O)[C@H](Cc1ccccc1)NC(=O)[C@H](Cc1ccccc1)NC(=O)CCC(=O)NCCCCCC(=O)N(CCCC[C@H](NC(=O)N[C@@H](CCC(=O)O)C(=O)O)C(=O)O)Cc1ccc(O)cc1	[N-1][=N+1][=N][C][C][C][N][C][=Branch1][C][=O][C@H1][Branch1][#Branch2][C][C][=C][C][=C][C][=C][Ring1][=Branch1][N][C][=Branch1][C][=O][C@H1][Branch1][#Branch2][C][C][=C][C][=C][C][=C][Ring1][=Branch1][N][C][=Branch1][C][=O][C][C][C][=Branch1][C][=O][N][C][C][C][C][C][C][=Branch1][C][=O][N][Branch2][Ring2][Ring1][C][C][C][C][C@H1][Branch2][Ring1][=Branch1][N][C][=Branch1][C][=O][N][C@@H1][Branch…	['0', '1', '0', '0', '0', '0', '0', '0', '0', '0', '0', '0', '0', '0', '0', '0', '0', '0', '0', '0', '0', '0', '0', '0', '0', '0', '0', '0', '0', '0', '0', '0', '0', '1', '0', '0', '0', '0', '0', '0', '0', '1', '1', '0', '0', '0', '0', '0', '0', '0', '0', '0', '0', '0', '0', '0', '0', '0', '0', '0', '0', '0', '0', '0', '1', '0', '0', '0', '0', '0', '0', '0', '1', '0', '0', '0', '0', '0', '0', '1'…	1014.4810821720001	3.6899000000000077	358.73	35	11	10	3	3	0.46	0	2316.6819770530365	265.2643999999995
CSc1ccc(cc1)C(=O)NCCCC[C@@H](OC=O)OC(=O)N[C@@H](CCC(O)=O)C(O)=O	24.0	CSc1ccc(C(=O)NCCCC[C@@H](OC=O)OC(=O)N[C@@H](CCC(=O)O)C(=O)O)cc1	[C][S][C][=C][C][=C][Branch2][Ring2][Branch1][C][=Branch1][C][=O][N][C][C][C][C][C@@H1][Branch1][Ring2][O][C][=O][O][C][=Branch1][C][=O][N][C@@H1][Branch1][Branch2][C][C][C][=Branch1][C][=O][O][C][=Branch1][C][=O][O][C][=C][Ring2][Ring1][=C]	['0', '1', '0', '0', '0', '0', '0', '0', '1', '0', '0', '0', '0', '0', '0', '0', '0', '0', '0', '0', '0', '0', '0', '0', '0', '0', '0', '0', '0', '0', '0', '0', '0', '1', '0', '0', '0', '0', '0', '0', '0', '0', '0', '0', '0', '0', '0', '0', '0', '0', '0', '0', '0', '0', '0', '0', '0', '0', '0', '0', '0', '0', '0', '0', '0', '0', '0', '0', '0', '1', '0', '0', '0', '0', '0', '0', '0', '0', '0', '0'…	470.1359014119999	1.8518999999999999	168.32999999999996	15	8	4	1	1	0.45	0	785.7800320307892	113.25450000000008
CN1\C(=C\C=C2/CCCC(\C=C\C3=[N+](CCCCCC(=O)NCCCCC(NC(=O)CCCCCCC(=O)NCCCCC(NC(=O)NC(CCC(O)=O)C(O)=O)C(O)=O)C(=O)NCc4ccc(cc4)-c4ccc(O)c(c4)-c4cc5cc(ccc5[nH]4)C(=N)\N=C(\C)O)c4ccc(cc4C3(C)C)S([O-])(=O)=O)=C2)C(C)(C)c2cc(ccc12)S([O-])(=O)=O	25.0	C/C(O)=N/C(=N)c1ccc2[nH]c(-c3cc(-c4ccc(CNC(=O)C(CCCCNC(=O)CCCCC[N+]5=C(/C=C/C6=C/C(=C/C=C7/N(C)c8ccc(S(=O)(=O)[O-])cc8C7(C)C)CCC6)C(C)(C)c6cc(S(=O)(=O)[O-])ccc65)NC(=O)CCCCCCC(=O)NCCCCC(NC(=O)NC(CCC(=O)O)C(=O)O)C(=O)O)cc4)ccc3O)cc2c1	[C][/C][Branch1][C][O][=N][/C][=Branch1][C][=N][C][=C][C][=C][NH1][C][Branch2][=N][Ring1][C][=C][C][Branch2][N][=Branch1][C][=C][C][=C][Branch2][O][#Branch2][C][N][C][=Branch1][C][=O][C][Branch2][#Branch1][=C][C][C][C][C][N][C][=Branch1][C][=O][C][C][C][C][C][N+1][=C][Branch2][Ring2][#C][/C][=C][/C][=C][/C][=Branch2][Ring1][P][=C][/C][=C][/N][Branch1][C][C][C][=C][C][=C][Branch1][=Branch2][S][=Br…	['0', '1', '0', '0', '1', '0', '0', '0', '0', '0', '0', '0', '0', '0', '0', '0', '0', '0', '0', '0', '1', '0', '0', '0', '0', '0', '0', '0', '1', '0', '0', '0', '0', '1', '0', '0', '1', '0', '0', '0', '0', '1', '0', '0', '0', '0', '0', '0', '0', '0', '0', '0', '0', '0', '0', '0', '0', '0', '1', '0', '0', '0', '0', '0', '0', '0', '0', '0', '0', '0', '0', '0', '0', '0', '0', '0', '0', '0', '0', '0'…	1672.7113357519092	11.943669999999996	482.5399999999999	42	17	13	6	9	0.41379310344827586	3	5248.875262857796	448.75540000000143
OC(=O)CC[C@H](NC(=O)N[C@@H](CCCCN(Cc1ccc(Cl)cc1)C(=O)CCCCCNC(=O)CCC(=O)N[C@H](Cc1ccccc1)C(=O)N[C@H](Cc1ccc(O)cc1)C(=O)NCCCN=[N+]=[N-])C(O)=O)C(O)=O	27.0	[N-]=[N+]=NCCCNC(=O)[C@@H](Cc1ccc(O)cc1)NC(=O)[C@@H](Cc1ccccc1)NC(=O)CCC(=O)NCCCCCC(=O)N(CCCC[C@H](NC(=O)N[C@@H](CCC(=O)O)C(=O)O)C(=O)O)Cc1ccc(Cl)cc1	[N-1][=N+1][=N][C][C][C][N][C][=Branch1][C][=O][C@@H1][Branch1][=N][C][C][=C][C][=C][Branch1][C][O][C][=C][Ring1][#Branch1][N][C][=Branch1][C][=O][C@@H1][Branch1][#Branch2][C][C][=C][C][=C][C][=C][Ring1][=Branch1][N][C][=Branch1][C][=O][C][C][C][=Branch1][C][=O][N][C][C][C][C][C][C][=Branch1][C][=O][N][Branch2][Ring2][Ring1][C][C][C][C][C@H1][Branch2][Ring1][=Branch1][N][C][=Branch1][C][=O][N][C@…	['0', '1', '0', '0', '0', '0', '0', '0', '0', '0', '0', '0', '0', '0', '0', '0', '0', '0', '0', '0', '0', '0', '0', '0', '0', '0', '0', '0', '0', '0', '0', '0', '0', '1', '0', '0', '0', '0', '0', '0', '0', '1', '1', '0', '0', '0', '1', '0', '0', '0', '0', '0', '0', '0', '0', '0', '0', '0', '0', '0', '0', '0', '0', '0', '1', '0', '0', '0', '0', '0', '0', '0', '1', '0', '0', '0', '0', '0', '0', '1'…	1048.4421098200003	4.343300000000007	358.7300000000001	35	11	10	3	3	0.46	0	2372.3045758998837	270.2743999999996
CN1\C(=C\C=C2/CCCC(\C=C\C3=[N+](CCCCCC(=O)NCCCCC(NC(=O)CCCCCCC(=O)NCCCCC(NC(=O)NC(CCC(O)=O)C(O)=O)C(O)=O)C(=O)NCc4ccc(cc4)-c4ccc(O)c(c4)-c4cc5cc(ccc5[nH]4)C(N)=N)c4ccc(cc4C3(C)C)S([O-])(=O)=O)=C2)C(C)(C)c2cc(ccc12)S([O-])(=O)=O	28.0	CN1/C(=C/C=C2/C=C(/C=C/C3=[N+](CCCCCC(=O)NCCCCC(NC(=O)CCCCCCC(=O)NCCCCC(NC(=O)NC(CCC(=O)O)C(=O)O)C(=O)O)C(=O)NCc4ccc(-c5ccc(O)c(-c6cc7cc(C(=N)N)ccc7[nH]6)c5)cc4)c4ccc(S(=O)(=O)[O-])cc4C3(C)C)CCC2)C(C)(C)c2cc(S(=O)(=O)[O-])ccc21	[C][N][/C][=Branch2][N][=Branch2][=C][/C][=C][/C][=C][Branch2][O][O][/C][=C][/C][=N+1][Branch2][=Branch2][#Branch2][C][C][C][C][C][C][=Branch1][C][=O][N][C][C][C][C][C][Branch2][Branch1][Ring1][N][C][=Branch1][C][=O][C][C][C][C][C][C][C][=Branch1][C][=O][N][C][C][C][C][C][Branch2][Ring1][=Branch1][N][C][=Branch1][C][=O][N][C][Branch1][Branch2][C][C][C][=Branch1][C][=O][O][C][=Branch1][C][=O][O][C…	['0', '1', '0', '0', '1', '0', '0', '0', '0', '0', '0', '0', '0', '0', '0', '0', '0', '0', '0', '0', '1', '0', '0', '0', '0', '0', '0', '0', '1', '0', '0', '0', '0', '1', '0', '0', '1', '0', '0', '0', '0', '1', '0', '0', '0', '0', '0', '0', '0', '0', '0', '0', '0', '0', '0', '0', '0', '0', '1', '0', '0', '0', '0', '0', '0', '0', '0', '0', '0', '0', '0', '0', '0', '0', '0', '0', '0', '0', '0', '0'…	1630.7007710679093	10.925969999999994	475.96999999999997	42	17	13	6	9	0.4117647058823529	3	5099.21893255367	437.20500000000135
OC(=O)CC[C@H](NC(=O)N[C@@H](CCCCN(Cc1ccccc1)C(=O)CCCCCNC(=O)CCC(=O)N[C@@H](Cc1ccccc1)C(=O)N[C@@H](Cc1ccccc1)C(=O)NCCCN=[N+]=[N-])C(O)=O)C(O)=O	28.0	[N-]=[N+]=NCCCNC(=O)[C@H](Cc1ccccc1)NC(=O)[C@H](Cc1ccccc1)NC(=O)CCC(=O)NCCCCCC(=O)N(CCCC[C@H](NC(=O)N[C@@H](CCC(=O)O)C(=O)O)C(=O)O)Cc1ccccc1	[N-1][=N+1][=N][C][C][C][N][C][=Branch1][C][=O][C@H1][Branch1][#Branch2][C][C][=C][C][=C][C][=C][Ring1][=Branch1][N][C][=Branch1][C][=O][C@H1][Branch1][#Branch2][C][C][=C][C][=C][C][=C][Ring1][=Branch1][N][C][=Branch1][C][=O][C][C][C][=Branch1][C][=O][N][C][C][C][C][C][C][=Branch1][C][=O][N][Branch2][Ring2][Ring1][C][C][C][C][C@H1][Branch2][Ring1][=Branch1][N][C][=Branch1][C][=O][N][C@@H1][Branch…	['0', '1', '0', '0', '0', '0', '0', '0', '0', '0', '0', '0', '0', '0', '0', '0', '0', '0', '0', '0', '0', '0', '0', '0', '0', '0', '0', '0', '0', '0', '0', '0', '0', '1', '0', '0', '0', '0', '0', '0', '0', '1', '1', '0', '0', '0', '0', '0', '0', '0', '0', '0', '0', '0', '0', '0', '0', '0', '0', '0', '0', '0', '0', '0', '1', '0', '0', '0', '0', '0', '0', '0', '1', '0', '0', '0', '0', '0', '0', '1'…	998.4861675520001	3.984300000000008	338.5	35	10	9	3	3	0.46	0	2266.326362416882	263.59959999999955
OC(=O)CC[C@H](NC(=O)N[C@@H](CCCCN(Cc1ccccc1)C(=O)CCCCCNC(=O)CCC(=O)N[C@@H](Cc1ccccc1)C(=O)N[C@@H](Cc1ccccc1)C(=O)NCCCN=[N+]=[N-])C(O)=O)C(O)=O	28.0	[N-]=[N+]=NCCCNC(=O)[C@H](Cc1ccccc1)NC(=O)[C@H](Cc1ccccc1)NC(=O)CCC(=O)NCCCCCC(=O)N(CCCC[C@H](NC(=O)N[C@@H](CCC(=O)O)C(=O)O)C(=O)O)Cc1ccccc1	[N-1][=N+1][=N][C][C][C][N][C][=Branch1][C][=O][C@H1][Branch1][#Branch2][C][C][=C][C][=C][C][=C][Ring1][=Branch1][N][C][=Branch1][C][=O][C@H1][Branch1][#Branch2][C][C][=C][C][=C][C][=C][Ring1][=Branch1][N][C][=Branch1][C][=O][C][C][C][=Branch1][C][=O][N][C][C][C][C][C][C][=Branch1][C][=O][N][Branch2][Ring2][Ring1][C][C][C][C][C@H1][Branch2][Ring1][=Branch1][N][C][=Branch1][C][=O][N][C@@H1][Branch…	['0', '1', '0', '0', '0', '0', '0', '0', '0', '0', '0', '0', '0', '0', '0', '0', '0', '0', '0', '0', '0', '0', '0', '0', '0', '0', '0', '0', '0', '0', '0', '0', '0', '1', '0', '0', '0', '0', '0', '0', '0', '1', '1', '0', '0', '0', '0', '0', '0', '0', '0', '0', '0', '0', '0', '0', '0', '0', '0', '0', '0', '0', '0', '0', '1', '0', '0', '0', '0', '0', '0', '0', '1', '0', '0', '0', '0', '0', '0', '1'…	998.4861675520001	3.984300000000008	338.5	35	10	9	3	3	0.46	0	2266.326362416882	263.59959999999955
CC(C)(C)SCC(NC(=O)N[C@@H](CCC(O)=O)C(O)=O)C(O)=O	29.0	CC(C)(C)SCC(NC(=O)N[C@@H](CCC(=O)O)C(=O)O)C(=O)O	[C][C][Branch1][C][C][Branch1][C][C][S][C][C][Branch2][Ring1][=Branch1][N][C][=Branch1][C][=O][N][C@@H1][Branch1][Branch2][C][C][C][=Branch1][C][=O][O][C][=Branch1][C][=O][O][C][=Branch1][C][=O][O]	['0', '1', '0', '0', '0', '0', '0', '0', '0', '0', '0', '0', '0', '0', '0', '0', '0', '0', '0', '0', '0', '0', '0', '0', '0', '0', '0', '0', '0', '0', '0', '0', '0', '1', '0', '0', '0', '0', '0', '0', '0', '0', '0', '0', '0', '0', '0', '0', '0', '0', '0', '0', '0', '0', '0', '0', '0', '0', '0', '0', '0', '0', '0', '1', '0', '0', '0', '0', '0', '1', '0', '0', '0', '0', '0', '0', '0', '0', '0', '0'…	350.1147720439999	0.5885000000000007	153.03	9	5	5	0	0	0.6923076923076923	0	461.72961270816273	83.59580000000004
OC(=O)CC[C@@H](CP(O)(O)=O)C(O)=O	30.0	O=C(O)CC[C@@H](CP(=O)(O)O)C(=O)O	[O][=C][Branch1][C][O][C][C][C@@H1][Branch1][#Branch2][C][P][=Branch1][C][=O][Branch1][C][O][O][C][=Branch1][C][=O][O]	['0', '1', '0', '0', '0', '0', '0', '0', '0', '0', '0', '0', '0', '0', '0', '0', '0', '0', '0', '0', '1', '0', '0', '0', '0', '0', '0', '0', '0', '0', '0', '0', '0', '0', '0', '0', '0', '0', '0', '0', '0', '0', '0', '0', '0', '0', '0', '0', '0', '0', '0', '0', '0', '0', '0', '0', '0', '0', '0', '0', '0', '0', '0', '0', '0', '0', '0', '0', '0', '0', '0', '0', '0', '0', '0', '0', '0', '0', '0', '0'…	226.024239322	-0.27029999999999993	132.13	6	3	4	0	0	0.6666666666666666	0	267.3535850853021	44.906700000000015
OC(=O)CC[C@H](NC(=O)N[C@@H](CCCCn1nnc(COCCOCCOCCOCCNc2ccc(cc2[N+]([O-])=O)[N+]([O-])=O)c1I)C(O)=O)C(O)=O	30.0	O=C(O)CC[C@H](NC(=O)N[C@@H](CCCCn1nnc(COCCOCCOCCOCCNc2ccc([N+](=O)[O-])cc2[N+](=O)[O-])c1I)C(=O)O)C(=O)O	[O][=C][Branch1][C][O][C][C][C@H1][Branch2][=Branch1][C][N][C][=Branch1][C][=O][N][C@@H1][Branch2][Branch1][Ring1][C][C][C][C][N][N][=N][C][Branch2][Ring2][Ring1][C][O][C][C][O][C][C][O][C][C][O][C][C][N][C][=C][C][=C][Branch1][=Branch1][N+1][=Branch1][C][=O][O-1][C][=C][Ring1][=Branch2][N+1][=Branch1][C][=O][O-1][=C][Ring2][Ring1][#C][I][C][=Branch1][C][=O][O][C][=Branch1][C][=O][O]	['0', '1', '0', '0', '0', '0', '0', '0', '0', '0', '0', '0', '0', '1', '0', '0', '0', '0', '0', '0', '0', '0', '0', '0', '0', '0', '0', '0', '0', '0', '0', '0', '0', '0', '0', '0', '0', '0', '0', '0', '0', '0', '0', '0', '0', '0', '0', '0', '0', '0', '0', '0', '0', '0', '0', '0', '0', '0', '0', '0', '0', '0', '0', '0', '0', '0', '0', '0', '0', '0', '0', '0', '0', '0', '0', '0', '0', '0', '0', '0'…	868.1736106120002	1.6183000000000025	318.97	29	16	6	2	2	0.5862068965517241	0	1528.74828494613	188.32829999999967
COc1ccc(cc1)-c1ccc(cc1)C(=O)NCCCC[C@@H](OC=O)OC(=O)N[C@@H](CCC(O)=O)C(O)=O	30.0	COc1ccc(-c2ccc(C(=O)NCCCC[C@@H](OC=O)OC(=O)N[C@@H](CCC(=O)O)C(=O)O)cc2)cc1	[C][O][C][=C][C][=C][Branch2][Ring2][P][C][=C][C][=C][Branch2][Ring2][Branch1][C][=Branch1][C][=O][N][C][C][C][C][C@@H1][Branch1][Ring2][O][C][=O][O][C][=Branch1][C][=O][N][C@@H1][Branch1][Branch2][C][C][C][=Branch1][C][=O][O][C][=Branch1][C][=O][O][C][=C][Ring2][Ring1][=C][C][=C][Ring2][Ring2][Ring2]	['0', '1', '0', '0', '0', '0', '0', '0', '1', '0', '0', '0', '0', '0', '0', '0', '0', '0', '0', '0', '0', '0', '0', '0', '0', '0', '0', '0', '0', '0', '0', '0', '0', '1', '0', '0', '0', '0', '0', '0', '0', '0', '0', '0', '0', '0', '0', '0', '0', '0', '0', '0', '0', '0', '0', '0', '0', '0', '0', '0', '0', '0', '0', '0', '0', '0', '0', '0', '0', '1', '0', '0', '0', '0', '0', '0', '0', '0', '0', '0'…	530.1900451599998	2.8056	177.55999999999997	16	8	4	2	2	0.34615384615384615	0	1086.2126201601304	133.4615
OC(=O)C(CCCS)Sc1cccc(c1)C(O)=O	32.0	O=C(O)c1cccc(SC(CCCS)C(=O)O)c1	[O][=C][Branch1][C][O][C][=C][C][=C][C][Branch1][=C][S][C][Branch1][Branch1][C][C][C][S][C][=Branch1][C][=O][O][=C][Ring1][#C]	['0', '1', '0', '0', '0', '0', '0', '0', '0', '0', '0', '0', '0', '0', '0', '1', '0', '0', '0', '0', '0', '0', '0', '0', '0', '0', '0', '1', '0', '0', '0', '0', '0', '0', '0', '0', '0', '0', '0', '0', '0', '0', '0', '0', '0', '0', '0', '0', '0', '0', '0', '0', '0', '0', '0', '0', '0', '0', '0', '0', '0', '0', '0', '0', '1', '0', '0', '0', '0', '0', '0', '0', '0', '0', '0', '1', '0', '0', '0', '0'…	286.033350928	2.6401000000000003	74.6	7	4	3	1	1	0.3333333333333333	0	433.8405164367198	73.76910000000002
OC(=O)CC[C@H](CP(O)(=O)Cc1c(F)c(F)c(F)c(F)c1F)C(O)=O	34.0	O=C(O)CC[C@H](CP(=O)(O)Cc1c(F)c(F)c(F)c(F)c1F)C(=O)O	[O][=C][Branch1][C][O][C][C][C@H1][Branch2][Ring1][#C][C][P][=Branch1][C][=O][Branch1][C][O][C][C][=C][Branch1][C][F][C][Branch1][C][F][=C][Branch1][C][F][C][Branch1][C][F][=C][Ring1][#Branch2][F][C][=Branch1][C][=O][O]	['0', '1', '0', '0', '0', '0', '0', '0', '0', '0', '0', '0', '0', '0', '0', '0', '0', '0', '0', '0', '1', '0', '0', '0', '0', '0', '0', '0', '0', '0', '0', '0', '0', '0', '0', '0', '0', '0', '0', '0', '0', '0', '0', '0', '0', '0', '0', '0', '0', '0', '0', '0', '0', '0', '0', '0', '0', '0', '0', '0', '0', '0', '0', '0', '0', '0', '0', '0', '0', '0', '0', '0', '0', '0', '0', '0', '0', '0', '0', '0'…	390.02916583399997	2.7181000000000006	111.89999999999999	8	3	3	1	1	0.38461538461538464	0	723.9105107915175	72.62389999999999
CC(C)(C)c1cc(Cn2c(C(O)=O)c(CCS)c3ccccc23)cc(c1)C(O)=O	34.0	CC(C)(C)c1cc(Cn2c(C(=O)O)c(CCS)c3ccccc32)cc(C(=O)O)c1	[C][C][Branch1][C][C][Branch1][C][C][C][=C][C][Branch2][Ring1][O][C][N][C][Branch1][=Branch1][C][=Branch1][C][=O][O][=C][Branch1][Ring2][C][C][S][C][=C][C][=C][C][=C][Ring1][=Branch1][Ring1][#C][=C][C][Branch1][=Branch1][C][=Branch1][C][=O][O][=C][Ring2][Ring1][=Branch2]	['0', '0', '0', '0', '0', '0', '0', '0', '0', '0', '0', '0', '0', '0', '0', '0', '0', '0', '0', '0', '0', '0', '0', '0', '0', '0', '0', '0', '0', '0', '0', '0', '0', '1', '0', '0', '0', '0', '0', '0', '0', '0', '0', '0', '0', '1', '0', '0', '0', '0', '0', '0', '0', '0', '0', '0', '0', '0', '0', '0', '0', '0', '0', '0', '1', '0', '0', '0', '0', '0', '0', '0', '0', '0', '0', '0', '0', '0', '0', '0'…	411.15042927999997	4.855800000000004	79.53	6	4	3	3	3	0.30434782608695654	0	1092.1862821995448	117.65760000000006
[O-]C(=O)CC[C@H](NP([O-])(=O)OC[C@H](NC(=O)c1ccccc1)C([O-])=O)C([O-])=O	35.0	O=C([O-])CC[C@H](NP(=O)([O-])OC[C@H](NC(=O)c1ccccc1)C(=O)[O-])C(=O)[O-]	[O][=C][Branch1][C][O-1][C][C][C@H1][Branch2][Ring1][S][N][P][=Branch1][C][=O][Branch1][C][O-1][O][C][C@H1][Branch1][=C][N][C][=Branch1][C][=O][C][=C][C][=C][C][=C][Ring1][=Branch1][C][=Branch1][C][=O][O-1][C][=Branch1][C][=O][O-1]	['0', '1', '0', '0', '0', '0', '0', '0', '0', '0', '0', '0', '0', '0', '0', '0', '0', '0', '0', '0', '0', '0', '0', '0', '0', '0', '0', '0', '0', '0', '0', '0', '0', '0', '0', '0', '0', '0', '0', '0', '0', '0', '0', '0', '0', '0', '0', '0', '0', '0', '0', '0', '0', '0', '0', '0', '0', '0', '0', '0', '0', '0', '0', '0', '1', '0', '0', '0', '0', '0', '0', '0', '0', '0', '0', '0', '0', '0', '1', '0'…	414.04862562963996	-4.741899999999997	210.88	12	10	2	1	1	0.3333333333333333	0	769.344930541763	82.43340000000003
OC(=O)CC[C@H](NC(=O)N[C@@H](CCCCN(Cc1ccc(cc1)[N+]([O-])=O)C(=O)CCCCCNC(=O)CCC(=O)N[C@@H](Cc1ccccc1)C(=O)N[C@@H](Cc1ccccc1)C(=O)NCCCN=[N+]=[N-])C(O)=O)C(O)=O	35.0	[N-]=[N+]=NCCCNC(=O)[C@H](Cc1ccccc1)NC(=O)[C@H](Cc1ccccc1)NC(=O)CCC(=O)NCCCCCC(=O)N(CCCC[C@H](NC(=O)N[C@@H](CCC(=O)O)C(=O)O)C(=O)O)Cc1ccc([N+](=O)[O-])cc1	[N-1][=N+1][=N][C][C][C][N][C][=Branch1][C][=O][C@H1][Branch1][#Branch2][C][C][=C][C][=C][C][=C][Ring1][=Branch1][N][C][=Branch1][C][=O][C@H1][Branch1][#Branch2][C][C][=C][C][=C][C][=C][Ring1][=Branch1][N][C][=Branch1][C][=O][C][C][C][=Branch1][C][=O][N][C][C][C][C][C][C][=Branch1][C][=O][N][Branch2][Ring2][Ring1][C][C][C][C][C@H1][Branch2][Ring1][=Branch1][N][C][=Branch1][C][=O][N][C@@H1][Branch…	['0', '1', '0', '0', '0', '0', '0', '0', '0', '0', '0', '0', '0', '0', '0', '0', '0', '0', '0', '0', '0', '0', '0', '0', '0', '0', '0', '0', '0', '0', '0', '0', '0', '1', '0', '0', '0', '0', '0', '0', '0', '1', '1', '0', '0', '0', '0', '0', '0', '0', '0', '0', '0', '0', '0', '0', '0', '0', '0', '0', '0', '0', '0', '0', '1', '0', '0', '0', '0', '0', '0', '0', '1', '0', '0', '0', '0', '0', '0', '1'…	1043.47124576	3.892500000000008	381.64	36	12	9	3	3	0.46	0	2423.5828391522723	270.2539999999996
OC(=O)CC[C@H](NC(=O)N[C@@H](CCCCNCc1ccccc1I)C(O)=O)C(O)=O	37.0	O=C(O)CC[C@H](NC(=O)N[C@@H](CCCCNCc1ccccc1I)C(=O)O)C(=O)O	[O][=C][Branch1][C][O][C][C][C@H1][Branch2][Ring1][=C][N][C][=Branch1][C][=O][N][C@@H1][Branch1][S][C][C][C][C][N][C][C][=C][C][=C][C][=C][Ring1][=Branch1][I][C][=Branch1][C][=O][O][C][=Branch1][C][=O][O]	['0', '1', '0', '0', '0', '0', '0', '0', '0', '0', '0', '0', '0', '0', '0', '0', '0', '0', '0', '0', '0', '0', '0', '0', '0', '0', '0', '0', '0', '0', '0', '0', '0', '0', '0', '0', '0', '0', '0', '0', '0', '0', '0', '0', '0', '0', '0', '0', '0', '0', '0', '0', '0', '0', '0', '0', '0', '0', '0', '0', '0', '0', '0', '0', '1', '0', '0', '0', '0', '0', '0', '0', '0', '0', '0', '0', '0', '0', '0', '0'…	535.0815481719999	1.6215000000000002	165.06	14	5	6	1	1	0.47368421052631576	0	744.5931481065475	116.10150000000009
OC(=O)c1cccc(c1)-c1ccc(CS)cc1C(O)=O	38.0	O=C(O)c1cccc(-c2ccc(CS)cc2C(=O)O)c1	[O][=C][Branch1][C][O][C][=C][C][=C][C][Branch2][Ring1][C][C][=C][C][=C][Branch1][Ring1][C][S][C][=C][Ring1][Branch2][C][=Branch1][C][=O][O][=C][Ring1][P]	['0', '0', '0', '0', '0', '0', '0', '0', '0', '0', '0', '0', '0', '0', '0', '1', '0', '0', '0', '0', '0', '0', '0', '1', '0', '0', '0', '0', '0', '0', '0', '0', '1', '0', '0', '0', '0', '0', '0', '0', '0', '0', '0', '0', '0', '0', '0', '0', '0', '0', '0', '0', '0', '0', '0', '0', '0', '0', '0', '0', '0', '0', '0', '0', '1', '0', '0', '0', '0', '0', '0', '0', '0', '0', '0', '0', '0', '0', '0', '0'…	288.045629864	3.179800000000001	74.6	4	3	3	2	2	0.06666666666666667	0	679.3237729942601	78.48660000000002
OC(=O)CC[C@H](NC(=O)N[C@@H](CCCCN(Cc1cccc(Cl)c1)C(=O)CCCCCNC(=O)CCC(=O)N[C@@H](Cc1ccccc1)C(=O)N[C@@H](Cc1ccccc1)C(=O)NCCCN=[N+]=[N-])C(O)=O)C(O)=O	38.0	[N-]=[N+]=NCCCNC(=O)[C@H](Cc1ccccc1)NC(=O)[C@H](Cc1ccccc1)NC(=O)CCC(=O)NCCCCCC(=O)N(CCCC[C@H](NC(=O)N[C@@H](CCC(=O)O)C(=O)O)C(=O)O)Cc1cccc(Cl)c1	[N-1][=N+1][=N][C][C][C][N][C][=Branch1][C][=O][C@H1][Branch1][#Branch2][C][C][=C][C][=C][C][=C][Ring1][=Branch1][N][C][=Branch1][C][=O][C@H1][Branch1][#Branch2][C][C][=C][C][=C][C][=C][Ring1][=Branch1][N][C][=Branch1][C][=O][C][C][C][=Branch1][C][=O][N][C][C][C][C][C][C][=Branch1][C][=O][N][Branch2][Ring2][Ring1][C][C][C][C][C@H1][Branch2][Ring1][=Branch1][N][C][=Branch1][C][=O][N][C@@H1][Branch…	['0', '1', '0', '0', '0', '0', '0', '0', '0', '0', '0', '0', '0', '0', '1', '1', '0', '0', '0', '0', '0', '0', '0', '0', '0', '0', '0', '0', '0', '0', '0', '0', '0', '1', '0', '0', '0', '0', '0', '0', '0', '1', '1', '0', '0', '0', '0', '0', '0', '0', '0', '0', '0', '0', '0', '0', '0', '0', '0', '0', '0', '0', '0', '0', '1', '0', '0', '0', '0', '0', '0', '0', '1', '0', '0', '0', '0', '0', '0', '1'…	1032.4471952000001	4.637700000000008	338.5	35	10	9	3	3	0.46	0	2339.018143380217	268.60959999999955
COc1ccccc1CN(CCCC[C@H](NC(=O)N[C@@H](CCC(O)=O)C(O)=O)C(O)=O)C(=O)CCCCCNC(=O)CCC(=O)N[C@@H](Cc1ccccc1)C(=O)N[C@@H](Cc1ccccc1)C(=O)NCCCN=[N+]=[N-]	38.0	COc1ccccc1CN(CCCC[C@H](NC(=O)N[C@@H](CCC(=O)O)C(=O)O)C(=O)O)C(=O)CCCCCNC(=O)CCC(=O)N[C@@H](Cc1ccccc1)C(=O)N[C@@H](Cc1ccccc1)C(=O)NCCCN=[N+]=[N-]	[C][O][C][=C][C][=C][C][=C][Ring1][=Branch1][C][N][Branch2][Ring2][Ring1][C][C][C][C][C@H1][Branch2][Ring1][=Branch1][N][C][=Branch1][C][=O][N][C@@H1][Branch1][Branch2][C][C][C][=Branch1][C][=O][O][C][=Branch1][C][=O][O][C][=Branch1][C][=O][O][C][=Branch1][C][=O][C][C][C][C][C][N][C][=Branch1][C][=O][C][C][C][=Branch1][C][=O][N][C@@H1][Branch1][#Branch2][C][C][=C][C][=C][C][=C][Ring1][=Branch1][C…	['0', '1', '0', '0', '0', '0', '0', '0', '0', '0', '0', '0', '0', '0', '0', '0', '0', '0', '0', '0', '0', '0', '0', '0', '0', '0', '0', '0', '0', '0', '0', '0', '0', '1', '0', '0', '0', '0', '0', '0', '0', '1', '1', '0', '0', '0', '0', '0', '0', '0', '0', '0', '0', '0', '0', '0', '0', '0', '0', '0', '0', '0', '0', '0', '1', '0', '0', '0', '0', '0', '0', '0', '1', '0', '0', '0', '0', '0', '0', '1'…	1028.4967322359998	3.992900000000012	347.72999999999996	36	11	9	3	3	0.47058823529411764	0	2352.0340796500755	270.1515999999997
ONC(=O)CCC(Cc1ccc(cc1)C(O)=O)C(O)=O	40.0	O=C(CCC(Cc1ccc(C(=O)O)cc1)C(=O)O)NO	[O][=C][Branch2][Ring1][O][C][C][C][Branch1][P][C][C][=C][C][=C][Branch1][=Branch1][C][=Branch1][C][=O][O][C][=C][Ring1][=Branch2][C][=Branch1][C][=O][O][N][O]	['0', '1', '0', '0', '0', '0', '0', '0', '0', '0', '0', '0', '0', '0', '0', '0', '0', '0', '0', '0', '1', '0', '0', '0', '0', '0', '0', '0', '0', '0', '0', '0', '0', '0', '0', '0', '0', '0', '0', '0', '0', '1', '0', '0', '0', '0', '0', '0', '0', '0', '0', '0', '0', '0', '0', '0', '0', '0', '0', '0', '0', '0', '0', '0', '0', '0', '0', '0', '0', '0', '0', '0', '0', '0', '0', '0', '0', '0', '0', '1'…	281.0899372	0.9137000000000002	123.93	7	4	4	1	1	0.3076923076923077	0	496.0877744066594	67.39430000000002
OC(=O)c1ccccc1COc1ccc(CS)cc1C(O)=O	41.0	O=C(O)c1ccccc1COc1ccc(CS)cc1C(=O)O	[O][=C][Branch1][C][O][C][=C][C][=C][C][=C][Ring1][=Branch1][C][O][C][=C][C][=C][Branch1][Ring1][C][S][C][=C][Ring1][Branch2][C][=Branch1][C][=O][O]	['0', '0', '0', '0', '0', '0', '0', '0', '0', '0', '0', '0', '0', '0', '0', '0', '0', '0', '0', '0', '0', '0', '0', '1', '0', '0', '0', '0', '0', '0', '0', '0', '1', '0', '0', '0', '0', '0', '0', '0', '0', '0', '0', '0', '0', '0', '0', '0', '0', '0', '0', '0', '0', '0', '0', '0', '0', '0', '0', '0', '0', '0', '0', '0', '1', '0', '0', '0', '0', '0', '0', '0', '0', '0', '0', '0', '0', '0', '0', '0'…	318.05619454799995	3.091800000000001	83.83	6	4	3	2	2	0.125	0	711.4323954893056	83.82460000000005
OC(=O)CC[C@H](NC(=O)O[C@@H](CCCCNC(=O)c1ccc(SCCF)cc1)OC=O)C(O)=O	41.0	O=CO[C@H](CCCCNC(=O)c1ccc(SCCF)cc1)OC(=O)N[C@@H](CCC(=O)O)C(=O)O	[O][=C][O][C@H1][Branch2][Ring1][Branch2][C][C][C][C][N][C][=Branch1][C][=O][C][=C][C][=C][Branch1][Branch1][S][C][C][F][C][=C][Ring1][#Branch2][O][C][=Branch1][C][=O][N][C@@H1][Branch1][Branch2][C][C][C][=Branch1][C][=O][O][C][=Branch1][C][=O][O]	['0', '1', '0', '0', '0', '0', '0', '0', '1', '0', '0', '0', '0', '1', '0', '0', '0', '0', '0', '0', '0', '0', '0', '0', '0', '0', '0', '0', '0', '0', '0', '0', '0', '0', '0', '0', '0', '0', '0', '0', '0', '0', '0', '0', '0', '0', '0', '0', '0', '0', '0', '0', '0', '0', '0', '0', '0', '0', '0', '0', '0', '0', '0', '0', '0', '0', '0', '0', '0', '1', '0', '0', '0', '0', '0', '0', '0', '0', '0', '0'…	502.14212966399987	2.1915999999999998	168.32999999999996	17	8	4	1	1	0.47619047619047616	0	822.9670126642055	118.17250000000008
OC(=O)CC[C@H](NC(=O)N[C@@H](CCCCNCc1ccc(Br)cc1)C(O)=O)C(O)=O	43.0	O=C(O)CC[C@H](NC(=O)N[C@@H](CCCCNCc1ccc(Br)cc1)C(=O)O)C(=O)O	[O][=C][Branch1][C][O][C][C][C@H1][Branch2][Ring1][P][N][C][=Branch1][C][=O][N][C@@H1][Branch2][Ring1][C][C][C][C][C][N][C][C][=C][C][=C][Branch1][C][Br][C][=C][Ring1][#Branch1][C][=Branch1][C][=O][O][C][=Branch1][C][=O][O]	['0', '1', '0', '0', '0', '0', '0', '0', '0', '0', '0', '0', '0', '0', '0', '0', '0', '0', '0', '0', '0', '0', '0', '0', '0', '0', '0', '0', '0', '0', '0', '0', '0', '0', '0', '0', '0', '0', '0', '0', '0', '0', '0', '0', '0', '0', '0', '0', '0', '0', '0', '0', '0', '0', '0', '0', '0', '0', '0', '0', '0', '0', '0', '0', '0', '0', '0', '0', '0', '0', '0', '0', '0', '0', '0', '0', '0', '0', '0', '0'…	487.0954122719999	1.7793999999999999	165.06	14	5	6	1	1	0.47368421052631576	0	727.3431481065477	111.08450000000008
OC(=O)CC[C@H](NC(=O)N[C@@H](CCCCN(Cc1ccc(Cl)cc1F)C(=O)CCCCCNC(=O)CCC(=O)N[C@@H](Cc1ccccc1)C(=O)N[C@@H](Cc1ccccc1)C(=O)NCCCN=[N+]=[N-])C(O)=O)C(O)=O	43.0	[N-]=[N+]=NCCCNC(=O)[C@H](Cc1ccccc1)NC(=O)[C@H](Cc1ccccc1)NC(=O)CCC(=O)NCCCCCC(=O)N(CCCC[C@H](NC(=O)N[C@@H](CCC(=O)O)C(=O)O)C(=O)O)Cc1ccc(Cl)cc1F	[N-1][=N+1][=N][C][C][C][N][C][=Branch1][C][=O][C@H1][Branch1][#Branch2][C][C][=C][C][=C][C][=C][Ring1][=Branch1][N][C][=Branch1][C][=O][C@H1][Branch1][#Branch2][C][C][=C][C][=C][C][=C][Ring1][=Branch1][N][C][=Branch1][C][=O][C][C][C][=Branch1][C][=O][N][C][C][C][C][C][C][=Branch1][C][=O][N][Branch2][Ring2][Ring1][C][C][C][C][C@H1][Branch2][Ring1][=Branch1][N][C][=Branch1][C][=O][N][C@@H1][Branch…	['0', '1', '0', '0', '0', '0', '0', '0', '0', '0', '0', '0', '0', '0', '0', '0', '0', '0', '0', '0', '0', '0', '0', '0', '0', '0', '0', '0', '0', '0', '0', '0', '0', '1', '0', '0', '0', '0', '0', '0', '0', '1', '1', '0', '0', '0', '0', '0', '0', '0', '0', '0', '0', '0', '0', '0', '0', '0', '0', '0', '0', '0', '0', '0', '1', '0', '0', '0', '0', '0', '0', '0', '1', '0', '0', '0', '0', '0', '0', '1'…	1050.437773388	4.776800000000007	338.5	35	10	9	3	3	0.46	0	2397.6407422270645	268.5675999999996
ONC(=O)CC[C@H](Cc1ccc(cc1)C(O)=O)C(O)=O	44.0	O=C(CC[C@H](Cc1ccc(C(=O)O)cc1)C(=O)O)NO	[O][=C][Branch2][Ring1][O][C][C][C@H1][Branch1][P][C][C][=C][C][=C][Branch1][=Branch1][C][=Branch1][C][=O][O][C][=C][Ring1][=Branch2][C][=Branch1][C][=O][O][N][O]	['0', '1', '0', '0', '0', '0', '0', '0', '0', '0', '0', '0', '0', '0', '0', '0', '0', '0', '0', '0', '1', '0', '0', '0', '0', '0', '0', '0', '0', '0', '0', '0', '0', '0', '0', '0', '0', '0', '0', '0', '0', '1', '0', '0', '0', '0', '0', '0', '0', '0', '0', '0', '0', '0', '0', '0', '0', '0', '0', '0', '0', '0', '0', '0', '0', '0', '0', '0', '0', '0', '0', '0', '0', '0', '0', '0', '0', '0', '0', '1'…	281.0899372	0.9137000000000002	123.93	7	4	4	1	1	0.3076923076923077	0	496.0877744066594	67.39430000000002
OC(=O)CC[C@H](NC(=O)N[C@@H](CCCCN(Cc1ccc(Cl)cc1)C(=O)CCCCCNC(=O)CCC(=O)N[C@@H](Cc1ccccc1)C(=O)N[C@@H](Cc1ccc(O)cc1)C(=O)NCCCN=[N+]=[N-])C(O)=O)C(O)=O	46.0	[N-]=[N+]=NCCCNC(=O)[C@H](Cc1ccc(O)cc1)NC(=O)[C@H](Cc1ccccc1)NC(=O)CCC(=O)NCCCCCC(=O)N(CCCC[C@H](NC(=O)N[C@@H](CCC(=O)O)C(=O)O)C(=O)O)Cc1ccc(Cl)cc1	[N-1][=N+1][=N][C][C][C][N][C][=Branch1][C][=O][C@H1][Branch1][=N][C][C][=C][C][=C][Branch1][C][O][C][=C][Ring1][#Branch1][N][C][=Branch1][C][=O][C@H1][Branch1][#Branch2][C][C][=C][C][=C][C][=C][Ring1][=Branch1][N][C][=Branch1][C][=O][C][C][C][=Branch1][C][=O][N][C][C][C][C][C][C][=Branch1][C][=O][N][Branch2][Ring2][Ring1][C][C][C][C][C@H1][Branch2][Ring1][=Branch1][N][C][=Branch1][C][=O][N][C@@H…	['0', '1', '0', '0', '0', '0', '0', '0', '0', '0', '0', '0', '0', '0', '0', '0', '0', '0', '0', '0', '0', '0', '0', '0', '0', '0', '0', '0', '0', '0', '0', '0', '0', '1', '0', '0', '0', '0', '0', '0', '0', '1', '1', '0', '0', '0', '1', '0', '0', '0', '0', '0', '0', '0', '0', '0', '0', '0', '0', '0', '0', '0', '0', '0', '1', '0', '0', '0', '0', '0', '0', '0', '1', '0', '0', '0', '0', '0', '0', '1'…	1048.4421098200003	4.343300000000007	358.7300000000001	35	11	10	3	3	0.46	0	2372.3045758998837	270.2743999999996
OC(=O)CC[C@H](NC(=O)N[C@@H](CCCCN(Cc1cccc(Cl)c1)C(=O)CCCCCNC(=O)CCC(=O)N[C@H](Cc1ccccc1)C(=O)N[C@H](Cc1ccccc1)C(=O)NCCCN=[N+]=[N-])C(O)=O)C(O)=O	46.0	[N-]=[N+]=NCCCNC(=O)[C@@H](Cc1ccccc1)NC(=O)[C@@H](Cc1ccccc1)NC(=O)CCC(=O)NCCCCCC(=O)N(CCCC[C@H](NC(=O)N[C@@H](CCC(=O)O)C(=O)O)C(=O)O)Cc1cccc(Cl)c1	[N-1][=N+1][=N][C][C][C][N][C][=Branch1][C][=O][C@@H1][Branch1][#Branch2][C][C][=C][C][=C][C][=C][Ring1][=Branch1][N][C][=Branch1][C][=O][C@@H1][Branch1][#Branch2][C][C][=C][C][=C][C][=C][Ring1][=Branch1][N][C][=Branch1][C][=O][C][C][C][=Branch1][C][=O][N][C][C][C][C][C][C][=Branch1][C][=O][N][Branch2][Ring2][Ring1][C][C][C][C][C@H1][Branch2][Ring1][=Branch1][N][C][=Branch1][C][=O][N][C@@H1][Bran…	['0', '1', '0', '0', '0', '0', '0', '0', '0', '0', '0', '0', '0', '0', '1', '1', '0', '0', '0', '0', '0', '0', '0', '0', '0', '0', '0', '0', '0', '0', '0', '0', '0', '1', '0', '0', '0', '0', '0', '0', '0', '1', '1', '0', '0', '0', '0', '0', '0', '0', '0', '0', '0', '0', '0', '0', '0', '0', '0', '0', '0', '0', '0', '0', '1', '0', '0', '0', '0', '0', '0', '0', '1', '0', '0', '0', '0', '0', '0', '1'…	1032.4471952000001	4.637700000000008	338.5	35	10	9	3	3	0.46	0	2339.018143380217	268.60959999999955
OC(=O)CC[C@H](NC(=O)O[C@@H](CCCCNC(=O)c1ccc(SCc2ccc(F)cc2)cc1)OC=O)C(O)=O	46.0	O=CO[C@H](CCCCNC(=O)c1ccc(SCc2ccc(F)cc2)cc1)OC(=O)N[C@@H](CCC(=O)O)C(=O)O	[O][=C][O][C@H1][Branch2][Ring1][P][C][C][C][C][N][C][=Branch1][C][=O][C][=C][C][=C][Branch1][=C][S][C][C][=C][C][=C][Branch1][C][F][C][=C][Ring1][#Branch1][C][=C][Ring1][#C][O][C][=Branch1][C][=O][N][C@@H1][Branch1][Branch2][C][C][C][=Branch1][C][=O][O][C][=Branch1][C][=O][O]	['0', '1', '0', '0', '0', '0', '0', '0', '1', '0', '0', '0', '0', '0', '0', '0', '0', '0', '0', '0', '0', '0', '0', '0', '0', '0', '0', '0', '0', '0', '0', '0', '0', '0', '0', '0', '0', '0', '0', '0', '0', '0', '0', '0', '0', '0', '0', '0', '0', '0', '0', '0', '0', '0', '0', '0', '0', '0', '0', '0', '0', '0', '0', '0', '0', '0', '0', '0', '0', '1', '0', '0', '0', '0', '0', '0', '0', '0', '0', '0'…	564.1577797279999	3.561400000000001	168.32999999999996	17	8	4	2	2	0.34615384615384615	0	1113.4162549148275	137.43449999999999
OC(=O)CC[C@H](NC(=O)N[C@@H](CC(O)=O)C(O)=O)C(O)=O	46.1	O=C(O)CC[C@H](NC(=O)N[C@@H](CC(=O)O)C(=O)O)C(=O)O	[O][=C][Branch1][C][O][C][C][C@H1][Branch2][Ring1][Branch1][N][C][=Branch1][C][=O][N][C@@H1][Branch1][#Branch1][C][C][=Branch1][C][=O][O][C][=Branch1][C][=O][O][C][=Branch1][C][=O][O]	['0', '1', '0', '0', '0', '0', '0', '0', '0', '0', '0', '0', '0', '0', '0', '0', '0', '0', '0', '0', '0', '0', '0', '0', '0', '0', '0', '0', '0', '0', '0', '0', '0', '0', '0', '0', '0', '0', '0', '0', '0', '0', '0', '0', '0', '0', '0', '0', '0', '0', '0', '0', '0', '0', '0', '0', '0', '0', '1', '0', '0', '0', '0', '0', '0', '0', '0', '0', '0', '0', '0', '0', '0', '0', '0', '0', '0', '0', '0', '0'…	306.069930028	-1.4684999999999988	190.32999999999998	9	5	6	0	0	0.5	0	447.8093242951825	63.6376
OC(=O)CC[C@H](NC(=O)N[C@@H](CCC(O)=O)C(O)=O)C(O)=O	47.0	O=C(O)CC[C@H](NC(=O)N[C@@H](CCC(=O)O)C(=O)O)C(=O)O	[O][=C][Branch1][C][O][C][C][C@H1][Branch2][Ring1][=Branch1][N][C][=Branch1][C][=O][N][C@@H1][Branch1][Branch2][C][C][C][=Branch1][C][=O][O][C][=Branch1][C][=O][O][C][=Branch1][C][=O][O]	['0', '1', '0', '0', '0', '0', '0', '0', '0', '0', '0', '0', '0', '0', '0', '0', '0', '0', '0', '0', '0', '0', '0', '0', '0', '0', '0', '0', '0', '0', '0', '0', '0', '0', '0', '0', '0', '0', '0', '0', '0', '0', '0', '0', '0', '0', '0', '0', '0', '0', '0', '0', '0', '0', '0', '0', '0', '0', '0', '0', '0', '0', '0', '0', '0', '0', '0', '0', '0', '0', '0', '0', '0', '0', '0', '0', '0', '0', '0', '0'…	320.08558009199993	-1.0783999999999987	190.32999999999998	10	5	6	0	0	0.5454545454545454	0	422.4790863054453	68.25460000000002
OC(=O)CC[C@H](NC(=O)N[C@@H](CCC(O)=O)C(O)=O)C(O)=O	47.0	O=C(O)CC[C@H](NC(=O)N[C@@H](CCC(=O)O)C(=O)O)C(=O)O	[O][=C][Branch1][C][O][C][C][C@H1][Branch2][Ring1][=Branch1][N][C][=Branch1][C][=O][N][C@@H1][Branch1][Branch2][C][C][C][=Branch1][C][=O][O][C][=Branch1][C][=O][O][C][=Branch1][C][=O][O]	['0', '1', '0', '0', '0', '0', '0', '0', '0', '0', '0', '0', '0', '0', '0', '0', '0', '0', '0', '0', '0', '0', '0', '0', '0', '0', '0', '0', '0', '0', '0', '0', '0', '0', '0', '0', '0', '0', '0', '0', '0', '0', '0', '0', '0', '0', '0', '0', '0', '0', '0', '0', '0', '0', '0', '0', '0', '0', '0', '0', '0', '0', '0', '0', '0', '0', '0', '0', '0', '0', '0', '0', '0', '0', '0', '0', '0', '0', '0', '0'…	320.08558009199993	-1.0783999999999987	190.32999999999998	10	5	6	0	0	0.5454545454545454	0	422.4790863054453	68.25460000000002
OC(=O)CCC(CP(O)(=O)Cc1cc(F)cc(F)c1)C(O)=O	49.0	O=C(O)CCC(CP(=O)(O)Cc1cc(F)cc(F)c1)C(=O)O	[O][=C][Branch1][C][O][C][C][C][Branch2][Ring1][Branch2][C][P][=Branch1][C][=O][Branch1][C][O][C][C][=C][C][Branch1][C][F][=C][C][Branch1][C][F][=C][Ring1][Branch2][C][=Branch1][C][=O][O]	['0', '1', '0', '0', '0', '0', '0', '0', '0', '0', '0', '0', '0', '0', '0', '0', '0', '0', '0', '0', '1', '0', '0', '0', '0', '0', '0', '0', '0', '0', '0', '0', '0', '0', '0', '0', '0', '0', '0', '0', '0', '0', '0', '0', '0', '0', '0', '0', '0', '0', '0', '0', '0', '0', '0', '0', '0', '0', '0', '0', '0', '0', '0', '0', '0', '0', '0', '0', '0', '0', '0', '0', '0', '0', '0', '0', '0', '0', '0', '0'…	336.05743127	2.3007999999999997	111.89999999999999	8	3	3	1	1	0.38461538461538464	0	598.2979199481422	72.74990000000001
OC(=O)CC[C@H](NC(=O)N[C@@H](CCCCN(Cc1ccc(Br)cc1)C(=O)CCCCCNC(=O)CCC(=O)N[C@@H](Cc1ccccc1)C(=O)N[C@@H](Cc1ccccc1)C(=O)NCCCN=[N+]=[N-])C(O)=O)C(O)=O	50.0	[N-]=[N+]=NCCCNC(=O)[C@H](Cc1ccccc1)NC(=O)[C@H](Cc1ccccc1)NC(=O)CCC(=O)NCCCCCC(=O)N(CCCC[C@H](NC(=O)N[C@@H](CCC(=O)O)C(=O)O)C(=O)O)Cc1ccc(Br)cc1	[N-1][=N+1][=N][C][C][C][N][C][=Branch1][C][=O][C@H1][Branch1][#Branch2][C][C][=C][C][=C][C][=C][Ring1][=Branch1][N][C][=Branch1][C][=O][C@H1][Branch1][#Branch2][C][C][=C][C][=C][C][=C][Ring1][=Branch1][N][C][=Branch1][C][=O][C][C][C][=Branch1][C][=O][N][C][C][C][C][C][C][=Branch1][C][=O][N][Branch2][Ring2][Ring1][C][C][C][C][C@H1][Branch2][Ring1][=Branch1][N][C][=Branch1][C][=O][N][C@@H1][Branch…	['0', '1', '0', '0', '0', '0', '0', '0', '0', '0', '0', '0', '0', '0', '0', '0', '0', '0', '0', '0', '0', '0', '0', '0', '0', '0', '0', '0', '0', '0', '0', '0', '0', '1', '0', '0', '0', '0', '0', '0', '0', '1', '1', '0', '0', '0', '0', '0', '0', '0', '0', '0', '0', '0', '0', '0', '0', '0', '0', '0', '0', '0', '0', '0', '1', '0', '0', '0', '0', '0', '0', '0', '1', '0', '0', '0', '0', '0', '0', '1'…	1076.3966796200002	4.7468000000000075	338.5	35	10	9	3	3	0.46	0	2321.7681433802168	271.29959999999966
CCOc1ccc(CN(CCCC[C@H](NC(=O)N[C@@H](CCC(O)=O)C(O)=O)C(O)=O)C(=O)CCCCCNC(=O)CCC(=O)N[C@@H](Cc2ccccc2)C(=O)N[C@@H](Cc2ccccc2)C(=O)NCCCN=[N+]=[N-])cc1	51.0	CCOc1ccc(CN(CCCC[C@H](NC(=O)N[C@@H](CCC(=O)O)C(=O)O)C(=O)O)C(=O)CCCCCNC(=O)CCC(=O)N[C@@H](Cc2ccccc2)C(=O)N[C@@H](Cc2ccccc2)C(=O)NCCCN=[N+]=[N-])cc1	[C][C][O][C][=C][C][=C][Branch2][Branch2][Branch1][C][N][Branch2][Ring2][Ring1][C][C][C][C][C@H1][Branch2][Ring1][=Branch1][N][C][=Branch1][C][=O][N][C@@H1][Branch1][Branch2][C][C][C][=Branch1][C][=O][O][C][=Branch1][C][=O][O][C][=Branch1][C][=O][O][C][=Branch1][C][=O][C][C][C][C][C][N][C][=Branch1][C][=O][C][C][C][=Branch1][C][=O][N][C@@H1][Branch1][#Branch2][C][C][=C][C][=C][C][=C][Ring1][=Bran…	['0', '1', '0', '0', '0', '0', '0', '0', '0', '0', '0', '0', '0', '0', '0', '0', '0', '0', '0', '0', '0', '0', '0', '0', '0', '0', '0', '0', '0', '0', '0', '0', '0', '1', '0', '0', '0', '0', '0', '0', '0', '1', '1', '0', '0', '0', '0', '0', '0', '0', '0', '0', '0', '0', '0', '0', '0', '0', '0', '0', '0', '0', '0', '0', '1', '0', '0', '0', '0', '1', '0', '0', '1', '0', '0', '0', '0', '0', '0', '1'…	1042.5123822999997	4.383000000000013	347.72999999999996	37	11	9	3	3	0.4807692307692308	0	2352.8951724871204	274.76859999999976
OC(=O)c1ccc(cc1)-c1ccc(CS)cc1C(O)=O	52.0	O=C(O)c1ccc(-c2ccc(CS)cc2C(=O)O)cc1	[O][=C][Branch1][C][O][C][=C][C][=C][Branch2][Ring1][C][C][=C][C][=C][Branch1][Ring1][C][S][C][=C][Ring1][Branch2][C][=Branch1][C][=O][O][C][=C][Ring1][P]	['0', '0', '0', '0', '0', '0', '0', '0', '0', '0', '0', '0', '0', '0', '0', '0', '0', '0', '0', '0', '0', '0', '0', '1', '0', '0', '0', '0', '0', '0', '0', '0', '1', '0', '0', '0', '0', '0', '0', '0', '0', '0', '0', '0', '0', '0', '0', '0', '0', '0', '0', '0', '0', '0', '0', '0', '0', '0', '0', '0', '0', '0', '0', '0', '0', '0', '0', '0', '0', '0', '0', '0', '0', '0', '0', '0', '0', '0', '0', '0'…	288.04562986400003	3.179800000000001	74.6	4	3	3	2	2	0.06666666666666667	0	662.0737729942599	78.48660000000002
OC(=O)CCC(CP(O)(O)=O)C(O)=O	52.0	O=C(O)CCC(CP(=O)(O)O)C(=O)O	[O][=C][Branch1][C][O][C][C][C][Branch1][#Branch2][C][P][=Branch1][C][=O][Branch1][C][O][O][C][=Branch1][C][=O][O]	['0', '1', '0', '0', '0', '0', '0', '0', '0', '0', '0', '0', '0', '0', '0', '0', '0', '0', '0', '0', '1', '0', '0', '0', '0', '0', '0', '0', '0', '0', '0', '0', '0', '0', '0', '0', '0', '0', '0', '0', '0', '0', '0', '0', '0', '0', '0', '0', '0', '0', '0', '0', '0', '0', '0', '0', '0', '0', '0', '0', '0', '0', '0', '0', '0', '0', '0', '0', '0', '0', '0', '0', '0', '0', '0', '0', '0', '0', '0', '0'…	226.024239322	-0.27029999999999993	132.13	6	3	4	0	0	0.6666666666666666	0	267.3535850853021	44.906700000000015
OC(=O)CCC(CP(O)(=O)Cc1ccccc1)C(O)=O	53.0	O=C(O)CCC(CP(=O)(O)Cc1ccccc1)C(=O)O	[O][=C][Branch1][C][O][C][C][C][Branch2][Ring1][C][C][P][=Branch1][C][=O][Branch1][C][O][C][C][=C][C][=C][C][=C][Ring1][=Branch1][C][=Branch1][C][=O][O]	['0', '1', '0', '0', '0', '0', '0', '0', '0', '0', '0', '0', '0', '0', '0', '0', '0', '0', '0', '0', '1', '0', '0', '0', '0', '0', '0', '0', '0', '0', '0', '0', '0', '0', '0', '1', '0', '0', '0', '0', '0', '0', '1', '0', '0', '0', '0', '0', '0', '0', '0', '0', '0', '0', '0', '0', '0', '0', '0', '0', '0', '0', '0', '0', '1', '0', '0', '0', '0', '0', '0', '0', '0', '0', '0', '0', '0', '0', '0', '0'…	300.076274894	2.0225999999999997	111.89999999999999	8	3	3	1	1	0.38461538461538464	0	512.8524829867429	72.83390000000003
OC(=O)c1c(CCS)c2ccccc2n1Cc1cc(ccc1Br)C(O)=O	54.0	O=C(O)c1ccc(Br)c(Cn2c(C(=O)O)c(CCS)c3ccccc32)c1	[O][=C][Branch1][C][O][C][=C][C][=C][Branch1][C][Br][C][Branch2][Ring1][O][C][N][C][Branch1][=Branch1][C][=Branch1][C][=O][O][=C][Branch1][Ring2][C][C][S][C][=C][C][=C][C][=C][Ring1][=Branch1][Ring1][#C][=C][Ring2][Ring1][#Branch1]	['0', '0', '0', '0', '0', '0', '0', '0', '0', '0', '0', '0', '0', '0', '0', '0', '0', '0', '0', '0', '0', '0', '0', '0', '0', '0', '0', '0', '0', '0', '0', '0', '0', '0', '0', '0', '0', '0', '0', '0', '0', '0', '0', '0', '0', '1', '0', '0', '0', '0', '0', '0', '0', '0', '0', '0', '0', '0', '0', '0', '0', '0', '0', '0', '1', '0', '0', '0', '0', '0', '0', '0', '0', '0', '0', '0', '0', '0', '0', '0'…	432.99834109200003	4.320800000000002	79.53	6	4	3	3	3	0.15789473684210525	0	1012.1869220562102	106.6576
CN([C@@H](COP([O-])(=O)N[C@@H](CCC([O-])=O)C([O-])=O)C([O-])=O)C(=O)c1ccccc1	55.0	CN(C(=O)c1ccccc1)[C@@H](COP(=O)([O-])N[C@@H](CCC(=O)[O-])C(=O)[O-])C(=O)[O-]	[C][N][Branch1][=N][C][=Branch1][C][=O][C][=C][C][=C][C][=C][Ring1][=Branch1][C@@H1][Branch2][Ring1][#Branch2][C][O][P][=Branch1][C][=O][Branch1][C][O-1][N][C@@H1][Branch1][Branch2][C][C][C][=Branch1][C][=O][O-1][C][=Branch1][C][=O][O-1][C][=Branch1][C][=O][O-1]	['0', '1', '0', '0', '0', '0', '0', '0', '0', '0', '0', '0', '0', '0', '0', '0', '0', '0', '0', '0', '0', '0', '0', '0', '0', '0', '0', '0', '0', '0', '0', '0', '0', '1', '0', '0', '0', '0', '0', '0', '0', '0', '0', '0', '0', '0', '0', '0', '0', '0', '0', '0', '0', '0', '0', '0', '0', '0', '0', '0', '0', '0', '0', '0', '1', '0', '0', '0', '0', '0', '0', '0', '0', '0', '0', '0', '0', '0', '0', '0'…	428.0642756936399	-4.399699999999996	202.09	12	10	1	1	1	0.375	0	800.1500341418571	87.06070000000005
OC(=O)CCC(CP(O)(O)C(=O)c1ccccc1)C(O)=O	55.0	O=C(O)CCC(C[PH](O)(O)C(=O)c1ccccc1)C(=O)O	[O][=C][Branch1][C][O][C][C][C][Branch2][Ring1][Branch1][C][PH1][Branch1][C][O][Branch1][C][O][C][=Branch1][C][=O][C][=C][C][=C][C][=C][Ring1][=Branch1][C][=Branch1][C][=O][O]	['0', '1', '0', '0', '0', '0', '0', '0', '0', '0', '0', '0', '0', '0', '0', '0', '0', '0', '0', '0', '1', '0', '0', '0', '0', '0', '0', '0', '0', '0', '0', '0', '0', '0', '0', '0', '0', '0', '0', '0', '0', '0', '0', '0', '0', '0', '0', '0', '0', '0', '0', '0', '0', '0', '0', '0', '0', '0', '0', '0', '0', '0', '0', '0', '1', '0', '0', '0', '0', '0', '0', '0', '0', '0', '0', '0', '0', '0', '0', '0'…	316.07118951399997	0.9568999999999999	132.13	8	5	4	1	1	0.3076923076923077	0	526.5811300304463	76.38770000000001
OC(=O)CCC(CP(O)(=O)Cc1cc(cc(c1)C(F)(F)F)C(F)(F)F)C(O)=O	55.0	O=C(O)CCC(CP(=O)(O)Cc1cc(C(F)(F)F)cc(C(F)(F)F)c1)C(=O)O	[O][=C][Branch1][C][O][C][C][C][Branch2][Ring2][=Branch1][C][P][=Branch1][C][=O][Branch1][C][O][C][C][=C][C][Branch1][=Branch2][C][Branch1][C][F][Branch1][C][F][F][=C][C][Branch1][=Branch2][C][Branch1][C][F][Branch1][C][F][F][=C][Ring1][=C][C][=Branch1][C][=O][O]	['0', '1', '0', '0', '0', '0', '0', '0', '0', '0', '0', '0', '0', '0', '0', '0', '0', '0', '0', '0', '1', '0', '0', '0', '0', '0', '0', '0', '0', '0', '0', '0', '0', '0', '0', '0', '0', '0', '0', '0', '0', '0', '0', '0', '0', '0', '0', '0', '0', '0', '0', '0', '0', '0', '0', '0', '0', '0', '0', '0', '0', '0', '0', '0', '0', '0', '0', '0', '0', '0', '0', '0', '0', '0', '0', '0', '0', '0', '0', '0'…	436.05104415	4.060200000000002	111.89999999999999	8	3	3	1	1	0.4666666666666667	0	755.9565103055311	82.83790000000002
OC(=O)CC[C@H](NC(=O)N[C@@H](CCCCN(Cc1ccc(Cl)cc1)C(=O)CCCCCNC(=O)CCC(=O)N[C@@H](Cc1ccccc1)C(=O)N[C@@H](Cc1ccccc1)C(=O)NCCCN=[N+]=[N-])C(O)=O)C(O)=O	55.0	[N-]=[N+]=NCCCNC(=O)[C@H](Cc1ccccc1)NC(=O)[C@H](Cc1ccccc1)NC(=O)CCC(=O)NCCCCCC(=O)N(CCCC[C@H](NC(=O)N[C@@H](CCC(=O)O)C(=O)O)C(=O)O)Cc1ccc(Cl)cc1	[N-1][=N+1][=N][C][C][C][N][C][=Branch1][C][=O][C@H1][Branch1][#Branch2][C][C][=C][C][=C][C][=C][Ring1][=Branch1][N][C][=Branch1][C][=O][C@H1][Branch1][#Branch2][C][C][=C][C][=C][C][=C][Ring1][=Branch1][N][C][=Branch1][C][=O][C][C][C][=Branch1][C][=O][N][C][C][C][C][C][C][=Branch1][C][=O][N][Branch2][Ring2][Ring1][C][C][C][C][C@H1][Branch2][Ring1][=Branch1][N][C][=Branch1][C][=O][N][C@@H1][Branch…	['0', '1', '0', '0', '0', '0', '0', '0', '0', '0', '0', '0', '0', '0', '0', '0', '0', '0', '0', '0', '0', '0', '0', '0', '0', '0', '0', '0', '0', '0', '0', '0', '0', '1', '0', '0', '0', '0', '0', '0', '0', '1', '1', '0', '0', '0', '1', '0', '0', '0', '0', '0', '0', '0', '0', '0', '0', '0', '0', '0', '0', '0', '0', '0', '1', '0', '0', '0', '0', '0', '0', '0', '1', '0', '0', '0', '0', '0', '0', '1'…	1032.4471952000001	4.637700000000008	338.5	35	10	9	3	3	0.46	0	2321.7681433802168	268.60959999999955
OC(=O)[C@@H](F)C[C@@H](CP(O)(O)=O)C(O)=O	55.9	O=C(O)[C@@H](C[C@H](F)C(=O)O)CP(=O)(O)O	[O][=C][Branch1][C][O][C@@H1][Branch1][O][C][C@H1][Branch1][C][F][C][=Branch1][C][=O][O][C][P][=Branch1][C][=O][Branch1][C][O][O]	['0', '1', '0', '0', '0', '0', '0', '0', '0', '0', '0', '0', '1', '0', '0', '0', '0', '0', '0', '0', '1', '0', '0', '0', '0', '0', '1', '0', '0', '0', '0', '0', '0', '0', '0', '0', '0', '0', '0', '0', '0', '0', '0', '0', '0', '0', '0', '0', '0', '0', '0', '0', '0', '0', '0', '0', '0', '0', '0', '0', '0', '0', '0', '0', '0', '0', '0', '0', '0', '0', '0', '0', '0', '0', '0', '0', '0', '0', '0', '0'…	244.01481751000003	-0.3223	132.13	6	3	4	0	0	0.6666666666666666	0	297.8555352119087	45.18570000000002
OC(=O)CCC(CP(O)(O)C=NCc1ccccc1)C(O)=O	59.0	O=C(O)CCC(C[PH](O)(O)C=NCc1ccccc1)C(=O)O	[O][=C][Branch1][C][O][C][C][C][Branch2][Ring1][Ring2][C][PH1][Branch1][C][O][Branch1][C][O][C][=N][C][C][=C][C][=C][C][=C][Ring1][=Branch1][C][=Branch1][C][=O][O]	['0', '1', '0', '0', '0', '0', '0', '0', '0', '0', '0', '0', '0', '0', '0', '0', '0', '0', '0', '0', '1', '0', '0', '0', '0', '0', '0', '0', '0', '0', '0', '0', '0', '0', '0', '0', '0', '0', '0', '0', '0', '0', '1', '0', '0', '0', '0', '0', '0', '0', '0', '0', '0', '0', '0', '0', '0', '0', '0', '0', '0', '0', '0', '0', '1', '0', '0', '0', '0', '0', '0', '0', '0', '0', '0', '0', '0', '0', '0', '0'…	329.10282398999993	1.3450000000000002	127.42	9	5	4	1	1	0.35714285714285715	0	531.3944166392168	84.25320000000002
OC(=O)CC[C@H](NC(=O)O[C@@H](CCCCNC(=O)c1ccc2ccccc2c1)OC=O)C(O)=O	60.0	O=CO[C@H](CCCCNC(=O)c1ccc2ccccc2c1)OC(=O)N[C@@H](CCC(=O)O)C(=O)O	[O][=C][O][C@H1][Branch2][Ring1][Branch2][C][C][C][C][N][C][=Branch1][C][=O][C][=C][C][=C][C][=C][C][=C][C][Ring1][=Branch1][=C][Ring1][#Branch2][O][C][=Branch1][C][=O][N][C@@H1][Branch1][Branch2][C][C][C][=Branch1][C][=O][O][C][=Branch1][C][=O][O]	['0', '1', '0', '0', '0', '0', '0', '0', '1', '0', '0', '0', '0', '0', '0', '0', '0', '0', '0', '0', '0', '0', '0', '0', '0', '0', '0', '0', '0', '0', '0', '0', '0', '0', '0', '0', '0', '0', '0', '0', '0', '0', '0', '0', '0', '0', '0', '0', '0', '0', '0', '0', '0', '0', '0', '0', '0', '0', '0', '0', '0', '0', '0', '1', '1', '0', '0', '0', '0', '1', '0', '0', '0', '0', '0', '0', '0', '0', '0', '0'…	474.16383041199987	2.2832	168.32999999999996	14	7	4	2	2	0.34782608695652173	0	1024.422812624603	118.97950000000009
OC(=O)CC[C@H](NC(=O)N[C@@H](CCCCN(Cc1ccc(Cl)c(F)c1)C(=O)CCCCCNC(=O)CCC(=O)N[C@@H](Cc1ccccc1)C(=O)N[C@@H](Cc1ccc(O)cc1)C(=O)NCCCN=[N+]=[N-])C(O)=O)C(O)=O	62.0	[N-]=[N+]=NCCCNC(=O)[C@H](Cc1ccc(O)cc1)NC(=O)[C@H](Cc1ccccc1)NC(=O)CCC(=O)NCCCCCC(=O)N(CCCC[C@H](NC(=O)N[C@@H](CCC(=O)O)C(=O)O)C(=O)O)Cc1ccc(Cl)c(F)c1	[N-1][=N+1][=N][C][C][C][N][C][=Branch1][C][=O][C@H1][Branch1][=N][C][C][=C][C][=C][Branch1][C][O][C][=C][Ring1][#Branch1][N][C][=Branch1][C][=O][C@H1][Branch1][#Branch2][C][C][=C][C][=C][C][=C][Ring1][=Branch1][N][C][=Branch1][C][=O][C][C][C][=Branch1][C][=O][N][C][C][C][C][C][C][=Branch1][C][=O][N][Branch2][Ring2][Ring1][C][C][C][C][C@H1][Branch2][Ring1][=Branch1][N][C][=Branch1][C][=O][N][C@@H…	['0', '1', '0', '0', '0', '0', '0', '0', '0', '0', '0', '0', '0', '0', '1', '0', '0', '0', '0', '0', '0', '0', '0', '0', '0', '0', '0', '0', '0', '0', '0', '0', '0', '1', '0', '0', '0', '0', '0', '0', '0', '1', '1', '0', '0', '0', '0', '0', '0', '0', '0', '0', '0', '0', '0', '0', '0', '0', '0', '0', '0', '0', '0', '0', '1', '0', '0', '0', '0', '1', '0', '0', '1', '0', '0', '0', '0', '0', '0', '1'…	1066.4326880080002	4.482400000000007	358.7300000000001	35	11	10	3	3	0.46	0	2448.354783577055	270.23239999999964
OC(=O)C(CCCS)Cc1ccc(cc1)C(O)=O	63.0	O=C(O)c1ccc(CC(CCCS)C(=O)O)cc1	[O][=C][Branch1][C][O][C][=C][C][=C][Branch1][=C][C][C][Branch1][Branch1][C][C][C][S][C][=Branch1][C][=O][O][C][=C][Ring1][#C]	['0', '1', '0', '0', '0', '0', '0', '0', '0', '0', '0', '0', '0', '0', '0', '0', '0', '0', '0', '0', '1', '0', '0', '0', '0', '0', '0', '0', '0', '0', '0', '0', '0', '0', '0', '0', '0', '0', '0', '0', '0', '0', '0', '0', '0', '0', '0', '0', '0', '0', '0', '0', '0', '0', '0', '0', '0', '0', '0', '0', '0', '0', '0', '0', '0', '0', '0', '0', '0', '0', '0', '0', '0', '0', '0', '1', '0', '0', '0', '1'…	268.07692999200003	2.3381	74.6	7	3	3	1	1	0.38461538461538464	0	413.50435010953953	71.31810000000003
ONC(=O)CCC(Cc1ccc(cc1)C(O)=O)C(O)=O	63.0	O=C(CCC(Cc1ccc(C(=O)O)cc1)C(=O)O)NO	[O][=C][Branch2][Ring1][O][C][C][C][Branch1][P][C][C][=C][C][=C][Branch1][=Branch1][C][=Branch1][C][=O][O][C][=C][Ring1][=Branch2][C][=Branch1][C][=O][O][N][O]	['0', '1', '0', '0', '0', '0', '0', '0', '0', '0', '0', '0', '0', '0', '0', '0', '0', '0', '0', '0', '1', '0', '0', '0', '0', '0', '0', '0', '0', '0', '0', '0', '0', '0', '0', '0', '0', '0', '0', '0', '0', '1', '0', '0', '0', '0', '0', '0', '0', '0', '0', '0', '0', '0', '0', '0', '0', '0', '0', '0', '0', '0', '0', '0', '0', '0', '0', '0', '0', '0', '0', '0', '0', '0', '0', '0', '0', '0', '0', '1'…	281.0899372	0.9137000000000002	123.93	7	4	4	1	1	0.3076923076923077	0	496.0877744066594	67.39430000000002
OC(=O)CC[C@H](NC(=O)N[C@@H](CCCCN(Cc1ccc(Cl)c(F)c1)C(=O)CCCCCNC(=O)CCC(=O)N[C@@H](Cc1ccccc1)C(=O)N[C@@H](Cc1ccccc1)C(=O)NCCCN=[N+]=[N-])C(O)=O)C(O)=O	63.0	[N-]=[N+]=NCCCNC(=O)[C@H](Cc1ccccc1)NC(=O)[C@H](Cc1ccccc1)NC(=O)CCC(=O)NCCCCCC(=O)N(CCCC[C@H](NC(=O)N[C@@H](CCC(=O)O)C(=O)O)C(=O)O)Cc1ccc(Cl)c(F)c1	[N-1][=N+1][=N][C][C][C][N][C][=Branch1][C][=O][C@H1][Branch1][#Branch2][C][C][=C][C][=C][C][=C][Ring1][=Branch1][N][C][=Branch1][C][=O][C@H1][Branch1][#Branch2][C][C][=C][C][=C][C][=C][Ring1][=Branch1][N][C][=Branch1][C][=O][C][C][C][=Branch1][C][=O][N][C][C][C][C][C][C][=Branch1][C][=O][N][Branch2][Ring2][Ring1][C][C][C][C][C@H1][Branch2][Ring1][=Branch1][N][C][=Branch1][C][=O][N][C@@H1][Branch…	['0', '1', '0', '0', '0', '0', '0', '0', '0', '0', '0', '0', '0', '0', '1', '0', '0', '0', '0', '0', '0', '0', '0', '0', '0', '0', '0', '0', '0', '0', '0', '0', '0', '1', '0', '0', '0', '0', '0', '0', '0', '1', '1', '0', '0', '0', '0', '0', '0', '0', '0', '0', '0', '0', '0', '0', '0', '0', '0', '0', '0', '0', '0', '0', '1', '0', '0', '0', '0', '1', '0', '0', '1', '0', '0', '0', '0', '0', '0', '1'…	1050.437773388	4.776800000000007	338.5	35	10	9	3	3	0.46	0	2397.6407422270645	268.5675999999996
OC(=O)CC[C@@H](CCCS)C(O)=O	67.0	O=C(O)CC[C@@H](CCCS)C(=O)O	[O][=C][Branch1][C][O][C][C][C@@H1][Branch1][Branch1][C][C][C][S][C][=Branch1][C][=O][O]	['0', '1', '0', '0', '0', '0', '0', '0', '0', '0', '0', '0', '0', '0', '0', '0', '0', '0', '0', '0', '1', '0', '0', '0', '0', '0', '0', '0', '0', '0', '0', '0', '0', '0', '0', '0', '0', '0', '0', '0', '0', '0', '0', '0', '0', '0', '0', '0', '0', '0', '0', '0', '0', '0', '0', '0', '0', '0', '0', '0', '0', '0', '0', '0', '0', '0', '0', '0', '0', '0', '0', '0', '0', '0', '0', '1', '0', '0', '0', '0'…	206.061279928	1.262	74.6	7	3	3	0	0	0.75	0	180.9828401313287	51.08260000000003
Cc1ccc(CP(O)(=O)CC(CCC(O)=O)C(O)=O)cc1	68.0	Cc1ccc(CP(=O)(O)CC(CCC(=O)O)C(=O)O)cc1	[C][C][=C][C][=C][Branch2][Ring1][=Branch2][C][P][=Branch1][C][=O][Branch1][C][O][C][C][Branch1][Branch2][C][C][C][=Branch1][C][=O][O][C][=Branch1][C][=O][O][C][=C][Ring2][Ring1][Ring2]	['0', '1', '0', '0', '0', '0', '0', '0', '0', '0', '0', '0', '0', '0', '0', '0', '0', '0', '0', '0', '1', '0', '0', '0', '0', '0', '0', '0', '0', '0', '0', '0', '0', '1', '0', '1', '0', '0', '0', '0', '0', '0', '0', '0', '0', '0', '0', '0', '0', '0', '0', '0', '0', '0', '0', '0', '0', '0', '0', '0', '0', '0', '0', '0', '0', '0', '0', '0', '0', '0', '0', '0', '0', '0', '0', '0', '0', '0', '0', '0'…	314.091924958	2.3310199999999996	111.89999999999999	8	3	3	1	1	0.42857142857142855	0	551.0875894090954	77.57090000000004
OC(=O)c1cccc(COc2cccc(CCS)c2C(O)=O)c1	69.0	O=C(O)c1cccc(COc2cccc(CCS)c2C(=O)O)c1	[O][=C][Branch1][C][O][C][=C][C][=C][C][Branch2][Ring1][Branch1][C][O][C][=C][C][=C][C][Branch1][Ring2][C][C][S][=C][Ring1][=Branch2][C][=Branch1][C][=O][O][=C][Ring2][Ring1][Ring2]	['0', '0', '0', '0', '0', '0', '0', '0', '0', '0', '0', '0', '0', '0', '0', '1', '0', '0', '0', '0', '0', '0', '0', '0', '0', '0', '0', '0', '0', '0', '0', '0', '0', '0', '0', '0', '0', '0', '0', '1', '0', '0', '1', '0', '0', '0', '0', '0', '0', '0', '0', '0', '0', '0', '0', '0', '0', '0', '0', '0', '0', '0', '0', '0', '1', '0', '0', '0', '0', '0', '0', '0', '0', '0', '0', '0', '0', '0', '0', '0'…	332.07184461199995	3.1343000000000014	83.83	7	4	3	2	2	0.17647058823529413	0	726.6737079933749	88.69160000000005
OC(=O)CC[C@H](CP(O)(O)=O)C(O)=O	80.0	O=C(O)CC[C@H](CP(=O)(O)O)C(=O)O	[O][=C][Branch1][C][O][C][C][C@H1][Branch1][#Branch2][C][P][=Branch1][C][=O][Branch1][C][O][O][C][=Branch1][C][=O][O]	['0', '1', '0', '0', '0', '0', '0', '0', '0', '0', '0', '0', '0', '0', '0', '0', '0', '0', '0', '0', '1', '0', '0', '0', '0', '0', '0', '0', '0', '0', '0', '0', '0', '0', '0', '0', '0', '0', '0', '0', '0', '0', '0', '0', '0', '0', '0', '0', '0', '0', '0', '0', '0', '0', '0', '0', '0', '0', '0', '0', '0', '0', '0', '0', '0', '0', '0', '0', '0', '0', '0', '0', '0', '0', '0', '0', '0', '0', '0', '0'…	226.024239322	-0.27029999999999993	132.13	6	3	4	0	0	0.6666666666666666	0	267.3535850853021	44.906700000000015
OC(=O)CCC(CP(O)(O)=O)C(O)=O	80.0	O=C(O)CCC(CP(=O)(O)O)C(=O)O	[O][=C][Branch1][C][O][C][C][C][Branch1][#Branch2][C][P][=Branch1][C][=O][Branch1][C][O][O][C][=Branch1][C][=O][O]	['0', '1', '0', '0', '0', '0', '0', '0', '0', '0', '0', '0', '0', '0', '0', '0', '0', '0', '0', '0', '1', '0', '0', '0', '0', '0', '0', '0', '0', '0', '0', '0', '0', '0', '0', '0', '0', '0', '0', '0', '0', '0', '0', '0', '0', '0', '0', '0', '0', '0', '0', '0', '0', '0', '0', '0', '0', '0', '0', '0', '0', '0', '0', '0', '0', '0', '0', '0', '0', '0', '0', '0', '0', '0', '0', '0', '0', '0', '0', '0'…	226.024239322	-0.27029999999999993	132.13	6	3	4	0	0	0.6666666666666666	0	267.3535850853021	44.906700000000015
OC(=O)CC[C@H](NC(=O)N[C@@H](CCCCN(Cc1cccc(Cl)c1)C(=O)CCCCCNC(=O)CCC(=O)N[C@H](Cc1ccccc1)C(=O)N[C@H](Cc1ccc(O)c(Br)c1)C(=O)NCCCN=[N+]=[N-])C(O)=O)C(O)=O	80.0	[N-]=[N+]=NCCCNC(=O)[C@@H](Cc1ccc(O)c(Br)c1)NC(=O)[C@@H](Cc1ccccc1)NC(=O)CCC(=O)NCCCCCC(=O)N(CCCC[C@H](NC(=O)N[C@@H](CCC(=O)O)C(=O)O)C(=O)O)Cc1cccc(Cl)c1	[N-1][=N+1][=N][C][C][C][N][C][=Branch1][C][=O][C@@H1][Branch1][S][C][C][=C][C][=C][Branch1][C][O][C][Branch1][C][Br][=C][Ring1][Branch2][N][C][=Branch1][C][=O][C@@H1][Branch1][#Branch2][C][C][=C][C][=C][C][=C][Ring1][=Branch1][N][C][=Branch1][C][=O][C][C][C][=Branch1][C][=O][N][C][C][C][C][C][C][=Branch1][C][=O][N][Branch2][Ring2][Ring1][C][C][C][C][C@H1][Branch2][Ring1][=Branch1][N][C][=Branch1…	['0', '1', '0', '0', '0', '1', '0', '0', '0', '0', '0', '0', '0', '0', '1', '1', '0', '0', '0', '0', '0', '0', '0', '0', '0', '0', '0', '0', '0', '0', '0', '0', '0', '1', '0', '0', '0', '0', '0', '0', '0', '1', '1', '0', '0', '0', '0', '0', '0', '0', '0', '0', '0', '0', '0', '0', '0', '0', '0', '0', '0', '0', '0', '0', '1', '0', '0', '0', '0', '0', '0', '0', '1', '0', '0', '0', '0', '0', '0', '1'…	1126.3526218880002	5.1058000000000066	358.7300000000001	35	11	10	3	3	0.46	0	2465.604783577055	277.97439999999966
OC(=O)CCC(CP(O)(O)=O)C(O)=O	80.0	O=C(O)CCC(CP(=O)(O)O)C(=O)O	[O][=C][Branch1][C][O][C][C][C][Branch1][#Branch2][C][P][=Branch1][C][=O][Branch1][C][O][O][C][=Branch1][C][=O][O]	['0', '1', '0', '0', '0', '0', '0', '0', '0', '0', '0', '0', '0', '0', '0', '0', '0', '0', '0', '0', '1', '0', '0', '0', '0', '0', '0', '0', '0', '0', '0', '0', '0', '0', '0', '0', '0', '0', '0', '0', '0', '0', '0', '0', '0', '0', '0', '0', '0', '0', '0', '0', '0', '0', '0', '0', '0', '0', '0', '0', '0', '0', '0', '0', '0', '0', '0', '0', '0', '0', '0', '0', '0', '0', '0', '0', '0', '0', '0', '0'…	226.024239322	-0.27029999999999993	132.13	6	3	4	0	0	0.6666666666666666	0	267.3535850853021	44.906700000000015
OC(=O)CCC(CP(O)(=O)Cc1c(F)c(F)c(F)c(F)c1F)C(O)=O	82.0	O=C(O)CCC(CP(=O)(O)Cc1c(F)c(F)c(F)c(F)c1F)C(=O)O	[O][=C][Branch1][C][O][C][C][C][Branch2][Ring1][#C][C][P][=Branch1][C][=O][Branch1][C][O][C][C][=C][Branch1][C][F][C][Branch1][C][F][=C][Branch1][C][F][C][Branch1][C][F][=C][Ring1][#Branch2][F][C][=Branch1][C][=O][O]	['0', '1', '0', '0', '0', '0', '0', '0', '0', '0', '0', '0', '0', '0', '0', '0', '0', '0', '0', '0', '1', '0', '0', '0', '0', '0', '0', '0', '0', '0', '0', '0', '0', '0', '0', '0', '0', '0', '0', '0', '0', '0', '0', '0', '0', '0', '0', '0', '0', '0', '0', '0', '0', '0', '0', '0', '0', '0', '0', '0', '0', '0', '0', '0', '0', '0', '0', '0', '0', '0', '0', '0', '0', '0', '0', '0', '0', '0', '0', '0'…	390.02916583399997	2.7181000000000006	111.89999999999999	8	3	3	1	1	0.38461538461538464	0	723.9105107915175	72.62389999999999
OC(=O)CCC(CP(O)(=O)Cc1c(F)c(F)c(F)c(F)c1F)C(O)=O	82.0	O=C(O)CCC(CP(=O)(O)Cc1c(F)c(F)c(F)c(F)c1F)C(=O)O	[O][=C][Branch1][C][O][C][C][C][Branch2][Ring1][#C][C][P][=Branch1][C][=O][Branch1][C][O][C][C][=C][Branch1][C][F][C][Branch1][C][F][=C][Branch1][C][F][C][Branch1][C][F][=C][Ring1][#Branch2][F][C][=Branch1][C][=O][O]	['0', '1', '0', '0', '0', '0', '0', '0', '0', '0', '0', '0', '0', '0', '0', '0', '0', '0', '0', '0', '1', '0', '0', '0', '0', '0', '0', '0', '0', '0', '0', '0', '0', '0', '0', '0', '0', '0', '0', '0', '0', '0', '0', '0', '0', '0', '0', '0', '0', '0', '0', '0', '0', '0', '0', '0', '0', '0', '0', '0', '0', '0', '0', '0', '0', '0', '0', '0', '0', '0', '0', '0', '0', '0', '0', '0', '0', '0', '0', '0'…	390.02916583399997	2.7181000000000006	111.89999999999999	8	3	3	1	1	0.38461538461538464	0	723.9105107915175	72.62389999999999
OC(=O)CCC(CP(O)(=O)Cc1c(F)c(F)c(F)c(F)c1F)C(O)=O	82.0	O=C(O)CCC(CP(=O)(O)Cc1c(F)c(F)c(F)c(F)c1F)C(=O)O	[O][=C][Branch1][C][O][C][C][C][Branch2][Ring1][#C][C][P][=Branch1][C][=O][Branch1][C][O][C][C][=C][Branch1][C][F][C][Branch1][C][F][=C][Branch1][C][F][C][Branch1][C][F][=C][Ring1][#Branch2][F][C][=Branch1][C][=O][O]	['0', '1', '0', '0', '0', '0', '0', '0', '0', '0', '0', '0', '0', '0', '0', '0', '0', '0', '0', '0', '1', '0', '0', '0', '0', '0', '0', '0', '0', '0', '0', '0', '0', '0', '0', '0', '0', '0', '0', '0', '0', '0', '0', '0', '0', '0', '0', '0', '0', '0', '0', '0', '0', '0', '0', '0', '0', '0', '0', '0', '0', '0', '0', '0', '0', '0', '0', '0', '0', '0', '0', '0', '0', '0', '0', '0', '0', '0', '0', '0'…	390.02916583399997	2.7181000000000006	111.89999999999999	8	3	3	1	1	0.38461538461538464	0	723.9105107915175	72.62389999999999
OC(=O)CCC(CP(O)(=O)Cc1c(F)c(F)c(F)c(F)c1F)C(O)=O	82.0	O=C(O)CCC(CP(=O)(O)Cc1c(F)c(F)c(F)c(F)c1F)C(=O)O	[O][=C][Branch1][C][O][C][C][C][Branch2][Ring1][#C][C][P][=Branch1][C][=O][Branch1][C][O][C][C][=C][Branch1][C][F][C][Branch1][C][F][=C][Branch1][C][F][C][Branch1][C][F][=C][Ring1][#Branch2][F][C][=Branch1][C][=O][O]	['0', '1', '0', '0', '0', '0', '0', '0', '0', '0', '0', '0', '0', '0', '0', '0', '0', '0', '0', '0', '1', '0', '0', '0', '0', '0', '0', '0', '0', '0', '0', '0', '0', '0', '0', '0', '0', '0', '0', '0', '0', '0', '0', '0', '0', '0', '0', '0', '0', '0', '0', '0', '0', '0', '0', '0', '0', '0', '0', '0', '0', '0', '0', '0', '0', '0', '0', '0', '0', '0', '0', '0', '0', '0', '0', '0', '0', '0', '0', '0'…	390.02916583399997	2.7181000000000006	111.89999999999999	8	3	3	1	1	0.38461538461538464	0	723.9105107915175	72.62389999999999
OC(=O)CC[C@H](CCCS)C(O)=O	85.0	O=C(O)CC[C@H](CCCS)C(=O)O	[O][=C][Branch1][C][O][C][C][C@H1][Branch1][Branch1][C][C][C][S][C][=Branch1][C][=O][O]	['0', '1', '0', '0', '0', '0', '0', '0', '0', '0', '0', '0', '0', '0', '0', '0', '0', '0', '0', '0', '1', '0', '0', '0', '0', '0', '0', '0', '0', '0', '0', '0', '0', '0', '0', '0', '0', '0', '0', '0', '0', '0', '0', '0', '0', '0', '0', '0', '0', '0', '0', '0', '0', '0', '0', '0', '0', '0', '0', '0', '0', '0', '0', '0', '0', '0', '0', '0', '0', '0', '0', '0', '0', '0', '0', '1', '0', '0', '0', '0'…	206.061279928	1.262	74.6	7	3	3	0	0	0.75	0	180.9828401313287	51.08260000000003
OC(=O)CC[C@H](NC(=O)O[C@@H](CCCCNC(=O)c1ccc(cc1F)-c1ccccc1)OC=O)C(O)=O	86.0	O=CO[C@H](CCCCNC(=O)c1ccc(-c2ccccc2)cc1F)OC(=O)N[C@@H](CCC(=O)O)C(=O)O	[O][=C][O][C@H1][Branch2][Ring1][=N][C][C][C][C][N][C][=Branch1][C][=O][C][=C][C][=C][Branch1][=Branch2][C][=C][C][=C][C][=C][Ring1][=Branch1][C][=C][Ring1][N][F][O][C][=Branch1][C][=O][N][C@@H1][Branch1][Branch2][C][C][C][=Branch1][C][=O][O][C][=Branch1][C][=O][O]	['0', '1', '0', '0', '0', '0', '0', '0', '1', '0', '0', '0', '0', '0', '0', '0', '0', '0', '0', '0', '0', '0', '0', '0', '0', '0', '0', '0', '0', '0', '0', '0', '0', '0', '0', '0', '0', '0', '0', '0', '0', '0', '0', '0', '0', '0', '0', '0', '0', '0', '0', '0', '0', '0', '0', '0', '0', '0', '0', '0', '0', '0', '0', '0', '1', '0', '0', '1', '0', '1', '0', '0', '0', '0', '0', '0', '0', '0', '0', '0'…	518.1700586639998	2.9361000000000006	168.32999999999996	15	7	4	2	2	0.32	0	1094.8248718512339	126.86750000000009
COc1ccc(CN(CCCC[C@H](NC(=O)N[C@@H](CCC(O)=O)C(O)=O)C(O)=O)C(=O)CCCCCNC(=O)CCC(=O)N[C@@H](Cc2ccccc2)C(=O)N[C@@H](Cc2ccccc2)C(=O)NCCCN=[N+]=[N-])cc1OC	88.0	COc1ccc(CN(CCCC[C@H](NC(=O)N[C@@H](CCC(=O)O)C(=O)O)C(=O)O)C(=O)CCCCCNC(=O)CCC(=O)N[C@@H](Cc2ccccc2)C(=O)N[C@@H](Cc2ccccc2)C(=O)NCCCN=[N+]=[N-])cc1OC	[C][O][C][=C][C][=C][Branch2][Branch2][Branch1][C][N][Branch2][Ring2][Ring1][C][C][C][C][C@H1][Branch2][Ring1][=Branch1][N][C][=Branch1][C][=O][N][C@@H1][Branch1][Branch2][C][C][C][=Branch1][C][=O][O][C][=Branch1][C][=O][O][C][=Branch1][C][=O][O][C][=Branch1][C][=O][C][C][C][C][C][N][C][=Branch1][C][=O][C][C][C][=Branch1][C][=O][N][C@@H1][Branch1][#Branch2][C][C][=C][C][=C][C][=C][Ring1][=Branch1…	['0', '1', '0', '1', '0', '0', '0', '0', '0', '0', '0', '0', '0', '0', '1', '0', '0', '0', '0', '0', '0', '0', '0', '0', '0', '0', '0', '0', '0', '0', '0', '0', '0', '1', '0', '0', '0', '0', '0', '0', '0', '1', '1', '0', '0', '0', '0', '0', '0', '0', '0', '0', '0', '0', '0', '0', '0', '0', '0', '0', '0', '0', '0', '0', '1', '0', '0', '0', '0', '0', '0', '0', '1', '0', '0', '0', '0', '0', '0', '1'…	1058.5072969199998	4.001500000000012	356.96	37	12	9	3	3	0.4807692307692308	0	2423.71498022579	276.70359999999977
OC(=O)CC[C@H](NC(=O)N[C@@H](CCCCN(Cc1ccc(Br)cc1)C(=O)CCCCCNC(=O)CCC(=O)N[C@H](Cc1ccccc1)C(=O)N[C@H](Cc1ccc(O)c(Br)c1)C(=O)NCCCN=[N+]=[N-])C(O)=O)C(O)=O	89.0	[N-]=[N+]=NCCCNC(=O)[C@@H](Cc1ccc(O)c(Br)c1)NC(=O)[C@@H](Cc1ccccc1)NC(=O)CCC(=O)NCCCCCC(=O)N(CCCC[C@H](NC(=O)N[C@@H](CCC(=O)O)C(=O)O)C(=O)O)Cc1ccc(Br)cc1	[N-1][=N+1][=N][C][C][C][N][C][=Branch1][C][=O][C@@H1][Branch1][S][C][C][=C][C][=C][Branch1][C][O][C][Branch1][C][Br][=C][Ring1][Branch2][N][C][=Branch1][C][=O][C@@H1][Branch1][#Branch2][C][C][=C][C][=C][C][=C][Ring1][=Branch1][N][C][=Branch1][C][=O][C][C][C][=Branch1][C][=O][N][C][C][C][C][C][C][=Branch1][C][=O][N][Branch2][Ring2][Ring1][C][C][C][C][C@H1][Branch2][Ring1][=Branch1][N][C][=Branch1…	['0', '1', '0', '0', '0', '1', '0', '0', '0', '0', '0', '0', '0', '0', '0', '0', '0', '0', '0', '0', '0', '0', '0', '0', '0', '0', '0', '0', '0', '0', '0', '0', '0', '1', '0', '0', '0', '0', '0', '0', '0', '1', '1', '0', '0', '0', '0', '0', '0', '0', '0', '0', '0', '0', '0', '0', '0', '0', '0', '0', '0', '0', '0', '0', '1', '0', '0', '0', '0', '0', '0', '0', '1', '0', '0', '0', '0', '0', '0', '1'…	1170.302106308	5.214900000000007	358.7300000000001	35	11	10	3	3	0.46	0	2446.354783577054	280.6643999999998
OC(=O)[C@H](F)C[C@@H](CP(O)(O)=O)C(O)=O	89.4	O=C(O)[C@@H](C[C@@H](F)C(=O)O)CP(=O)(O)O	[O][=C][Branch1][C][O][C@@H1][Branch1][O][C][C@@H1][Branch1][C][F][C][=Branch1][C][=O][O][C][P][=Branch1][C][=O][Branch1][C][O][O]	['0', '1', '0', '0', '0', '0', '0', '0', '0', '0', '0', '0', '1', '0', '0', '0', '0', '0', '0', '0', '1', '0', '0', '0', '0', '0', '1', '0', '0', '0', '0', '0', '0', '0', '0', '0', '0', '0', '0', '0', '0', '0', '0', '0', '0', '0', '0', '0', '0', '0', '0', '0', '0', '0', '0', '0', '0', '0', '0', '0', '0', '0', '0', '0', '0', '0', '0', '0', '0', '0', '0', '0', '0', '0', '0', '0', '0', '0', '0', '0'…	244.01481751000003	-0.3223	132.13	6	3	4	0	0	0.6666666666666666	0	297.8555352119087	45.18570000000002
OC(=O)CCC(CCCS)C(O)=O	90.0	O=C(O)CCC(CCCS)C(=O)O	[O][=C][Branch1][C][O][C][C][C][Branch1][Branch1][C][C][C][S][C][=Branch1][C][=O][O]	['0', '1', '0', '0', '0', '0', '0', '0', '0', '0', '0', '0', '0', '0', '0', '0', '0', '0', '0', '0', '1', '0', '0', '0', '0', '0', '0', '0', '0', '0', '0', '0', '0', '0', '0', '0', '0', '0', '0', '0', '0', '0', '0', '0', '0', '0', '0', '0', '0', '0', '0', '0', '0', '0', '0', '0', '0', '0', '0', '0', '0', '0', '0', '0', '0', '0', '0', '0', '0', '0', '0', '0', '0', '0', '0', '1', '0', '0', '0', '0'…	206.061279928	1.262	74.6	7	3	3	0	0	0.75	0	180.9828401313287	51.08260000000003
OC(=O)CCC(CCCS)C(O)=O	90.0	O=C(O)CCC(CCCS)C(=O)O	[O][=C][Branch1][C][O][C][C][C][Branch1][Branch1][C][C][C][S][C][=Branch1][C][=O][O]	['0', '1', '0', '0', '0', '0', '0', '0', '0', '0', '0', '0', '0', '0', '0', '0', '0', '0', '0', '0', '1', '0', '0', '0', '0', '0', '0', '0', '0', '0', '0', '0', '0', '0', '0', '0', '0', '0', '0', '0', '0', '0', '0', '0', '0', '0', '0', '0', '0', '0', '0', '0', '0', '0', '0', '0', '0', '0', '0', '0', '0', '0', '0', '0', '0', '0', '0', '0', '0', '0', '0', '0', '0', '0', '0', '1', '0', '0', '0', '0'…	206.061279928	1.262	74.6	7	3	3	0	0	0.75	0	180.9828401313287	51.08260000000003
OC(=O)CCC(CCCS)C(O)=O	90.0	O=C(O)CCC(CCCS)C(=O)O	[O][=C][Branch1][C][O][C][C][C][Branch1][Branch1][C][C][C][S][C][=Branch1][C][=O][O]	['0', '1', '0', '0', '0', '0', '0', '0', '0', '0', '0', '0', '0', '0', '0', '0', '0', '0', '0', '0', '1', '0', '0', '0', '0', '0', '0', '0', '0', '0', '0', '0', '0', '0', '0', '0', '0', '0', '0', '0', '0', '0', '0', '0', '0', '0', '0', '0', '0', '0', '0', '0', '0', '0', '0', '0', '0', '0', '0', '0', '0', '0', '0', '0', '0', '0', '0', '0', '0', '0', '0', '0', '0', '0', '0', '1', '0', '0', '0', '0'…	206.061279928	1.262	74.6	7	3	3	0	0	0.75	0	180.9828401313287	51.08260000000003
OC(=O)CCC(CCCS)C(O)=O	90.0	O=C(O)CCC(CCCS)C(=O)O	[O][=C][Branch1][C][O][C][C][C][Branch1][Branch1][C][C][C][S][C][=Branch1][C][=O][O]	['0', '1', '0', '0', '0', '0', '0', '0', '0', '0', '0', '0', '0', '0', '0', '0', '0', '0', '0', '0', '1', '0', '0', '0', '0', '0', '0', '0', '0', '0', '0', '0', '0', '0', '0', '0', '0', '0', '0', '0', '0', '0', '0', '0', '0', '0', '0', '0', '0', '0', '0', '0', '0', '0', '0', '0', '0', '0', '0', '0', '0', '0', '0', '0', '0', '0', '0', '0', '0', '0', '0', '0', '0', '0', '0', '1', '0', '0', '0', '0'…	206.061279928	1.262	74.6	7	3	3	0	0	0.75	0	180.9828401313287	51.08260000000003
OC(=O)CCC(CCCS)C(O)=O	90.0	O=C(O)CCC(CCCS)C(=O)O	[O][=C][Branch1][C][O][C][C][C][Branch1][Branch1][C][C][C][S][C][=Branch1][C][=O][O]	['0', '1', '0', '0', '0', '0', '0', '0', '0', '0', '0', '0', '0', '0', '0', '0', '0', '0', '0', '0', '1', '0', '0', '0', '0', '0', '0', '0', '0', '0', '0', '0', '0', '0', '0', '0', '0', '0', '0', '0', '0', '0', '0', '0', '0', '0', '0', '0', '0', '0', '0', '0', '0', '0', '0', '0', '0', '0', '0', '0', '0', '0', '0', '0', '0', '0', '0', '0', '0', '0', '0', '0', '0', '0', '0', '1', '0', '0', '0', '0'…	206.061279928	1.262	74.6	7	3	3	0	0	0.75	0	180.9828401313287	51.08260000000003
OC(=O)CCC(CCCS)C(O)=O	90.0	O=C(O)CCC(CCCS)C(=O)O	[O][=C][Branch1][C][O][C][C][C][Branch1][Branch1][C][C][C][S][C][=Branch1][C][=O][O]	['0', '1', '0', '0', '0', '0', '0', '0', '0', '0', '0', '0', '0', '0', '0', '0', '0', '0', '0', '0', '1', '0', '0', '0', '0', '0', '0', '0', '0', '0', '0', '0', '0', '0', '0', '0', '0', '0', '0', '0', '0', '0', '0', '0', '0', '0', '0', '0', '0', '0', '0', '0', '0', '0', '0', '0', '0', '0', '0', '0', '0', '0', '0', '0', '0', '0', '0', '0', '0', '0', '0', '0', '0', '0', '0', '1', '0', '0', '0', '0'…	206.061279928	1.262	74.6	7	3	3	0	0	0.75	0	180.9828401313287	51.08260000000003
OC(=O)CCC(CCCS)C(O)=O	90.0	O=C(O)CCC(CCCS)C(=O)O	[O][=C][Branch1][C][O][C][C][C][Branch1][Branch1][C][C][C][S][C][=Branch1][C][=O][O]	['0', '1', '0', '0', '0', '0', '0', '0', '0', '0', '0', '0', '0', '0', '0', '0', '0', '0', '0', '0', '1', '0', '0', '0', '0', '0', '0', '0', '0', '0', '0', '0', '0', '0', '0', '0', '0', '0', '0', '0', '0', '0', '0', '0', '0', '0', '0', '0', '0', '0', '0', '0', '0', '0', '0', '0', '0', '0', '0', '0', '0', '0', '0', '0', '0', '0', '0', '0', '0', '0', '0', '0', '0', '0', '0', '1', '0', '0', '0', '0'…	206.061279928	1.262	74.6	7	3	3	0	0	0.75	0	180.9828401313287	51.08260000000003
COc1ccc(CP(O)(=O)CC(CCC(O)=O)C(O)=O)cc1	90.0	COc1ccc(CP(=O)(O)CC(CCC(=O)O)C(=O)O)cc1	[C][O][C][=C][C][=C][Branch2][Ring1][=Branch2][C][P][=Branch1][C][=O][Branch1][C][O][C][C][Branch1][Branch2][C][C][C][=Branch1][C][=O][O][C][=Branch1][C][=O][O][C][=C][Ring2][Ring1][Ring2]	['0', '1', '0', '0', '0', '0', '0', '0', '0', '0', '0', '0', '0', '0', '0', '0', '0', '0', '0', '0', '1', '0', '0', '0', '0', '0', '0', '0', '0', '0', '0', '0', '0', '1', '0', '1', '0', '0', '0', '0', '0', '0', '0', '0', '0', '0', '0', '0', '0', '0', '0', '0', '0', '0', '0', '0', '0', '0', '0', '0', '0', '0', '0', '0', '0', '0', '0', '0', '0', '0', '0', '0', '0', '0', '0', '0', '0', '0', '0', '0'…	330.08683957799997	2.0312	121.13000000000001	9	4	3	1	1	0.42857142857142855	0	567.0590141975703	79.38590000000003
OC(=O)CCC(CCCS)C(O)=O	90.0	O=C(O)CCC(CCCS)C(=O)O	[O][=C][Branch1][C][O][C][C][C][Branch1][Branch1][C][C][C][S][C][=Branch1][C][=O][O]	['0', '1', '0', '0', '0', '0', '0', '0', '0', '0', '0', '0', '0', '0', '0', '0', '0', '0', '0', '0', '1', '0', '0', '0', '0', '0', '0', '0', '0', '0', '0', '0', '0', '0', '0', '0', '0', '0', '0', '0', '0', '0', '0', '0', '0', '0', '0', '0', '0', '0', '0', '0', '0', '0', '0', '0', '0', '0', '0', '0', '0', '0', '0', '0', '0', '0', '0', '0', '0', '0', '0', '0', '0', '0', '0', '1', '0', '0', '0', '0'…	206.061279928	1.262	74.6	7	3	3	0	0	0.75	0	180.9828401313287	51.08260000000003
COc1ccc(C(O)=O)c(Cn2c(C(O)=O)c(CCS)c3ccccc23)c1	93.0	COc1ccc(C(=O)O)c(Cn2c(C(=O)O)c(CCS)c3ccccc32)c1	[C][O][C][=C][C][=C][Branch1][=Branch1][C][=Branch1][C][=O][O][C][Branch2][Ring1][O][C][N][C][Branch1][=Branch1][C][=Branch1][C][=O][O][=C][Branch1][Ring2][C][C][S][C][=C][C][=C][C][=C][Ring1][=Branch1][Ring1][#C][=C][Ring2][Ring1][=Branch2]	['0', '0', '0', '0', '1', '0', '0', '0', '0', '0', '0', '0', '0', '0', '0', '0', '0', '0', '0', '0', '0', '0', '0', '1', '0', '0', '0', '0', '0', '0', '0', '0', '0', '1', '0', '0', '0', '0', '0', '0', '0', '0', '0', '0', '0', '1', '0', '0', '0', '0', '0', '0', '0', '0', '0', '0', '0', '0', '0', '0', '0', '0', '0', '0', '1', '0', '0', '1', '0', '0', '0', '0', '0', '0', '0', '0', '0', '0', '0', '0'…	385.09839370800006	3.5669000000000013	88.76	7	5	3	3	3	0.2	0	1024.6291321838576	105.5096
OC(=O)CC[C@H](CP(O)(O)=O)C(O)=O	94.0	O=C(O)CC[C@H](CP(=O)(O)O)C(=O)O	[O][=C][Branch1][C][O][C][C][C@H1][Branch1][#Branch2][C][P][=Branch1][C][=O][Branch1][C][O][O][C][=Branch1][C][=O][O]	['0', '1', '0', '0', '0', '0', '0', '0', '0', '0', '0', '0', '0', '0', '0', '0', '0', '0', '0', '0', '1', '0', '0', '0', '0', '0', '0', '0', '0', '0', '0', '0', '0', '0', '0', '0', '0', '0', '0', '0', '0', '0', '0', '0', '0', '0', '0', '0', '0', '0', '0', '0', '0', '0', '0', '0', '0', '0', '0', '0', '0', '0', '0', '0', '0', '0', '0', '0', '0', '0', '0', '0', '0', '0', '0', '0', '0', '0', '0', '0'…	226.024239322	-0.27029999999999993	132.13	6	3	4	0	0	0.6666666666666666	0	267.3535850853021	44.906700000000015
OC(=O)c1c(CCS)c2ccccc2n1Cc1ccc(cc1)C(O)=O	94.0	O=C(O)c1ccc(Cn2c(C(=O)O)c(CCS)c3ccccc32)cc1	[O][=C][Branch1][C][O][C][=C][C][=C][Branch2][Ring1][O][C][N][C][Branch1][=Branch1][C][=Branch1][C][=O][O][=C][Branch1][Ring2][C][C][S][C][=C][C][=C][C][=C][Ring1][=Branch1][Ring1][#C][C][=C][Ring2][Ring1][=Branch1]	['0', '0', '0', '0', '0', '0', '0', '0', '0', '0', '0', '0', '0', '0', '0', '0', '0', '0', '0', '0', '0', '0', '0', '0', '0', '0', '0', '0', '0', '0', '0', '0', '0', '0', '0', '0', '0', '0', '0', '0', '0', '0', '0', '0', '0', '1', '0', '0', '0', '0', '0', '0', '0', '0', '0', '0', '0', '0', '0', '0', '0', '0', '0', '0', '1', '0', '0', '0', '0', '0', '0', '0', '0', '0', '0', '0', '0', '0', '0', '0'…	355.08782902400003	3.558300000000002	79.53	6	4	3	3	3	0.15789473684210525	0	943.9625385581334	98.95760000000001
CC(CP(O)(=O)CC(CCC(O)=O)C(O)=O)C(=O)OCc1ccccc1	95.0	CC(CP(=O)(O)CC(CCC(=O)O)C(=O)O)C(=O)OCc1ccccc1	[C][C][Branch2][Ring1][=Branch2][C][P][=Branch1][C][=O][Branch1][C][O][C][C][Branch1][Branch2][C][C][C][=Branch1][C][=O][O][C][=Branch1][C][=O][O][C][=Branch1][C][=O][O][C][C][=C][C][=C][C][=C][Ring1][=Branch1]	['0', '1', '0', '0', '0', '0', '0', '0', '0', '0', '0', '0', '0', '0', '0', '0', '0', '0', '0', '0', '1', '0', '0', '0', '0', '0', '0', '0', '0', '0', '0', '0', '0', '1', '0', '0', '0', '0', '0', '0', '0', '0', '1', '0', '0', '0', '0', '0', '0', '0', '0', '0', '0', '0', '0', '0', '0', '0', '0', '0', '0', '0', '0', '0', '1', '0', '0', '0', '0', '0', '0', '0', '0', '0', '0', '0', '0', '0', '0', '0'…	386.113054326	2.2019	138.2	11	5	3	1	1	0.47058823529411764	0	672.6002649435426	92.95690000000005
ONC(=O)CC[C@@H](Cc1ccc(cc1)C(O)=O)C(O)=O	97.0	O=C(CC[C@@H](Cc1ccc(C(=O)O)cc1)C(=O)O)NO	[O][=C][Branch2][Ring1][O][C][C][C@@H1][Branch1][P][C][C][=C][C][=C][Branch1][=Branch1][C][=Branch1][C][=O][O][C][=C][Ring1][=Branch2][C][=Branch1][C][=O][O][N][O]	['0', '1', '0', '0', '0', '0', '0', '0', '0', '0', '0', '0', '0', '0', '0', '0', '0', '0', '0', '0', '1', '0', '0', '0', '0', '0', '0', '0', '0', '0', '0', '0', '0', '0', '0', '0', '0', '0', '0', '0', '0', '1', '0', '0', '0', '0', '0', '0', '0', '0', '0', '0', '0', '0', '0', '0', '0', '0', '0', '0', '0', '0', '0', '0', '0', '0', '0', '0', '0', '0', '0', '0', '0', '0', '0', '0', '0', '0', '0', '1'…	281.0899372	0.9137000000000002	123.93	7	4	4	1	1	0.3076923076923077	0	496.0877744066594	67.39430000000002
OC(=O)CC[C@H](NC(=O)N[C@@H](CCCCNC(=O)Cn1nnc(I)c1COCCOCCOCCOCCOCCOCCOCCOCCNc1ccc(cc1[N+]([O-])=O)[N+]([O-])=O)C(O)=O)C(O)=O	98.0	O=C(O)CC[C@H](NC(=O)N[C@@H](CCCCNC(=O)Cn1nnc(I)c1COCCOCCOCCOCCOCCOCCOCCOCCNc1ccc([N+](=O)[O-])cc1[N+](=O)[O-])C(=O)O)C(=O)O	[O][=C][Branch1][C][O][C][C][C@H1][Branch2][#Branch1][C][N][C][=Branch1][C][=O][N][C@@H1][Branch2][=Branch1][Ring1][C][C][C][C][N][C][=Branch1][C][=O][C][N][N][=N][C][Branch1][C][I][=C][Ring1][=Branch1][C][O][C][C][O][C][C][O][C][C][O][C][C][O][C][C][O][C][C][O][C][C][O][C][C][N][C][=C][C][=C][Branch1][=Branch1][N+1][=Branch1][C][=O][O-1][C][=C][Ring1][=Branch2][N+1][=Branch1][C][=O][O-1][C][=Bra…	['0', '1', '0', '0', '0', '0', '0', '0', '0', '0', '0', '0', '0', '1', '0', '0', '0', '0', '0', '0', '0', '0', '0', '0', '0', '0', '0', '0', '0', '0', '0', '0', '0', '0', '0', '0', '0', '0', '0', '0', '0', '1', '0', '0', '0', '0', '0', '0', '0', '0', '0', '0', '0', '0', '0', '0', '0', '0', '0', '0', '0', '0', '0', '0', '0', '0', '0', '0', '0', '0', '0', '0', '0', '0', '0', '0', '0', '0', '0', '0'…	1101.2999333200003	0.8009000000000117	384.9899999999999	43	21	7	2	2	0.6666666666666666	0	1879.379643981324	244.61399999999935
COc1ccc(cc1)C(=O)NCCCC[C@@H](OC=O)OC(=O)N[C@@H](CCC(O)=O)C(O)=O	100.0	COc1ccc(C(=O)NCCCC[C@@H](OC=O)OC(=O)N[C@@H](CCC(=O)O)C(=O)O)cc1	[C][O][C][=C][C][=C][Branch2][Ring2][Branch1][C][=Branch1][C][=O][N][C][C][C][C][C@@H1][Branch1][Ring2][O][C][=O][O][C][=Branch1][C][=O][N][C@@H1][Branch1][Branch2][C][C][C][=Branch1][C][=O][O][C][=Branch1][C][=O][O][C][=C][Ring2][Ring1][=C]	['0', '1', '0', '0', '0', '0', '0', '0', '1', '0', '0', '0', '0', '0', '0', '0', '0', '0', '0', '0', '0', '0', '0', '0', '0', '0', '0', '0', '0', '0', '0', '0', '0', '1', '0', '0', '0', '0', '0', '0', '0', '0', '0', '0', '0', '0', '0', '0', '0', '0', '0', '0', '0', '0', '0', '0', '0', '0', '0', '0', '0', '0', '0', '0', '0', '0', '0', '0', '0', '1', '0', '0', '0', '0', '0', '0', '0', '0', '0', '0'…	454.1587450319999	1.1386000000000007	177.55999999999997	15	8	4	1	1	0.45	0	781.0900760948964	108.02550000000006
OC(=O)CC[C@H](NC(=O)N[C@@H](CCCCN(Cc1ccccc1[N+]([O-])=O)C(=O)CCCCCNC(=O)CCC(=O)N[C@@H](Cc1ccccc1)C(=O)N[C@@H](Cc1ccc(O)cc1)C(=O)NCCCN=[N+]=[N-])C(O)=O)C(O)=O	101.0	[N-]=[N+]=NCCCNC(=O)[C@H](Cc1ccc(O)cc1)NC(=O)[C@H](Cc1ccccc1)NC(=O)CCC(=O)NCCCCCC(=O)N(CCCC[C@H](NC(=O)N[C@@H](CCC(=O)O)C(=O)O)C(=O)O)Cc1ccccc1[N+](=O)[O-]	[N-1][=N+1][=N][C][C][C][N][C][=Branch1][C][=O][C@H1][Branch1][=N][C][C][=C][C][=C][Branch1][C][O][C][=C][Ring1][#Branch1][N][C][=Branch1][C][=O][C@H1][Branch1][#Branch2][C][C][=C][C][=C][C][=C][Ring1][=Branch1][N][C][=Branch1][C][=O][C][C][C][=Branch1][C][=O][N][C][C][C][C][C][C][=Branch1][C][=O][N][Branch2][Ring2][Ring1][C][C][C][C][C@H1][Branch2][Ring1][=Branch1][N][C][=Branch1][C][=O][N][C@@H…	['0', '1', '0', '0', '0', '0', '0', '0', '0', '0', '0', '0', '0', '0', '0', '0', '0', '0', '0', '0', '0', '0', '0', '0', '0', '0', '0', '0', '0', '0', '0', '0', '0', '1', '0', '0', '0', '0', '0', '0', '0', '1', '1', '0', '0', '0', '0', '0', '0', '0', '0', '0', '0', '0', '0', '0', '0', '0', '0', '0', '0', '0', '0', '0', '1', '0', '0', '0', '0', '0', '0', '0', '1', '0', '0', '0', '0', '0', '0', '1'…	1059.4661603800002	3.5981000000000076	401.87000000000006	36	13	10	3	3	0.46	0	2491.5071692628508	271.91879999999964
COc1ccc2cc(ccc2c1)C(=O)NCCCC[C@@H](OC=O)OC(=O)N[C@@H](CCC(O)=O)C(O)=O	104.0	COc1ccc2cc(C(=O)NCCCC[C@@H](OC=O)OC(=O)N[C@@H](CCC(=O)O)C(=O)O)ccc2c1	[C][O][C][=C][C][=C][C][=C][Branch2][Ring2][Branch1][C][=Branch1][C][=O][N][C][C][C][C][C@@H1][Branch1][Ring2][O][C][=O][O][C][=Branch1][C][=O][N][C@@H1][Branch1][Branch2][C][C][C][=Branch1][C][=O][O][C][=Branch1][C][=O][O][C][=C][C][Ring2][Ring1][=C][=C][Ring2][Ring2][C]	['0', '1', '0', '0', '0', '0', '0', '0', '1', '0', '0', '0', '0', '0', '0', '0', '0', '0', '0', '0', '0', '0', '0', '0', '0', '0', '0', '0', '0', '0', '0', '0', '0', '1', '0', '0', '0', '0', '0', '0', '0', '0', '0', '0', '0', '0', '0', '0', '0', '0', '0', '0', '0', '0', '0', '0', '0', '0', '0', '0', '0', '0', '0', '0', '0', '0', '0', '0', '0', '1', '0', '0', '0', '0', '0', '0', '0', '0', '0', '0'…	504.1743950959999	2.2918000000000003	177.55999999999997	15	8	4	2	2	0.375	0	1087.7517166769587	125.53150000000008
OC(=O)CC[C@H](NC(=O)N[C@@H](CCCCN(Cc1cccc(Cl)c1)C(=O)CCCCCNC(=O)CCC(=O)N[C@H](Cc1ccccc1)C(=O)N[C@H](Cc1ccc(O)cc1)C(=O)NCCCN=[N+]=[N-])C(O)=O)C(O)=O	107.0	[N-]=[N+]=NCCCNC(=O)[C@@H](Cc1ccc(O)cc1)NC(=O)[C@@H](Cc1ccccc1)NC(=O)CCC(=O)NCCCCCC(=O)N(CCCC[C@H](NC(=O)N[C@@H](CCC(=O)O)C(=O)O)C(=O)O)Cc1cccc(Cl)c1	[N-1][=N+1][=N][C][C][C][N][C][=Branch1][C][=O][C@@H1][Branch1][=N][C][C][=C][C][=C][Branch1][C][O][C][=C][Ring1][#Branch1][N][C][=Branch1][C][=O][C@@H1][Branch1][#Branch2][C][C][=C][C][=C][C][=C][Ring1][=Branch1][N][C][=Branch1][C][=O][C][C][C][=Branch1][C][=O][N][C][C][C][C][C][C][=Branch1][C][=O][N][Branch2][Ring2][Ring1][C][C][C][C][C@H1][Branch2][Ring1][=Branch1][N][C][=Branch1][C][=O][N][C@…	['0', '1', '0', '0', '0', '0', '0', '0', '0', '0', '0', '0', '0', '0', '1', '1', '0', '0', '0', '0', '0', '0', '0', '0', '0', '0', '0', '0', '0', '0', '0', '0', '0', '1', '0', '0', '0', '0', '0', '0', '0', '1', '1', '0', '0', '0', '0', '0', '0', '0', '0', '0', '0', '0', '0', '0', '0', '0', '0', '0', '0', '0', '0', '0', '1', '0', '0', '0', '0', '0', '0', '0', '1', '0', '0', '0', '0', '0', '0', '1'…	1048.4421098200003	4.343300000000007	358.7300000000001	35	11	10	3	3	0.46	0	2389.554575899884	270.2743999999996
OC(=O)CC[C@H](NC(=O)NCC[C@H](NC(=O)CCNC(=O)c1ccc(I)cc1)C(O)=O)C(O)=O	107.0	O=C(O)CC[C@H](NC(=O)NCC[C@H](NC(=O)CCNC(=O)c1ccc(I)cc1)C(=O)O)C(=O)O	[O][=C][Branch1][C][O][C][C][C@H1][Branch2][Ring2][=Branch2][N][C][=Branch1][C][=O][N][C][C][C@H1][Branch2][Ring1][Branch2][N][C][=Branch1][C][=O][C][C][N][C][=Branch1][C][=O][C][=C][C][=C][Branch1][C][I][C][=C][Ring1][#Branch1][C][=Branch1][C][=O][O][C][=Branch1][C][=O][O]	['0', '1', '0', '0', '0', '0', '0', '0', '1', '0', '0', '0', '0', '0', '0', '0', '0', '0', '0', '0', '0', '0', '0', '0', '0', '0', '0', '0', '0', '0', '0', '0', '0', '0', '0', '0', '0', '0', '0', '0', '0', '1', '0', '0', '0', '0', '0', '0', '0', '0', '0', '0', '0', '0', '0', '0', '0', '0', '0', '0', '0', '0', '0', '0', '0', '0', '0', '0', '0', '0', '0', '0', '0', '0', '0', '0', '0', '0', '0', '0'…	592.06662638	-0.012199999999997435	211.22999999999996	14	6	7	1	1	0.4	0	907.8101653181202	125.12070000000006
OC(=O)CC[C@H](NC(=O)N[C@@H](CCCCN(Cc1ccc(Cl)c(F)c1)C(=O)CCCCCNC(=O)CCC(=O)N[C@H](Cc1ccccc1)C(=O)N[C@H](Cc1ccc(O)cc1)C(=O)NCCCN=[N+]=[N-])C(O)=O)C(O)=O	108.0	[N-]=[N+]=NCCCNC(=O)[C@@H](Cc1ccc(O)cc1)NC(=O)[C@@H](Cc1ccccc1)NC(=O)CCC(=O)NCCCCCC(=O)N(CCCC[C@H](NC(=O)N[C@@H](CCC(=O)O)C(=O)O)C(=O)O)Cc1ccc(Cl)c(F)c1	[N-1][=N+1][=N][C][C][C][N][C][=Branch1][C][=O][C@@H1][Branch1][=N][C][C][=C][C][=C][Branch1][C][O][C][=C][Ring1][#Branch1][N][C][=Branch1][C][=O][C@@H1][Branch1][#Branch2][C][C][=C][C][=C][C][=C][Ring1][=Branch1][N][C][=Branch1][C][=O][C][C][C][=Branch1][C][=O][N][C][C][C][C][C][C][=Branch1][C][=O][N][Branch2][Ring2][Ring1][C][C][C][C][C@H1][Branch2][Ring1][=Branch1][N][C][=Branch1][C][=O][N][C@…	['0', '1', '0', '0', '0', '0', '0', '0', '0', '0', '0', '0', '0', '0', '1', '0', '0', '0', '0', '0', '0', '0', '0', '0', '0', '0', '0', '0', '0', '0', '0', '0', '0', '1', '0', '0', '0', '0', '0', '0', '0', '1', '1', '0', '0', '0', '0', '0', '0', '0', '0', '0', '0', '0', '0', '0', '0', '0', '0', '0', '0', '0', '0', '0', '1', '0', '0', '0', '0', '1', '0', '0', '1', '0', '0', '0', '0', '0', '0', '1'…	1066.4326880080002	4.482400000000007	358.7300000000001	35	11	10	3	3	0.46	0	2448.354783577055	270.23239999999964
OC(=O)CC[C@H](NC(=O)N[C@@H](CCCCN(Cc1ccc(Cl)cc1)C(=O)CCCCCN=[N+]=[N-])C(O)=O)C(O)=O	110.0	[N-]=[N+]=NCCCCCC(=O)N(CCCC[C@H](NC(=O)N[C@@H](CCC(=O)O)C(=O)O)C(=O)O)Cc1ccc(Cl)cc1	[N-1][=N+1][=N][C][C][C][C][C][C][=Branch1][C][=O][N][Branch2][Ring2][Ring1][C][C][C][C][C@H1][Branch2][Ring1][=Branch1][N][C][=Branch1][C][=O][N][C@@H1][Branch1][Branch2][C][C][C][=Branch1][C][=O][O][C][=Branch1][C][=O][O][C][=Branch1][C][=O][O][C][C][=C][C][=C][Branch1][C][Cl][C][=C][Ring1][#Branch1]	['0', '1', '0', '0', '0', '0', '0', '0', '0', '0', '0', '0', '0', '0', '0', '0', '0', '0', '0', '0', '0', '0', '0', '0', '0', '0', '0', '0', '0', '0', '0', '0', '0', '0', '0', '0', '0', '0', '0', '0', '0', '0', '0', '0', '0', '0', '1', '0', '0', '0', '0', '0', '0', '0', '0', '0', '0', '0', '0', '0', '0', '0', '0', '0', '0', '0', '0', '0', '0', '0', '0', '0', '1', '0', '0', '0', '0', '0', '0', '0'…	582.2204897599999	3.780000000000002	222.09999999999997	20	6	5	1	1	0.56	0	1048.2497817229735	144.58579999999992
COc1ccc(CN(CCCC[C@H](NC(=O)N[C@@H](CCC(O)=O)C(O)=O)C(O)=O)C(=O)CCCCCNC(=O)CCC(=O)N[C@@H](Cc2ccccc2)C(=O)N[C@@H](Cc2ccccc2)C(=O)NCCCN=[N+]=[N-])cc1	112.0	COc1ccc(CN(CCCC[C@H](NC(=O)N[C@@H](CCC(=O)O)C(=O)O)C(=O)O)C(=O)CCCCCNC(=O)CCC(=O)N[C@@H](Cc2ccccc2)C(=O)N[C@@H](Cc2ccccc2)C(=O)NCCCN=[N+]=[N-])cc1	[C][O][C][=C][C][=C][Branch2][Branch2][Branch1][C][N][Branch2][Ring2][Ring1][C][C][C][C][C@H1][Branch2][Ring1][=Branch1][N][C][=Branch1][C][=O][N][C@@H1][Branch1][Branch2][C][C][C][=Branch1][C][=O][O][C][=Branch1][C][=O][O][C][=Branch1][C][=O][O][C][=Branch1][C][=O][C][C][C][C][C][N][C][=Branch1][C][=O][C][C][C][=Branch1][C][=O][N][C@@H1][Branch1][#Branch2][C][C][=C][C][=C][C][=C][Ring1][=Branch1…	['0', '1', '0', '0', '0', '0', '0', '0', '0', '0', '0', '0', '0', '0', '0', '0', '0', '0', '0', '0', '0', '0', '0', '0', '0', '0', '0', '0', '0', '0', '0', '0', '0', '1', '0', '0', '0', '0', '0', '0', '0', '1', '1', '0', '0', '0', '0', '0', '0', '0', '0', '0', '0', '0', '0', '0', '0', '0', '0', '0', '0', '0', '0', '0', '1', '0', '0', '0', '0', '0', '0', '0', '1', '0', '0', '0', '0', '0', '0', '1'…	1028.4967322359998	3.992900000000012	347.72999999999996	36	11	9	3	3	0.47058823529411764	0	2334.7840796500755	270.15159999999963
CC(C)C[C@@H](OC=O)OC(=O)N[C@@H](CCC(O)=O)C(O)=O	113.0	CC(C)C[C@@H](OC=O)OC(=O)N[C@@H](CCC(=O)O)C(=O)O	[C][C][Branch1][C][C][C][C@@H1][Branch1][Ring2][O][C][=O][O][C][=Branch1][C][=O][N][C@@H1][Branch1][Branch2][C][C][C][=Branch1][C][=O][O][C][=Branch1][C][=O][O]	['0', '1', '0', '0', '0', '0', '0', '0', '0', '0', '0', '0', '0', '0', '0', '0', '0', '0', '0', '0', '0', '0', '0', '0', '0', '0', '0', '0', '0', '0', '0', '0', '0', '1', '0', '0', '0', '0', '0', '0', '0', '0', '0', '0', '0', '0', '0', '0', '0', '0', '0', '0', '0', '0', '0', '0', '0', '0', '0', '0', '0', '0', '0', '0', '0', '0', '0', '0', '0', '1', '0', '0', '0', '0', '0', '0', '0', '0', '0', '0'…	305.111066568	0.5757999999999993	139.23	10	6	3	0	0	0.6666666666666666	0	381.45371597354665	68.30230000000003
OC(=O)CC[C@H](NC(=O)O[C@@H](CCCCNC(=O)c1ccc(cc1)-c1ccc(OCCF)cc1)OC=O)C(O)=O	120.0	O=CO[C@H](CCCCNC(=O)c1ccc(-c2ccc(OCCF)cc2)cc1)OC(=O)N[C@@H](CCC(=O)O)C(=O)O	[O][=C][O][C@H1][Branch2][Ring2][C][C][C][C][C][N][C][=Branch1][C][=O][C][=C][C][=C][Branch1][#C][C][=C][C][=C][Branch1][Branch1][O][C][C][F][C][=C][Ring1][#Branch2][C][=C][Ring1][S][O][C][=Branch1][C][=O][N][C@@H1][Branch1][Branch2][C][C][C][=Branch1][C][=O][O][C][=Branch1][C][=O][O]	['0', '1', '0', '0', '0', '0', '0', '0', '1', '0', '1', '0', '0', '1', '0', '0', '0', '0', '0', '0', '0', '0', '0', '0', '0', '0', '0', '0', '0', '0', '0', '0', '0', '0', '0', '0', '0', '0', '0', '0', '0', '0', '0', '0', '0', '0', '0', '0', '0', '0', '0', '0', '0', '0', '0', '0', '0', '0', '0', '0', '0', '0', '0', '0', '0', '0', '0', '0', '0', '1', '0', '0', '0', '0', '0', '0', '0', '0', '0', '0'…	562.1962734119999	3.1453000000000007	177.55999999999997	18	8	4	2	2	0.37037037037037035	0	1125.1390481176677	138.3795
OC(=O)C(Cc1cccc(c1)C(O)=O)CP(O)(O)=O	120.0	O=C(O)c1cccc(CC(CP(=O)(O)O)C(=O)O)c1	[O][=C][Branch1][C][O][C][=C][C][=C][C][Branch2][Ring1][Ring1][C][C][Branch1][#Branch2][C][P][=Branch1][C][=O][Branch1][C][O][O][C][=Branch1][C][=O][O][=C][Ring1][S]	['0', '1', '0', '0', '0', '0', '0', '0', '0', '0', '0', '0', '0', '0', '0', '1', '0', '0', '0', '0', '1', '0', '0', '0', '0', '0', '0', '0', '0', '0', '0', '0', '0', '0', '0', '0', '0', '0', '0', '0', '0', '0', '1', '0', '0', '0', '0', '0', '0', '0', '0', '0', '0', '0', '0', '0', '0', '0', '0', '0', '0', '0', '0', '0', '1', '0', '0', '0', '0', '0', '0', '0', '0', '0', '0', '0', '0', '0', '0', '1'…	288.039889386	0.8057999999999998	132.13	6	3	4	1	1	0.2727272727272727	0	533.6001679361809	65.14220000000003
NCc1c(I)nnn1CC(=O)NCCCC[C@H](NC(=O)N[C@@H](CCC(O)=O)C(O)=O)C(O)=O	123.0	NCc1c(I)nnn1CC(=O)NCCCC[C@H](NC(=O)N[C@@H](CCC(=O)O)C(=O)O)C(=O)O	[N][C][C][=C][Branch1][C][I][N][=N][N][Ring1][=Branch1][C][C][=Branch1][C][=O][N][C][C][C][C][C@H1][Branch2][Ring1][=Branch1][N][C][=Branch1][C][=O][N][C@@H1][Branch1][Branch2][C][C][C][=Branch1][C][=O][O][C][=Branch1][C][=O][O][C][=Branch1][C][=O][O]	['0', '1', '0', '0', '0', '0', '0', '0', '0', '0', '0', '0', '0', '0', '0', '0', '0', '0', '0', '0', '0', '0', '0', '0', '0', '0', '0', '0', '0', '0', '0', '0', '0', '0', '0', '0', '0', '0', '0', '0', '0', '1', '0', '0', '0', '0', '0', '0', '0', '0', '0', '0', '0', '0', '0', '0', '0', '0', '0', '0', '0', '0', '0', '0', '0', '0', '0', '0', '0', '0', '0', '0', '0', '0', '0', '0', '0', '0', '0', '0'…	583.088758792	-1.301699999999995	238.85999999999996	15	9	7	1	1	0.5882352941176471	0	862.4180361315498	118.87590000000007
CC(C)CCC[C@@H](C)[C@H]1CC[C@H]2[C@@H]3CCC4C[C@H](CC[C@]4(C)[C@H]3CC[C@]12C)OCCCOP([O-])(=O)N[C@@H](CCC([O-])=O)C([O-])=O	125.0	CC(C)CCC[C@@H](C)[C@H]1CC[C@H]2[C@@H]3CCC4C[C@@H](OCCCOP(=O)([O-])N[C@@H](CCC(=O)[O-])C(=O)[O-])CC[C@]4(C)[C@H]3CC[C@]12C	[C][C][Branch1][C][C][C][C][C][C@@H1][Branch1][C][C][C@H1][C][C][C@H1][C@@H1][C][C][C][C][C@@H1][Branch2][Ring1][=N][O][C][C][C][O][P][=Branch1][C][=O][Branch1][C][O-1][N][C@@H1][Branch1][Branch2][C][C][C][=Branch1][C][=O][O-1][C][=Branch1][C][=O][O-1][C][C][C@][Ring2][Ring1][Branch2][Branch1][C][C][C@H1][Ring2][Ring1][=N][C][C][C@][Ring2][Ring2][Ring2][Ring2][Ring1][P][C]	['0', '1', '0', '0', '0', '0', '0', '0', '1', '0', '0', '0', '0', '1', '0', '0', '0', '0', '0', '0', '0', '0', '0', '0', '0', '0', '0', '0', '0', '0', '0', '0', '0', '1', '0', '0', '1', '0', '0', '0', '0', '0', '0', '0', '0', '0', '0', '0', '0', '0', '0', '0', '0', '0', '0', '0', '0', '0', '0', '0', '0', '0', '0', '0', '0', '0', '0', '0', '0', '0', '0', '1', '0', '0', '0', '0', '0', '0', '0', '0'…	652.39947521773	4.606200000000005	150.88	17	8	1	0	4	0.9428571428571428	4	1054.66418420907	167.15719999999962
OC(=O)c1c(CCS)c2ccccc2n1Cc1ccc(Br)c(c1)C(O)=O	140.0	O=C(O)c1cc(Cn2c(C(=O)O)c(CCS)c3ccccc32)ccc1Br	[O][=C][Branch1][C][O][C][=C][C][Branch2][Ring1][O][C][N][C][Branch1][=Branch1][C][=Branch1][C][=O][O][=C][Branch1][Ring2][C][C][S][C][=C][C][=C][C][=C][Ring1][=Branch1][Ring1][#C][=C][C][=C][Ring2][Ring1][=Branch1][Br]	['0', '0', '0', '0', '0', '0', '0', '0', '0', '0', '0', '0', '0', '0', '0', '0', '0', '0', '0', '0', '0', '0', '0', '1', '0', '0', '0', '0', '0', '0', '0', '0', '0', '0', '0', '0', '0', '0', '0', '0', '0', '0', '0', '0', '0', '1', '0', '0', '0', '0', '0', '0', '0', '0', '0', '0', '0', '0', '0', '0', '0', '0', '0', '0', '1', '0', '0', '0', '0', '0', '0', '0', '0', '0', '0', '0', '0', '0', '0', '0'…	432.99834109200003	4.320800000000002	79.53	6	4	3	3	3	0.15789473684210525	0	1012.1869220562102	106.65760000000003
OC(=O)c1ccccc1COc1cccc(CCS)c1C(O)=O	140.0	O=C(O)c1ccccc1COc1cccc(CCS)c1C(=O)O	[O][=C][Branch1][C][O][C][=C][C][=C][C][=C][Ring1][=Branch1][C][O][C][=C][C][=C][C][Branch1][Ring2][C][C][S][=C][Ring1][=Branch2][C][=Branch1][C][=O][O]	['0', '0', '0', '0', '0', '0', '0', '0', '0', '0', '0', '0', '0', '0', '0', '1', '0', '0', '0', '0', '0', '0', '0', '1', '0', '0', '0', '0', '0', '0', '0', '0', '0', '0', '0', '0', '0', '0', '0', '1', '0', '0', '0', '0', '0', '0', '0', '0', '0', '0', '0', '0', '0', '0', '0', '0', '0', '0', '0', '0', '0', '0', '0', '0', '1', '0', '0', '0', '0', '0', '0', '0', '0', '0', '0', '0', '0', '0', '0', '0'…	332.07184461199995	3.134300000000002	83.83	7	4	3	2	2	0.17647058823529413	0	726.6737079933748	88.69160000000005
C[C@]12CC[C@H]3[C@@H](CCc4cc(OCCCOP([O-])(=O)N[C@@H](CCC([O-])=O)C([O-])=O)ccc34)[C@@H]1CCC2=O	140.0	C[C@]12CC[C@@H]3c4ccc(OCCCOP(=O)([O-])N[C@@H](CCC(=O)[O-])C(=O)[O-])cc4CC[C@H]3[C@@H]1CCC2=O	[C][C@][C][C][C@@H1][C][=C][C][=C][Branch2][Ring1][=N][O][C][C][C][O][P][=Branch1][C][=O][Branch1][C][O-1][N][C@@H1][Branch1][Branch2][C][C][C][=Branch1][C][=O][O-1][C][=Branch1][C][=O][O-1][C][=C][Ring2][Ring1][Branch2][C][C][C@H1][Ring2][Ring1][N][C@@H1][Ring2][Ring1][S][C][C][C][Ring2][Ring2][Ring1][=O]	['0', '1', '0', '1', '0', '0', '0', '1', '0', '0', '1', '0', '0', '1', '0', '1', '0', '0', '0', '0', '0', '0', '0', '0', '0', '0', '0', '0', '0', '0', '0', '0', '0', '1', '0', '0', '1', '0', '0', '0', '0', '0', '0', '0', '0', '0', '0', '0', '0', '1', '0', '0', '0', '0', '0', '0', '0', '0', '0', '0', '0', '1', '0', '0', '0', '0', '0', '0', '0', '0', '0', '0', '0', '0', '0', '0', '0', '0', '0', '0'…	534.1909390057299	0.6039000000000012	167.95	12	9	1	1	4	0.6538461538461539	3	1091.8056791926485	125.90820000000006
OC(=O)CC[C@H](NC(=O)N[C@@H](CCCCN(Cc1ccc(O)cc1)C(=O)CCCCCN=[N+]=[N-])C(O)=O)C(O)=O	140.0	[N-]=[N+]=NCCCCCC(=O)N(CCCC[C@H](NC(=O)N[C@@H](CCC(=O)O)C(=O)O)C(=O)O)Cc1ccc(O)cc1	[N-1][=N+1][=N][C][C][C][C][C][C][=Branch1][C][=O][N][Branch2][Ring2][Ring1][C][C][C][C][C@H1][Branch2][Ring1][=Branch1][N][C][=Branch1][C][=O][N][C@@H1][Branch1][Branch2][C][C][C][=Branch1][C][=O][O][C][=Branch1][C][=O][O][C][=Branch1][C][=O][O][C][C][=C][C][=C][Branch1][C][O][C][=C][Ring1][#Branch1]	['0', '1', '0', '0', '0', '0', '0', '0', '0', '0', '0', '0', '0', '0', '0', '0', '0', '0', '0', '0', '0', '0', '0', '0', '0', '0', '0', '0', '0', '0', '0', '0', '0', '0', '0', '0', '0', '0', '0', '0', '0', '0', '0', '0', '0', '0', '0', '0', '0', '0', '0', '0', '0', '0', '0', '0', '0', '0', '0', '0', '0', '0', '0', '0', '0', '0', '0', '0', '0', '0', '0', '0', '1', '0', '0', '0', '0', '0', '0', '0'…	564.2543767319997	2.832200000000001	242.32999999999996	20	7	6	1	1	0.56	0	1043.7204567099925	141.2406
Nc1cccc(CP(O)(=O)CC(CCC(O)=O)C(O)=O)c1	143.0	Nc1cccc(CP(=O)(O)CC(CCC(=O)O)C(=O)O)c1	[N][C][=C][C][=C][C][Branch2][Ring1][=Branch2][C][P][=Branch1][C][=O][Branch1][C][O][C][C][Branch1][Branch2][C][C][C][=Branch1][C][=O][O][C][=Branch1][C][=O][O][=C][Ring2][Ring1][Ring2]	['0', '1', '0', '0', '0', '0', '0', '0', '0', '0', '0', '0', '0', '0', '0', '1', '0', '0', '0', '0', '1', '0', '0', '0', '0', '0', '0', '0', '0', '0', '0', '0', '0', '0', '0', '0', '0', '0', '0', '0', '0', '0', '1', '0', '0', '0', '0', '0', '0', '0', '0', '0', '0', '0', '0', '0', '0', '0', '0', '0', '0', '0', '0', '0', '1', '0', '0', '0', '0', '0', '0', '0', '0', '0', '0', '0', '0', '0', '0', '0'…	315.08717392599993	1.6048	137.92000000000002	8	4	4	1	1	0.38461538461538464	0	573.5348419820676	77.24630000000002
CCN1\C(=C\C=C\C=C\C2=[N+](CCCCCC(=O)N[C@@H](CCC(=O)N[C@@H](COP([O-])(=O)O[C@@H](CCC(O)=O)C(O)=O)C(O)=O)C(O)=O)c3ccc4c(cc(cc4c3C2(C)C)S(O)(=O)=O)S(O)(=O)=O)C(C)(C)c2c1ccc1c(cc(cc21)S(O)(=O)=O)S(O)(=O)=O	144.0	CCN1/C(=C/C=C/C=C/C2=[N+](CCCCCC(=O)N[C@@H](CCC(=O)N[C@@H](COP(=O)([O-])O[C@@H](CCC(=O)O)C(=O)O)C(=O)O)C(=O)O)c3ccc4c(S(=O)(=O)O)cc(S(=O)(=O)O)cc4c3C2(C)C)C(C)(C)c2c1ccc1c(S(=O)(=O)O)cc(S(=O)(=O)O)cc21	[C][C][N][/C][=Branch2][=Branch2][C][=C][/C][=C][/C][=C][/C][=N+1][Branch2][Branch1][=N][C][C][C][C][C][C][=Branch1][C][=O][N][C@@H1][Branch2][Ring2][#Branch2][C][C][C][=Branch1][C][=O][N][C@@H1][Branch2][Ring1][#Branch2][C][O][P][=Branch1][C][=O][Branch1][C][O-1][O][C@@H1][Branch1][Branch2][C][C][C][=Branch1][C][=O][O][C][=Branch1][C][=O][O][C][=Branch1][C][=O][O][C][=Branch1][C][=O][O][C][=C][C…	['0', '1', '0', '0', '0', '0', '0', '0', '0', '0', '0', '0', '0', '0', '0', '1', '0', '0', '0', '0', '1', '0', '0', '0', '0', '0', '0', '0', '1', '0', '0', '0', '0', '1', '1', '0', '1', '0', '0', '0', '0', '1', '0', '0', '0', '0', '0', '0', '0', '0', '0', '0', '0', '0', '0', '0', '0', '0', '0', '0', '0', '0', '0', '0', '0', '0', '0', '0', '0', '0', '0', '0', '0', '0', '0', '0', '0', '0', '0', '0'…	1342.2350987659995	4.469000000000011	489.71999999999997	30	19	10	4	6	0.3888888888888889	2	4234.498766680447	312.1559000000005
OC(=O)CCC(CP(O)(=O)CCc1ccccc1)C(O)=O	149.0	O=C(O)CCC(CP(=O)(O)CCc1ccccc1)C(=O)O	[O][=C][Branch1][C][O][C][C][C][Branch2][Ring1][Ring1][C][P][=Branch1][C][=O][Branch1][C][O][C][C][C][=C][C][=C][C][=C][Ring1][=Branch1][C][=Branch1][C][=O][O]	['0', '1', '0', '0', '0', '0', '0', '0', '0', '0', '0', '0', '0', '0', '0', '0', '0', '0', '0', '0', '1', '1', '0', '0', '0', '0', '0', '0', '0', '0', '0', '0', '0', '0', '0', '0', '0', '0', '0', '0', '0', '0', '1', '0', '0', '0', '0', '0', '0', '0', '0', '0', '0', '0', '0', '0', '0', '0', '0', '0', '0', '0', '0', '0', '1', '0', '0', '0', '0', '0', '0', '0', '0', '0', '0', '0', '0', '0', '0', '0'…	314.091924958	2.0650999999999997	111.89999999999999	9	3	3	1	1	0.42857142857142855	0	527.5255869075503	77.70090000000003
OC(=O)CC[C@H](NC(=O)N[C@@H](CCCCNCc1cccc2ccccc12)C(O)=O)C(O)=O	154.0	O=C(O)CC[C@H](NC(=O)N[C@@H](CCCCNCc1cccc2ccccc12)C(=O)O)C(=O)O	[O][=C][Branch1][C][O][C][C][C@H1][Branch2][Ring2][Ring2][N][C][=Branch1][C][=O][N][C@@H1][Branch2][Ring1][Branch1][C][C][C][C][N][C][C][=C][C][=C][C][=C][C][=C][C][=C][Ring1][#Branch2][Ring1][=Branch1][C][=Branch1][C][=O][O][C][=Branch1][C][=O][O]	['0', '1', '0', '0', '0', '0', '0', '0', '0', '0', '0', '0', '0', '0', '0', '1', '0', '0', '0', '0', '0', '0', '0', '0', '0', '0', '0', '0', '0', '0', '0', '0', '0', '0', '0', '0', '0', '0', '0', '0', '0', '0', '0', '0', '0', '0', '0', '0', '0', '0', '0', '0', '0', '0', '0', '0', '0', '0', '0', '0', '0', '0', '0', '1', '1', '0', '0', '0', '0', '0', '0', '0', '0', '0', '0', '0', '0', '0', '0', '0'…	459.2005502679999	2.170099999999999	165.06	14	5	6	2	2	0.391304347826087	0	974.186287161648	120.89050000000009
OC(=O)CC[C@H](NC(=O)NC[C@H](NC(=O)CCCCNC(=O)c1ccc(I)cc1)C(O)=O)C(O)=O	155.0	O=C(O)CC[C@H](NC(=O)NC[C@H](NC(=O)CCCCNC(=O)c1ccc(I)cc1)C(=O)O)C(=O)O	[O][=C][Branch1][C][O][C][C][C@H1][Branch2][Ring2][#Branch2][N][C][=Branch1][C][=O][N][C][C@H1][Branch2][Ring1][#Branch2][N][C][=Branch1][C][=O][C][C][C][C][N][C][=Branch1][C][=O][C][=C][C][=C][Branch1][C][I][C][=C][Ring1][#Branch1][C][=Branch1][C][=O][O][C][=Branch1][C][=O][O]	['0', '1', '0', '0', '0', '0', '0', '0', '1', '0', '0', '0', '0', '0', '0', '0', '0', '0', '0', '0', '0', '0', '0', '0', '0', '0', '0', '0', '0', '0', '0', '0', '0', '0', '0', '0', '0', '0', '0', '0', '0', '1', '0', '0', '0', '0', '0', '0', '0', '0', '0', '0', '0', '0', '0', '0', '0', '0', '0', '0', '0', '0', '0', '0', '0', '0', '0', '0', '0', '0', '0', '0', '0', '0', '0', '0', '0', '0', '0', '0'…	606.0822764440001	0.3779000000000011	211.22999999999996	15	6	7	1	1	0.42857142857142855	0	923.8752368439352	129.73770000000005
OC(=O)CCC(CP(O)(=O)Cc1ccccc1F)C(O)=O	156.0	O=C(O)CCC(CP(=O)(O)Cc1ccccc1F)C(=O)O	[O][=C][Branch1][C][O][C][C][C][Branch2][Ring1][Ring1][C][P][=Branch1][C][=O][Branch1][C][O][C][C][=C][C][=C][C][=C][Ring1][=Branch1][F][C][=Branch1][C][=O][O]	['0', '1', '0', '0', '0', '0', '0', '0', '1', '0', '0', '0', '0', '0', '0', '0', '0', '0', '0', '0', '1', '0', '0', '0', '0', '0', '0', '0', '0', '0', '0', '0', '0', '0', '0', '0', '0', '0', '0', '0', '0', '0', '0', '0', '1', '0', '0', '0', '0', '0', '0', '0', '0', '0', '0', '0', '0', '0', '0', '0', '0', '0', '0', '0', '1', '0', '0', '0', '0', '0', '0', '0', '0', '0', '0', '0', '0', '0', '0', '0'…	318.06685308199997	2.1616999999999997	111.89999999999999	8	3	3	1	1	0.38461538461538464	0	573.5348419820675	72.79190000000003
OC(=O)CC[C@H](NC(=O)N[C@@H](CCCCN(Cc1ccc(Br)cc1)C(=O)CCCCCN=[N+]=[N-])C(O)=O)C(O)=O	170.0	[N-]=[N+]=NCCCCCC(=O)N(CCCC[C@H](NC(=O)N[C@@H](CCC(=O)O)C(=O)O)C(=O)O)Cc1ccc(Br)cc1	[N-1][=N+1][=N][C][C][C][C][C][C][=Branch1][C][=O][N][Branch2][Ring2][Ring1][C][C][C][C][C@H1][Branch2][Ring1][=Branch1][N][C][=Branch1][C][=O][N][C@@H1][Branch1][Branch2][C][C][C][=Branch1][C][=O][O][C][=Branch1][C][=O][O][C][=Branch1][C][=O][O][C][C][=C][C][=C][Branch1][C][Br][C][=C][Ring1][#Branch1]	['0', '1', '0', '0', '0', '0', '0', '0', '0', '0', '0', '0', '0', '0', '0', '0', '0', '0', '0', '0', '0', '0', '0', '0', '0', '0', '0', '0', '0', '0', '0', '0', '0', '0', '0', '0', '0', '0', '0', '0', '0', '0', '0', '0', '0', '0', '0', '0', '0', '0', '0', '0', '0', '0', '0', '0', '0', '0', '0', '0', '0', '0', '0', '0', '0', '0', '0', '0', '0', '0', '0', '0', '1', '0', '0', '0', '0', '0', '0', '0'…	626.1699741799998	3.8891000000000018	222.09999999999997	20	6	5	1	1	0.56	0	1048.2497817229735	147.27579999999995
OC(=O)CC[C@H](NC(=O)N[C@@H](CCCCN(Cc1ccccc1)C(=O)CCCNC(=O)CCC(=O)N[C@@H](Cc1ccccc1)C(=O)N[C@@H](Cc1ccccc1)C(=O)NCCCN=[N+]=[N-])C(O)=O)C(O)=O	175.0	[N-]=[N+]=NCCCNC(=O)[C@H](Cc1ccccc1)NC(=O)[C@H](Cc1ccccc1)NC(=O)CCC(=O)NCCCC(=O)N(CCCC[C@H](NC(=O)N[C@@H](CCC(=O)O)C(=O)O)C(=O)O)Cc1ccccc1	[N-1][=N+1][=N][C][C][C][N][C][=Branch1][C][=O][C@H1][Branch1][#Branch2][C][C][=C][C][=C][C][=C][Ring1][=Branch1][N][C][=Branch1][C][=O][C@H1][Branch1][#Branch2][C][C][=C][C][=C][C][=C][Ring1][=Branch1][N][C][=Branch1][C][=O][C][C][C][=Branch1][C][=O][N][C][C][C][C][=Branch1][C][=O][N][Branch2][Ring2][Ring1][C][C][C][C][C@H1][Branch2][Ring1][=Branch1][N][C][=Branch1][C][=O][N][C@@H1][Branch1][Bra…	['0', '1', '0', '0', '0', '0', '0', '0', '0', '0', '0', '0', '0', '0', '0', '0', '0', '0', '0', '0', '0', '0', '0', '0', '0', '0', '0', '0', '0', '0', '0', '0', '0', '1', '0', '0', '0', '0', '0', '0', '0', '1', '1', '0', '0', '0', '0', '0', '0', '0', '0', '0', '0', '0', '0', '0', '0', '0', '0', '0', '0', '0', '0', '0', '1', '0', '0', '0', '0', '0', '0', '0', '1', '0', '0', '0', '0', '0', '0', '1'…	970.4548674240001	3.2041000000000084	338.5	33	10	9	3	3	0.4375	0	2230.2977768584356	254.36559999999943
OC(=O)C(CCc1nnn[nH]1)CP(O)(O)=O	175.0	O=C(O)C(CCc1nnn[nH]1)CP(=O)(O)O	[O][=C][Branch1][C][O][C][Branch1][#Branch2][C][C][C][=N][N][=N][NH1][Ring1][Branch1][C][P][=Branch1][C][=O][Branch1][C][O][O]	['0', '1', '0', '0', '0', '0', '0', '0', '0', '0', '0', '0', '0', '0', '0', '0', '0', '0', '0', '0', '1', '0', '0', '0', '0', '0', '0', '0', '0', '0', '0', '0', '0', '0', '0', '0', '0', '0', '0', '0', '0', '0', '0', '0', '0', '0', '0', '0', '0', '0', '0', '0', '0', '0', '0', '0', '0', '0', '0', '0', '0', '0', '0', '0', '0', '0', '0', '0', '0', '0', '0', '0', '0', '1', '1', '0', '0', '0', '0', '0'…	250.04670608200001	-0.9892000000000001	149.28999999999996	6	5	4	1	1	0.6666666666666666	0	387.63297528832607	50.53560000000002
[O-]C(=O)CC[C@H](NP([O-])(=O)OCCCCc1ccccc1)C([O-])=O	180.0	O=C([O-])CC[C@H](NP(=O)([O-])OCCCCc1ccccc1)C(=O)[O-]	[O][=C][Branch1][C][O-1][C][C][C@H1][Branch2][Ring1][=Branch1][N][P][=Branch1][C][=O][Branch1][C][O-1][O][C][C][C][C][C][=C][C][=C][C][=C][Ring1][=Branch1][C][=Branch1][C][=O][O-1]	['0', '1', '0', '0', '0', '0', '0', '0', '0', '0', '0', '0', '0', '1', '0', '0', '0', '0', '0', '0', '0', '1', '0', '0', '0', '0', '0', '0', '0', '0', '0', '0', '0', '0', '0', '0', '0', '0', '0', '0', '0', '0', '1', '0', '0', '0', '0', '0', '0', '0', '0', '0', '0', '0', '0', '0', '0', '0', '0', '0', '0', '0', '0', '0', '1', '0', '0', '0', '0', '0', '0', '0', '0', '0', '0', '0', '0', '0', '0', '0'…	356.09155931773	-1.2674999999999979	141.65	12	7	1	1	1	0.4666666666666667	0	578.4451160816996	79.11020000000003
[O-]C(=O)CC[C@H](NP([O-])(=O)OCCCCc1ccccc1)C([O-])=O	180.0	O=C([O-])CC[C@H](NP(=O)([O-])OCCCCc1ccccc1)C(=O)[O-]	[O][=C][Branch1][C][O-1][C][C][C@H1][Branch2][Ring1][=Branch1][N][P][=Branch1][C][=O][Branch1][C][O-1][O][C][C][C][C][C][=C][C][=C][C][=C][Ring1][=Branch1][C][=Branch1][C][=O][O-1]	['0', '1', '0', '0', '0', '0', '0', '0', '0', '0', '0', '0', '0', '1', '0', '0', '0', '0', '0', '0', '0', '1', '0', '0', '0', '0', '0', '0', '0', '0', '0', '0', '0', '0', '0', '0', '0', '0', '0', '0', '0', '0', '1', '0', '0', '0', '0', '0', '0', '0', '0', '0', '0', '0', '0', '0', '0', '0', '0', '0', '0', '0', '0', '0', '1', '0', '0', '0', '0', '0', '0', '0', '0', '0', '0', '0', '0', '0', '0', '0'…	356.09155931773	-1.2674999999999979	141.65	12	7	1	1	1	0.4666666666666667	0	578.4451160816996	79.11020000000003
OC(=O)CCCC(CP(O)(O)=O)C(O)=O	185.0	O=C(O)CCCC(CP(=O)(O)O)C(=O)O	[O][=C][Branch1][C][O][C][C][C][C][Branch1][#Branch2][C][P][=Branch1][C][=O][Branch1][C][O][O][C][=Branch1][C][=O][O]	['0', '1', '0', '0', '0', '0', '0', '0', '0', '0', '0', '0', '0', '0', '0', '0', '0', '0', '0', '0', '1', '0', '0', '0', '0', '0', '0', '0', '0', '0', '0', '0', '0', '0', '0', '0', '0', '0', '0', '0', '0', '0', '0', '0', '0', '0', '0', '0', '0', '0', '0', '0', '0', '0', '0', '0', '0', '0', '0', '0', '0', '0', '0', '0', '0', '0', '0', '0', '0', '0', '0', '0', '0', '0', '0', '0', '0', '0', '0', '0'…	240.03988938600003	0.11979999999999996	132.13	7	3	4	0	0	0.7142857142857143	0	281.06328774272055	49.52370000000002
OC(=O)CCCC(CP(O)(O)=O)C(O)=O	185.0	O=C(O)CCCC(CP(=O)(O)O)C(=O)O	[O][=C][Branch1][C][O][C][C][C][C][Branch1][#Branch2][C][P][=Branch1][C][=O][Branch1][C][O][O][C][=Branch1][C][=O][O]	['0', '1', '0', '0', '0', '0', '0', '0', '0', '0', '0', '0', '0', '0', '0', '0', '0', '0', '0', '0', '1', '0', '0', '0', '0', '0', '0', '0', '0', '0', '0', '0', '0', '0', '0', '0', '0', '0', '0', '0', '0', '0', '0', '0', '0', '0', '0', '0', '0', '0', '0', '0', '0', '0', '0', '0', '0', '0', '0', '0', '0', '0', '0', '0', '0', '0', '0', '0', '0', '0', '0', '0', '0', '0', '0', '0', '0', '0', '0', '0'…	240.03988938600003	0.11979999999999996	132.13	7	3	4	0	0	0.7142857142857143	0	281.06328774272055	49.52370000000002
OC(=O)C(CCCCCS)Cc1cccc(c1)C(O)=O	190.0	O=C(O)c1cccc(CC(CCCCCS)C(=O)O)c1	[O][=C][Branch1][C][O][C][=C][C][=C][C][Branch1][S][C][C][Branch1][#Branch1][C][C][C][C][C][S][C][=Branch1][C][=O][O][=C][Ring1][P]	['0', '1', '0', '0', '0', '0', '0', '0', '0', '0', '0', '0', '0', '0', '0', '1', '0', '0', '0', '0', '1', '0', '0', '0', '0', '0', '0', '0', '0', '0', '0', '0', '0', '0', '0', '0', '0', '0', '0', '0', '0', '0', '1', '0', '0', '0', '0', '0', '0', '0', '0', '0', '0', '0', '0', '0', '0', '0', '0', '0', '0', '0', '0', '0', '1', '0', '0', '0', '0', '0', '0', '0', '0', '0', '0', '0', '0', '0', '0', '1'…	296.10823012	3.1183000000000014	74.6	9	3	3	1	1	0.4666666666666667	0	458.9416648359431	80.55210000000004
OC(=O)CC[C@H](NC(=O)O[C@@H](CCCCNC(=O)c1ccc(Cl)cc1F)OC=O)C(O)=O	192.0	O=CO[C@H](CCCCNC(=O)c1ccc(Cl)cc1F)OC(=O)N[C@@H](CCC(=O)O)C(=O)O	[O][=C][O][C@H1][Branch2][Ring1][=Branch1][C][C][C][C][N][C][=Branch1][C][=O][C][=C][C][=C][Branch1][C][Cl][C][=C][Ring1][#Branch1][F][O][C][=Branch1][C][=O][N][C@@H1][Branch1][Branch2][C][C][C][=Branch1][C][=O][O][C][=Branch1][C][=O][O]	['0', '1', '0', '0', '0', '0', '0', '0', '1', '0', '0', '0', '0', '0', '0', '0', '0', '0', '0', '0', '0', '0', '0', '0', '0', '0', '0', '0', '0', '0', '0', '0', '0', '0', '0', '0', '0', '0', '0', '0', '0', '0', '0', '0', '0', '0', '0', '0', '0', '0', '0', '0', '0', '0', '0', '0', '0', '0', '0', '0', '0', '0', '0', '0', '0', '0', '0', '1', '0', '1', '0', '0', '0', '0', '0', '0', '0', '0', '0', '0'…	476.09978618399987	1.9224999999999999	168.32999999999996	14	7	4	1	1	0.42105263157894735	0	837.0164316824565	106.44150000000008
OC(=O)CC[C@H](NC(=O)NCC[C@H](NC(=O)CCCCNC(=O)c1ccc(I)cc1)C(O)=O)C(O)=O	195.0	O=C(O)CC[C@H](NC(=O)NCC[C@H](NC(=O)CCCCNC(=O)c1ccc(I)cc1)C(=O)O)C(=O)O	[O][=C][Branch1][C][O][C][C][C@H1][Branch2][Ring2][O][N][C][=Branch1][C][=O][N][C][C][C@H1][Branch2][Ring1][#Branch2][N][C][=Branch1][C][=O][C][C][C][C][N][C][=Branch1][C][=O][C][=C][C][=C][Branch1][C][I][C][=C][Ring1][#Branch1][C][=Branch1][C][=O][O][C][=Branch1][C][=O][O]	['0', '1', '0', '0', '0', '0', '0', '0', '1', '0', '0', '0', '0', '0', '0', '0', '0', '0', '0', '0', '0', '0', '0', '0', '0', '0', '0', '0', '0', '0', '0', '0', '0', '0', '0', '0', '0', '0', '0', '0', '0', '1', '0', '0', '0', '0', '0', '0', '0', '0', '0', '0', '0', '0', '0', '0', '0', '0', '0', '0', '0', '0', '0', '0', '0', '0', '0', '0', '0', '0', '0', '0', '0', '0', '0', '0', '0', '0', '0', '0'…	620.0979265080001	0.7680000000000009	211.22999999999996	16	6	7	1	1	0.45454545454545453	0	939.9514097746531	134.35470000000004
OC(=O)C(CCc1ccccc1)CP(O)(O)=O	199.0	O=C(O)C(CCc1ccccc1)CP(=O)(O)O	[O][=C][Branch1][C][O][C][Branch1][O][C][C][C][=C][C][=C][C][=C][Ring1][=Branch1][C][P][=Branch1][C][=O][Branch1][C][O][O]	['0', '1', '0', '0', '0', '0', '0', '0', '0', '0', '0', '0', '0', '0', '0', '0', '0', '0', '0', '0', '1', '1', '0', '0', '0', '0', '0', '0', '0', '0', '0', '0', '0', '0', '0', '0', '0', '0', '0', '0', '0', '0', '1', '0', '0', '0', '0', '0', '0', '0', '0', '0', '0', '0', '0', '0', '0', '0', '0', '0', '0', '0', '0', '0', '1', '0', '0', '0', '0', '0', '0', '0', '0', '0', '0', '0', '0', '0', '0', '0'…	258.06571021	1.4977	94.83	6	2	3	1	1	0.36363636363636365	0	411.1297839433842	62.79990000000004
OC(=O)c1ccc(COc2cccc(CCS)c2C(O)=O)cc1	200.0	O=C(O)c1ccc(COc2cccc(CCS)c2C(=O)O)cc1	[O][=C][Branch1][C][O][C][=C][C][=C][Branch2][Ring1][Branch1][C][O][C][=C][C][=C][C][Branch1][Ring2][C][C][S][=C][Ring1][=Branch2][C][=Branch1][C][=O][O][C][=C][Ring2][Ring1][Ring2]	['0', '0', '0', '0', '0', '0', '0', '0', '0', '0', '0', '0', '0', '0', '0', '1', '0', '0', '0', '0', '0', '0', '0', '0', '0', '0', '0', '0', '0', '0', '0', '0', '0', '0', '0', '0', '0', '0', '0', '1', '0', '0', '0', '0', '0', '0', '0', '0', '0', '0', '0', '0', '0', '0', '0', '0', '0', '0', '0', '0', '0', '0', '0', '0', '1', '0', '0', '0', '0', '0', '0', '0', '0', '0', '0', '0', '0', '0', '0', '0'…	332.07184461199995	3.1343000000000014	83.83	7	4	3	2	2	0.17647058823529413	0	709.4237079933748	88.69160000000002
OC(=O)c1c(CCS)cccc1OCc1ccccc1	200.0	O=C(O)c1c(CCS)cccc1OCc1ccccc1	[O][=C][Branch1][C][O][C][=C][Branch1][Ring2][C][C][S][C][=C][C][=C][Ring1][=Branch2][O][C][C][=C][C][=C][C][=C][Ring1][=Branch1]	['0', '0', '0', '0', '0', '0', '0', '0', '0', '0', '0', '0', '0', '0', '0', '1', '0', '0', '0', '0', '0', '0', '0', '0', '0', '0', '0', '0', '0', '0', '0', '0', '0', '0', '0', '0', '0', '0', '0', '1', '0', '0', '1', '0', '0', '0', '0', '0', '0', '0', '0', '0', '0', '0', '0', '0', '0', '0', '0', '0', '0', '0', '0', '0', '1', '0', '0', '0', '0', '0', '0', '0', '0', '0', '0', '0', '0', '0', '0', '0'…	288.082015372	3.4361000000000024	46.53	6	3	2	2	2	0.1875	0	581.5307856396652	81.73230000000004
OC(=O)CC[C@H](NC(=O)O[C@@H](CCCCNC(=O)c1ccc(F)cc1)OC=O)C(O)=O	210.0	O=CO[C@H](CCCCNC(=O)c1ccc(F)cc1)OC(=O)N[C@@H](CCC(=O)O)C(=O)O	[O][=C][O][C@H1][Branch2][Ring1][Branch1][C][C][C][C][N][C][=Branch1][C][=O][C][=C][C][=C][Branch1][C][F][C][=C][Ring1][#Branch1][O][C][=Branch1][C][=O][N][C@@H1][Branch1][Branch2][C][C][C][=Branch1][C][=O][O][C][=Branch1][C][=O][O]	['0', '1', '0', '0', '0', '0', '0', '0', '1', '0', '0', '0', '0', '0', '0', '0', '0', '0', '0', '0', '0', '0', '0', '0', '0', '0', '0', '0', '0', '0', '0', '0', '0', '0', '0', '0', '0', '0', '0', '0', '0', '0', '0', '0', '0', '0', '0', '0', '0', '0', '0', '0', '0', '0', '0', '0', '0', '0', '0', '0', '0', '0', '0', '0', '0', '0', '0', '0', '0', '1', '0', '0', '0', '0', '0', '0', '0', '0', '0', '0'…	442.1387585359999	1.2690999999999997	168.32999999999996	14	7	4	1	1	0.42105263157894735	0	770.1468829585722	101.43150000000007
ONC(=O)CC(CCC(O)=O)C(O)=O	220.0	O=C(O)CCC(CC(=O)NO)C(=O)O	[O][=C][Branch1][C][O][C][C][C][Branch1][Branch2][C][C][=Branch1][C][=O][N][O][C][=Branch1][C][=O][O]	['0', '1', '0', '0', '0', '0', '0', '0', '0', '0', '0', '0', '0', '0', '0', '0', '0', '0', '0', '0', '1', '0', '0', '0', '0', '0', '0', '0', '0', '0', '0', '0', '0', '0', '0', '0', '0', '0', '0', '0', '0', '1', '0', '0', '0', '0', '0', '0', '0', '0', '0', '0', '0', '0', '0', '0', '0', '0', '0', '0', '0', '0', '0', '0', '0', '0', '0', '0', '0', '0', '0', '0', '0', '0', '0', '0', '0', '0', '0', '0'…	205.058637072	-0.5524999999999998	123.92999999999999	6	4	4	0	0	0.5714285714285714	0	238.33451893881255	42.54180000000001
ONC(=O)CC(CCC(O)=O)C(O)=O	220.0	O=C(O)CCC(CC(=O)NO)C(=O)O	[O][=C][Branch1][C][O][C][C][C][Branch1][Branch2][C][C][=Branch1][C][=O][N][O][C][=Branch1][C][=O][O]	['0', '1', '0', '0', '0', '0', '0', '0', '0', '0', '0', '0', '0', '0', '0', '0', '0', '0', '0', '0', '1', '0', '0', '0', '0', '0', '0', '0', '0', '0', '0', '0', '0', '0', '0', '0', '0', '0', '0', '0', '0', '1', '0', '0', '0', '0', '0', '0', '0', '0', '0', '0', '0', '0', '0', '0', '0', '0', '0', '0', '0', '0', '0', '0', '0', '0', '0', '0', '0', '0', '0', '0', '0', '0', '0', '0', '0', '0', '0', '0'…	205.058637072	-0.5524999999999998	123.92999999999999	6	4	4	0	0	0.5714285714285714	0	238.33451893881255	42.54180000000001
OC(=O)CC[C@H](NC(=O)N[C@@H](CCCCN(Cc1ccc(Cl)cc1)C(=O)CCCCCNC(=O)CCC(=O)N[C@H](Cc1ccccc1)C(=O)N[C@H](Cc1ccccc1)C(=O)NCCCN=[N+]=[N-])C(O)=O)C(O)=O	226.0	[N-]=[N+]=NCCCNC(=O)[C@@H](Cc1ccccc1)NC(=O)[C@@H](Cc1ccccc1)NC(=O)CCC(=O)NCCCCCC(=O)N(CCCC[C@H](NC(=O)N[C@@H](CCC(=O)O)C(=O)O)C(=O)O)Cc1ccc(Cl)cc1	[N-1][=N+1][=N][C][C][C][N][C][=Branch1][C][=O][C@@H1][Branch1][#Branch2][C][C][=C][C][=C][C][=C][Ring1][=Branch1][N][C][=Branch1][C][=O][C@@H1][Branch1][#Branch2][C][C][=C][C][=C][C][=C][Ring1][=Branch1][N][C][=Branch1][C][=O][C][C][C][=Branch1][C][=O][N][C][C][C][C][C][C][=Branch1][C][=O][N][Branch2][Ring2][Ring1][C][C][C][C][C@H1][Branch2][Ring1][=Branch1][N][C][=Branch1][C][=O][N][C@@H1][Bran…	['0', '1', '0', '0', '0', '0', '0', '0', '0', '0', '0', '0', '0', '0', '0', '0', '0', '0', '0', '0', '0', '0', '0', '0', '0', '0', '0', '0', '0', '0', '0', '0', '0', '1', '0', '0', '0', '0', '0', '0', '0', '1', '1', '0', '0', '0', '1', '0', '0', '0', '0', '0', '0', '0', '0', '0', '0', '0', '0', '0', '0', '0', '0', '0', '1', '0', '0', '0', '0', '0', '0', '0', '1', '0', '0', '0', '0', '0', '0', '1'…	1032.4471952000001	4.637700000000008	338.5	35	10	9	3	3	0.46	0	2321.7681433802168	268.60959999999955
Oc1ccc(C[C@H]2[C@H](N(C(=O)Cc3cccc(c3)C(=O)OCc3ccccc3)C2=O)C(=O)OCc2ccccc2)cc1	226.0	O=C(OCc1ccccc1)c1cccc(CC(=O)N2C(=O)[C@@H](Cc3ccc(O)cc3)[C@H]2C(=O)OCc2ccccc2)c1	[O][=C][Branch1][O][O][C][C][=C][C][=C][C][=C][Ring1][=Branch1][C][=C][C][=C][C][Branch2][Ring2][O][C][C][=Branch1][C][=O][N][C][=Branch1][C][=O][C@@H1][Branch1][=N][C][C][=C][C][=C][Branch1][C][O][C][=C][Ring1][#Branch1][C@H1][Ring1][=N][C][=Branch1][C][=O][O][C][C][=C][C][=C][C][=C][Ring1][=Branch1][=C][Ring2][Ring1][S]	['0', '0', '0', '0', '0', '1', '0', '0', '0', '0', '0', '0', '0', '0', '0', '1', '0', '0', '0', '0', '0', '0', '0', '0', '0', '0', '0', '0', '0', '0', '0', '0', '0', '0', '0', '0', '0', '0', '0', '0', '0', '0', '1', '0', '0', '0', '0', '0', '0', '0', '0', '1', '0', '0', '0', '0', '0', '1', '0', '0', '0', '0', '0', '0', '1', '0', '0', '0', '0', '0', '0', '0', '0', '0', '0', '0', '0', '0', '0', '0'…	563.1944022679999	4.631400000000004	110.21000000000002	10	7	1	4	5	0.17647058823529413	1	1568.7859160484822	152.8872999999997
Oc1ccc(C[C@H]2[C@H](N(C(=O)Cc3cccc(c3)C(=O)OCc3ccccc3)C2=O)C(=O)OCc2ccccc2)cc1	226.0	O=C(OCc1ccccc1)c1cccc(CC(=O)N2C(=O)[C@@H](Cc3ccc(O)cc3)[C@H]2C(=O)OCc2ccccc2)c1	[O][=C][Branch1][O][O][C][C][=C][C][=C][C][=C][Ring1][=Branch1][C][=C][C][=C][C][Branch2][Ring2][O][C][C][=Branch1][C][=O][N][C][=Branch1][C][=O][C@@H1][Branch1][=N][C][C][=C][C][=C][Branch1][C][O][C][=C][Ring1][#Branch1][C@H1][Ring1][=N][C][=Branch1][C][=O][O][C][C][=C][C][=C][C][=C][Ring1][=Branch1][=C][Ring2][Ring1][S]	['0', '0', '0', '0', '0', '1', '0', '0', '0', '0', '0', '0', '0', '0', '0', '1', '0', '0', '0', '0', '0', '0', '0', '0', '0', '0', '0', '0', '0', '0', '0', '0', '0', '0', '0', '0', '0', '0', '0', '0', '0', '0', '1', '0', '0', '0', '0', '0', '0', '0', '0', '1', '0', '0', '0', '0', '0', '1', '0', '0', '0', '0', '0', '0', '1', '0', '0', '0', '0', '0', '0', '0', '0', '0', '0', '0', '0', '0', '0', '0'…	563.1944022679999	4.631400000000004	110.21000000000002	10	7	1	4	5	0.17647058823529413	1	1568.7859160484822	152.8872999999997
OC(=O)c1ccccc1-c1cccc(CCS)c1C(O)=O	230.0	O=C(O)c1ccccc1-c1cccc(CCS)c1C(=O)O	[O][=C][Branch1][C][O][C][=C][C][=C][C][=C][Ring1][=Branch1][C][=C][C][=C][C][Branch1][Ring2][C][C][S][=C][Ring1][=Branch2][C][=Branch1][C][=O][O]	['0', '0', '0', '0', '0', '0', '0', '0', '0', '0', '0', '0', '0', '0', '0', '1', '0', '0', '0', '0', '0', '0', '0', '1', '0', '0', '0', '0', '0', '0', '0', '0', '0', '0', '0', '0', '0', '0', '0', '1', '0', '0', '0', '0', '0', '0', '0', '0', '0', '0', '0', '0', '0', '0', '0', '0', '0', '0', '0', '0', '0', '0', '0', '0', '1', '0', '0', '0', '0', '0', '0', '0', '0', '0', '0', '0', '0', '0', '0', '0'…	302.061279928	3.222300000000002	74.6	5	3	3	2	2	0.125	0	694.4263737855749	83.35360000000006
OC(=O)CC[C@H](NC(=O)N[C@@H](CCCCNCc1ccccc1Cl)C(O)=O)C(O)=O	245.0	O=C(O)CC[C@H](NC(=O)N[C@@H](CCCCNCc1ccccc1Cl)C(=O)O)C(=O)O	[O][=C][Branch1][C][O][C][C][C@H1][Branch2][Ring1][=C][N][C][=Branch1][C][=O][N][C@@H1][Branch1][S][C][C][C][C][N][C][C][=C][C][=C][C][=C][Ring1][=Branch1][Cl][C][=Branch1][C][=O][O][C][=Branch1][C][=O][O]	['0', '1', '0', '0', '0', '0', '0', '0', '0', '0', '0', '0', '0', '0', '0', '0', '0', '0', '0', '0', '0', '0', '0', '0', '0', '0', '0', '0', '0', '0', '0', '0', '0', '0', '0', '0', '0', '0', '0', '0', '0', '0', '0', '0', '0', '0', '0', '0', '0', '0', '0', '0', '0', '0', '0', '0', '0', '0', '0', '0', '0', '0', '0', '0', '1', '0', '0', '0', '0', '0', '0', '0', '0', '0', '0', '0', '0', '0', '0', '0'…	443.1459278519999	1.6703000000000001	165.06	14	5	6	1	1	0.47368421052631576	0	744.5931481065475	108.39450000000008
OC(=O)CC[C@H](NC(=O)N[C@@H](CCCCNCc1cccc(Cl)c1)C(O)=O)C(O)=O	277.0	O=C(O)CC[C@H](NC(=O)N[C@@H](CCCCNCc1cccc(Cl)c1)C(=O)O)C(=O)O	[O][=C][Branch1][C][O][C][C][C@H1][Branch2][Ring1][P][N][C][=Branch1][C][=O][N][C@@H1][Branch2][Ring1][C][C][C][C][C][N][C][C][=C][C][=C][C][Branch1][C][Cl][=C][Ring1][#Branch1][C][=Branch1][C][=O][O][C][=Branch1][C][=O][O]	['0', '1', '0', '0', '0', '0', '0', '0', '0', '0', '0', '0', '0', '0', '0', '1', '0', '0', '0', '0', '0', '0', '0', '0', '0', '0', '0', '0', '0', '0', '0', '0', '0', '0', '0', '0', '0', '0', '0', '0', '0', '0', '1', '0', '0', '0', '0', '0', '0', '0', '0', '0', '0', '0', '0', '0', '0', '0', '0', '0', '0', '0', '0', '0', '1', '0', '0', '0', '0', '0', '0', '0', '0', '0', '0', '0', '0', '0', '0', '0'…	443.1459278519999	1.6703000000000001	165.06	14	5	6	1	1	0.47368421052631576	0	744.5931481065475	108.39450000000008
CN(CCOP([O-])(=O)N[C@@H](CCC([O-])=O)C([O-])=O)C(=O)c1ccccc1	280.0	CN(CCOP(=O)([O-])N[C@@H](CCC(=O)[O-])C(=O)[O-])C(=O)c1ccccc1	[C][N][Branch2][Ring1][O][C][C][O][P][=Branch1][C][=O][Branch1][C][O-1][N][C@@H1][Branch1][Branch2][C][C][C][=Branch1][C][=O][O-1][C][=Branch1][C][=O][O-1][C][=Branch1][C][=O][C][=C][C][=C][C][=C][Ring1][=Branch1]	['0', '1', '0', '0', '0', '0', '0', '0', '0', '0', '0', '0', '0', '1', '0', '0', '0', '0', '0', '0', '0', '1', '0', '0', '0', '0', '0', '0', '0', '0', '0', '0', '0', '1', '0', '0', '0', '0', '0', '1', '0', '0', '0', '0', '0', '0', '0', '0', '0', '0', '0', '0', '0', '0', '0', '0', '0', '0', '0', '0', '0', '0', '0', '0', '1', '0', '0', '0', '0', '0', '0', '0', '0', '0', '0', '0', '0', '0', '0', '0'…	385.08172290573	-2.5181999999999958	161.95999999999998	11	8	1	1	1	0.4	0	681.4837743106706	83.13270000000003
OC(=O)CC[C@H](NC(=O)NCC[C@H](NC(=O)CCCNC(=O)c1ccc(I)cc1)C(O)=O)C(O)=O	284.0	O=C(O)CC[C@H](NC(=O)NCC[C@H](NC(=O)CCCNC(=O)c1ccc(I)cc1)C(=O)O)C(=O)O	[O][=C][Branch1][C][O][C][C][C@H1][Branch2][Ring2][#Branch2][N][C][=Branch1][C][=O][N][C][C][C@H1][Branch2][Ring1][=Branch2][N][C][=Branch1][C][=O][C][C][C][N][C][=Branch1][C][=O][C][=C][C][=C][Branch1][C][I][C][=C][Ring1][#Branch1][C][=Branch1][C][=O][O][C][=Branch1][C][=O][O]	['0', '1', '0', '0', '0', '0', '0', '0', '1', '0', '0', '0', '0', '0', '0', '0', '0', '0', '0', '0', '0', '0', '0', '0', '0', '0', '0', '0', '0', '0', '0', '0', '0', '0', '0', '0', '0', '0', '0', '0', '0', '1', '0', '0', '0', '0', '0', '0', '0', '0', '0', '0', '0', '0', '0', '0', '0', '0', '0', '0', '0', '0', '0', '0', '0', '0', '0', '0', '0', '0', '0', '0', '0', '0', '0', '0', '0', '0', '0', '0'…	606.0822764440001	0.3779000000000011	211.22999999999996	15	6	7	1	1	0.42857142857142855	0	923.8752368439352	129.73770000000005
OC(=O)CC[C@H](NC(=O)N[C@@H](CCCCN(Cc1ccc(Cl)c(F)c1)C(=O)CCCCCNC(=O)CCC(=O)N[C@H](Cc1ccccc1)C(=O)N[C@H](Cc1ccccc1)C(=O)NCCCN=[N+]=[N-])C(O)=O)C(O)=O	294.0	[N-]=[N+]=NCCCNC(=O)[C@@H](Cc1ccccc1)NC(=O)[C@@H](Cc1ccccc1)NC(=O)CCC(=O)NCCCCCC(=O)N(CCCC[C@H](NC(=O)N[C@@H](CCC(=O)O)C(=O)O)C(=O)O)Cc1ccc(Cl)c(F)c1	[N-1][=N+1][=N][C][C][C][N][C][=Branch1][C][=O][C@@H1][Branch1][#Branch2][C][C][=C][C][=C][C][=C][Ring1][=Branch1][N][C][=Branch1][C][=O][C@@H1][Branch1][#Branch2][C][C][=C][C][=C][C][=C][Ring1][=Branch1][N][C][=Branch1][C][=O][C][C][C][=Branch1][C][=O][N][C][C][C][C][C][C][=Branch1][C][=O][N][Branch2][Ring2][Ring1][C][C][C][C][C@H1][Branch2][Ring1][=Branch1][N][C][=Branch1][C][=O][N][C@@H1][Bran…	['0', '1', '0', '0', '0', '0', '0', '0', '0', '0', '0', '0', '0', '0', '1', '0', '0', '0', '0', '0', '0', '0', '0', '0', '0', '0', '0', '0', '0', '0', '0', '0', '0', '1', '0', '0', '0', '0', '0', '0', '0', '1', '1', '0', '0', '0', '0', '0', '0', '0', '0', '0', '0', '0', '0', '0', '0', '0', '0', '0', '0', '0', '0', '0', '1', '0', '0', '0', '0', '1', '0', '0', '1', '0', '0', '0', '0', '0', '0', '1'…	1050.437773388	4.776800000000007	338.5	35	10	9	3	3	0.46	0	2397.6407422270645	268.5675999999996
OC(=O)CC[C@H](NC(=O)N[C@@H](CCCCN(Cc1ccc(Cl)c(F)c1)C(=O)CCCCCNC(=O)CCC(=O)N[C@H](Cc1ccccc1)C(=O)N[C@H](Cc1ccccc1)C(=O)NCCCN=[N+]=[N-])C(O)=O)C(O)=O	294.0	[N-]=[N+]=NCCCNC(=O)[C@@H](Cc1ccccc1)NC(=O)[C@@H](Cc1ccccc1)NC(=O)CCC(=O)NCCCCCC(=O)N(CCCC[C@H](NC(=O)N[C@@H](CCC(=O)O)C(=O)O)C(=O)O)Cc1ccc(Cl)c(F)c1	[N-1][=N+1][=N][C][C][C][N][C][=Branch1][C][=O][C@@H1][Branch1][#Branch2][C][C][=C][C][=C][C][=C][Ring1][=Branch1][N][C][=Branch1][C][=O][C@@H1][Branch1][#Branch2][C][C][=C][C][=C][C][=C][Ring1][=Branch1][N][C][=Branch1][C][=O][C][C][C][=Branch1][C][=O][N][C][C][C][C][C][C][=Branch1][C][=O][N][Branch2][Ring2][Ring1][C][C][C][C][C@H1][Branch2][Ring1][=Branch1][N][C][=Branch1][C][=O][N][C@@H1][Bran…	['0', '1', '0', '0', '0', '0', '0', '0', '0', '0', '0', '0', '0', '0', '1', '0', '0', '0', '0', '0', '0', '0', '0', '0', '0', '0', '0', '0', '0', '0', '0', '0', '0', '1', '0', '0', '0', '0', '0', '0', '0', '1', '1', '0', '0', '0', '0', '0', '0', '0', '0', '0', '0', '0', '0', '0', '0', '0', '0', '0', '0', '0', '0', '0', '1', '0', '0', '0', '0', '1', '0', '0', '1', '0', '0', '0', '0', '0', '0', '1'…	1050.437773388	4.776800000000007	338.5	35	10	9	3	3	0.46	0	2397.6407422270645	268.5675999999996
OC(=O)CC[C@H](NC(=O)N[C@@H](CCCCN(Cc1ccc(Br)cc1)C(=O)CCCCCNC(=O)CCC(=O)N[C@H](Cc1ccccc1)C(=O)N[C@H](Cc1ccccc1)C(=O)NCCCN=[N+]=[N-])C(O)=O)C(O)=O	319.0	[N-]=[N+]=NCCCNC(=O)[C@@H](Cc1ccccc1)NC(=O)[C@@H](Cc1ccccc1)NC(=O)CCC(=O)NCCCCCC(=O)N(CCCC[C@H](NC(=O)N[C@@H](CCC(=O)O)C(=O)O)C(=O)O)Cc1ccc(Br)cc1	[N-1][=N+1][=N][C][C][C][N][C][=Branch1][C][=O][C@@H1][Branch1][#Branch2][C][C][=C][C][=C][C][=C][Ring1][=Branch1][N][C][=Branch1][C][=O][C@@H1][Branch1][#Branch2][C][C][=C][C][=C][C][=C][Ring1][=Branch1][N][C][=Branch1][C][=O][C][C][C][=Branch1][C][=O][N][C][C][C][C][C][C][=Branch1][C][=O][N][Branch2][Ring2][Ring1][C][C][C][C][C@H1][Branch2][Ring1][=Branch1][N][C][=Branch1][C][=O][N][C@@H1][Bran…	['0', '1', '0', '0', '0', '0', '0', '0', '0', '0', '0', '0', '0', '0', '0', '0', '0', '0', '0', '0', '0', '0', '0', '0', '0', '0', '0', '0', '0', '0', '0', '0', '0', '1', '0', '0', '0', '0', '0', '0', '0', '1', '1', '0', '0', '0', '0', '0', '0', '0', '0', '0', '0', '0', '0', '0', '0', '0', '0', '0', '0', '0', '0', '0', '1', '0', '0', '0', '0', '0', '0', '0', '1', '0', '0', '0', '0', '0', '0', '1'…	1076.3966796200002	4.7468000000000075	338.5	35	10	9	3	3	0.46	0	2321.7681433802168	271.29959999999966
OC(=O)C(CCC#N)CP(O)(O)=O	335.0	N#CCCC(CP(=O)(O)O)C(=O)O	[N][#C][C][C][C][Branch1][#Branch2][C][P][=Branch1][C][=O][Branch1][C][O][O][C][=Branch1][C][=O][O]	['0', '1', '0', '0', '0', '0', '0', '0', '0', '0', '0', '0', '0', '0', '0', '0', '0', '0', '0', '0', '1', '0', '0', '0', '0', '0', '0', '0', '0', '0', '0', '0', '0', '0', '0', '0', '0', '0', '0', '0', '0', '0', '0', '0', '0', '0', '0', '0', '0', '0', '0', '0', '0', '0', '0', '0', '0', '0', '0', '0', '0', '0', '0', '0', '0', '1', '0', '0', '0', '0', '0', '0', '0', '0', '0', '0', '0', '0', '0', '0'…	207.02965905	0.16867999999999994	118.62000000000002	5	3	3	0	0	0.6666666666666666	0	264.6884014879693	42.88390000000001
OC(=O)c1ccccc1-c1ccc(CS)cc1C(O)=O	340.0	O=C(O)c1ccccc1-c1ccc(CS)cc1C(=O)O	[O][=C][Branch1][C][O][C][=C][C][=C][C][=C][Ring1][=Branch1][C][=C][C][=C][Branch1][Ring1][C][S][C][=C][Ring1][Branch2][C][=Branch1][C][=O][O]	['0', '0', '0', '0', '0', '0', '0', '0', '0', '0', '0', '0', '0', '0', '0', '0', '0', '0', '0', '0', '0', '0', '0', '1', '0', '0', '0', '0', '0', '0', '0', '0', '1', '0', '0', '0', '0', '0', '0', '0', '0', '0', '0', '0', '0', '0', '0', '0', '0', '0', '0', '0', '0', '0', '0', '0', '0', '0', '0', '0', '0', '0', '0', '0', '1', '0', '0', '0', '0', '0', '0', '0', '0', '0', '0', '0', '0', '0', '0', '0'…	288.045629864	3.179800000000002	74.6	4	3	3	2	2	0.06666666666666667	0	679.3237729942601	78.48660000000002
Oc1ccc(C[C@H]2[C@H](N(C(=O)Cc3cccc(c3)C(=O)OCc3ccccc3)C2=O)C(=O)OCc2ccccc2)cc1	348.0	O=C(OCc1ccccc1)c1cccc(CC(=O)N2C(=O)[C@@H](Cc3ccc(O)cc3)[C@H]2C(=O)OCc2ccccc2)c1	[O][=C][Branch1][O][O][C][C][=C][C][=C][C][=C][Ring1][=Branch1][C][=C][C][=C][C][Branch2][Ring2][O][C][C][=Branch1][C][=O][N][C][=Branch1][C][=O][C@@H1][Branch1][=N][C][C][=C][C][=C][Branch1][C][O][C][=C][Ring1][#Branch1][C@H1][Ring1][=N][C][=Branch1][C][=O][O][C][C][=C][C][=C][C][=C][Ring1][=Branch1][=C][Ring2][Ring1][S]	['0', '0', '0', '0', '0', '1', '0', '0', '0', '0', '0', '0', '0', '0', '0', '1', '0', '0', '0', '0', '0', '0', '0', '0', '0', '0', '0', '0', '0', '0', '0', '0', '0', '0', '0', '0', '0', '0', '0', '0', '0', '0', '1', '0', '0', '0', '0', '0', '0', '0', '0', '1', '0', '0', '0', '0', '0', '1', '0', '0', '0', '0', '0', '0', '1', '0', '0', '0', '0', '0', '0', '0', '0', '0', '0', '0', '0', '0', '0', '0'…	563.1944022679999	4.631400000000004	110.21000000000002	10	7	1	4	5	0.17647058823529413	1	1568.7859160484822	152.8872999999997
Oc1ccc(C[C@H]2[C@H](N(C(=O)Cc3cccc(c3)C(=O)OCc3ccccc3)C2=O)C(=O)OCc2ccccc2)cc1	348.0	O=C(OCc1ccccc1)c1cccc(CC(=O)N2C(=O)[C@@H](Cc3ccc(O)cc3)[C@H]2C(=O)OCc2ccccc2)c1	[O][=C][Branch1][O][O][C][C][=C][C][=C][C][=C][Ring1][=Branch1][C][=C][C][=C][C][Branch2][Ring2][O][C][C][=Branch1][C][=O][N][C][=Branch1][C][=O][C@@H1][Branch1][=N][C][C][=C][C][=C][Branch1][C][O][C][=C][Ring1][#Branch1][C@H1][Ring1][=N][C][=Branch1][C][=O][O][C][C][=C][C][=C][C][=C][Ring1][=Branch1][=C][Ring2][Ring1][S]	['0', '0', '0', '0', '0', '1', '0', '0', '0', '0', '0', '0', '0', '0', '0', '1', '0', '0', '0', '0', '0', '0', '0', '0', '0', '0', '0', '0', '0', '0', '0', '0', '0', '0', '0', '0', '0', '0', '0', '0', '0', '0', '1', '0', '0', '0', '0', '0', '0', '0', '0', '1', '0', '0', '0', '0', '0', '1', '0', '0', '0', '0', '0', '0', '1', '0', '0', '0', '0', '0', '0', '0', '0', '0', '0', '0', '0', '0', '0', '0'…	563.1944022679999	4.631400000000004	110.21000000000002	10	7	1	4	5	0.17647058823529413	1	1568.7859160484822	152.8872999999997
CCCP(O)(=O)CC(CCC(O)=O)C(O)=O	360.0	CCCP(=O)(O)CC(CCC(=O)O)C(=O)O	[C][C][C][P][=Branch1][C][=O][Branch1][C][O][C][C][Branch1][Branch2][C][C][C][=Branch1][C][=O][O][C][=Branch1][C][=O][O]	['0', '1', '0', '0', '0', '0', '0', '0', '0', '0', '0', '0', '0', '0', '0', '0', '0', '0', '0', '0', '1', '0', '0', '0', '0', '0', '0', '0', '0', '0', '0', '0', '0', '1', '0', '0', '0', '0', '0', '0', '0', '0', '0', '0', '0', '0', '0', '0', '0', '0', '0', '0', '0', '0', '0', '0', '0', '0', '0', '0', '0', '0', '0', '0', '0', '0', '0', '0', '0', '0', '0', '0', '0', '0', '0', '0', '0', '0', '0', '0'…	252.07627489400002	1.2324	111.89999999999999	8	3	3	0	0	0.7777777777777778	0	300.3743357192034	57.84590000000003
OC(=O)C(CCCCS)Cc1cccc(c1)C(O)=O	390.0	O=C(O)c1cccc(CC(CCCCS)C(=O)O)c1	[O][=C][Branch1][C][O][C][=C][C][=C][C][Branch1][#C][C][C][Branch1][=Branch1][C][C][C][C][S][C][=Branch1][C][=O][O][=C][Ring1][S]	['0', '1', '0', '0', '0', '0', '0', '0', '0', '0', '0', '0', '0', '0', '0', '1', '0', '0', '0', '0', '1', '0', '0', '0', '0', '0', '0', '0', '0', '0', '0', '0', '0', '0', '0', '0', '0', '0', '0', '0', '0', '0', '1', '0', '0', '0', '0', '0', '0', '0', '0', '0', '0', '0', '0', '0', '0', '0', '0', '0', '0', '0', '0', '0', '1', '0', '0', '0', '0', '0', '0', '0', '0', '0', '0', '0', '0', '0', '0', '1'…	282.09258005600003	2.7282	74.6	8	3	3	1	1	0.42857142857142855	0	444.82703411778425	75.93510000000003
OC(=O)CC[C@H](NC(=O)NCC[C@H](NC(=O)c1ccc(I)cc1)C(O)=O)C(O)=O	399.0	O=C(O)CC[C@H](NC(=O)NCC[C@H](NC(=O)c1ccc(I)cc1)C(=O)O)C(=O)O	[O][=C][Branch1][C][O][C][C][C@H1][Branch2][Ring1][P][N][C][=Branch1][C][=O][N][C][C][C@H1][Branch1][P][N][C][=Branch1][C][=O][C][=C][C][=C][Branch1][C][I][C][=C][Ring1][#Branch1][C][=Branch1][C][=O][O][C][=Branch1][C][=O][O]	['0', '1', '0', '0', '0', '0', '0', '0', '0', '0', '0', '0', '0', '0', '0', '0', '0', '0', '0', '0', '0', '0', '0', '0', '0', '0', '0', '0', '0', '0', '0', '0', '0', '0', '0', '0', '0', '0', '0', '0', '0', '0', '0', '0', '0', '0', '0', '0', '0', '0', '0', '0', '0', '0', '0', '0', '0', '0', '0', '0', '0', '0', '0', '0', '0', '0', '0', '0', '0', '0', '0', '0', '0', '0', '0', '0', '0', '0', '1', '0'…	521.0295126	0.4814999999999997	182.12999999999997	11	5	6	1	1	0.35294117647058826	0	768.4464381602684	107.49400000000006
OC(=O)CC[C@H](NP(O)(=O)OCCC[C@H](NC(=O)CC[C@H](NC(=O)CCCCCNC(=O)c1ccc(F)cc1)C(O)=O)C(O)=O)C(O)=O	400.0	O=C(O)CC[C@H](NP(=O)(O)OCCC[C@H](NC(=O)CC[C@H](NC(=O)CCCCCNC(=O)c1ccc(F)cc1)C(=O)O)C(=O)O)C(=O)O	[O][=C][Branch1][C][O][C][C][C@H1][Branch2][Branch1][S][N][P][=Branch1][C][=O][Branch1][C][O][O][C][C][C][C@H1][Branch2][Ring2][O][N][C][=Branch1][C][=O][C][C][C@H1][Branch2][Ring1][O][N][C][=Branch1][C][=O][C][C][C][C][C][N][C][=Branch1][C][=O][C][=C][C][=C][Branch1][C][F][C][=C][Ring1][#Branch1][C][=Branch1][C][=O][O][C][=Branch1][C][=O][O][C][=Branch1][C][=O][O]	['0', '1', '0', '0', '0', '0', '0', '0', '1', '0', '0', '0', '0', '1', '0', '0', '0', '0', '0', '0', '0', '0', '0', '0', '0', '0', '0', '0', '0', '0', '0', '0', '0', '0', '0', '0', '0', '0', '0', '0', '0', '1', '0', '0', '0', '0', '0', '0', '0', '0', '0', '0', '0', '0', '0', '0', '0', '0', '0', '0', '0', '0', '0', '0', '0', '0', '0', '0', '0', '0', '0', '0', '0', '0', '0', '0', '0', '0', '0', '0'…	706.2262668100002	0.8397000000000026	295.06	25	9	9	1	1	0.5357142857142857	0	1329.5282299341336	162.0087999999998
OC(=O)c1cc(CS)ccc1OCc1ccccc1	420.0	O=C(O)c1cc(CS)ccc1OCc1ccccc1	[O][=C][Branch1][C][O][C][=C][C][Branch1][Ring1][C][S][=C][C][=C][Ring1][Branch2][O][C][C][=C][C][=C][C][=C][Ring1][=Branch1]	['0', '0', '0', '0', '0', '0', '0', '0', '0', '0', '0', '0', '0', '0', '0', '0', '0', '0', '0', '0', '0', '0', '0', '1', '0', '0', '0', '0', '0', '0', '0', '0', '1', '0', '0', '0', '0', '0', '0', '0', '0', '0', '1', '0', '0', '0', '0', '0', '0', '0', '0', '0', '0', '0', '0', '0', '0', '0', '0', '0', '0', '0', '0', '0', '1', '0', '0', '0', '0', '0', '0', '0', '0', '0', '0', '0', '0', '0', '0', '0'…	274.066365308	3.393600000000002	46.53	5	3	2	2	2	0.13333333333333333	0	566.8582993732383	76.86530000000003
CC(C)CCC[C@@H](C)[C@H]1CC[C@H]2[C@@H]3CCC4C[C@H](CC[C@]4(C)[C@H]3CC[C@]12C)OP([O-])(=O)N[C@@H](CCC([O-])=O)C([O-])=O	435.0	CC(C)CCC[C@@H](C)[C@H]1CC[C@H]2[C@@H]3CCC4C[C@@H](OP(=O)([O-])N[C@@H](CCC(=O)[O-])C(=O)[O-])CC[C@]4(C)[C@H]3CC[C@]12C	[C][C][Branch1][C][C][C][C][C][C@@H1][Branch1][C][C][C@H1][C][C][C@H1][C@@H1][C][C][C][C][C@@H1][Branch2][Ring1][=Branch2][O][P][=Branch1][C][=O][Branch1][C][O-1][N][C@@H1][Branch1][Branch2][C][C][C][=Branch1][C][=O][O-1][C][=Branch1][C][=O][O-1][C][C][C@][Ring2][Ring1][Ring2][Branch1][C][C][C@H1][Ring2][Ring1][=Branch2][C][C][C@][Ring2][Ring1][S][Ring2][Ring1][=N][C]	['0', '1', '0', '0', '0', '0', '0', '0', '1', '0', '0', '0', '0', '0', '0', '0', '0', '0', '0', '0', '0', '0', '0', '0', '0', '0', '0', '0', '1', '0', '0', '0', '0', '1', '0', '0', '1', '0', '0', '0', '0', '0', '0', '0', '0', '0', '0', '0', '0', '0', '0', '0', '0', '0', '0', '0', '0', '0', '0', '0', '0', '0', '0', '0', '0', '0', '0', '0', '0', '0', '0', '1', '0', '0', '0', '0', '0', '0', '0', '0'…	594.3576104057298	4.199500000000003	141.65	13	7	1	0	4	0.9375	4	989.0932750019527	151.72119999999984
C[C@]12CC[C@H]3[C@@H](CC[C@H]4C[C@H](CC[C@]34C)OCCCOP([O-])(=O)N[C@@H](CCC([O-])=O)C([O-])=O)[C@@H]1CCC2=O	438.0	C[C@]12CC[C@H](OCCCOP(=O)([O-])N[C@@H](CCC(=O)[O-])C(=O)[O-])C[C@@H]1CC[C@@H]1[C@@H]2CC[C@]2(C)C(=O)CC[C@@H]12	[C][C@][C][C][C@H1][Branch2][Ring1][=N][O][C][C][C][O][P][=Branch1][C][=O][Branch1][C][O-1][N][C@@H1][Branch1][Branch2][C][C][C][=Branch1][C][=O][O-1][C][=Branch1][C][=O][O-1][C][C@@H1][Ring2][Ring1][Branch2][C][C][C@@H1][C@@H1][Ring2][Ring1][N][C][C][C@][Branch1][C][C][C][=Branch1][C][=O][C][C][C@@H1][Ring1][O][Ring1][#Branch1]	['0', '1', '0', '0', '0', '0', '0', '1', '0', '0', '0', '0', '0', '1', '0', '0', '0', '0', '0', '0', '0', '0', '0', '0', '0', '0', '0', '0', '0', '0', '0', '0', '0', '1', '0', '0', '1', '0', '0', '0', '0', '0', '0', '0', '0', '0', '0', '0', '0', '0', '0', '0', '0', '0', '0', '0', '0', '0', '0', '0', '0', '1', '0', '0', '0', '0', '0', '0', '0', '0', '0', '1', '0', '0', '0', '0', '0', '0', '0', '0'…	554.2535392617299	1.0967000000000025	167.95	12	9	1	0	4	0.8888888888888888	4	958.8327615138433	130.82120000000003
OC(=O)C(CS)Cc1cccc(c1)C(O)=O	440.0	O=C(O)c1cccc(CC(CS)C(=O)O)c1	[O][=C][Branch1][C][O][C][=C][C][=C][C][Branch1][N][C][C][Branch1][Ring1][C][S][C][=Branch1][C][=O][O][=C][Ring1][=N]	['0', '1', '0', '0', '0', '0', '0', '0', '0', '0', '0', '0', '0', '0', '0', '1', '0', '0', '0', '0', '1', '0', '0', '0', '0', '0', '0', '0', '0', '0', '0', '0', '0', '0', '0', '0', '0', '0', '0', '0', '0', '0', '1', '0', '0', '0', '0', '0', '0', '0', '0', '0', '0', '0', '0', '0', '0', '0', '0', '0', '0', '0', '0', '0', '1', '0', '0', '0', '0', '0', '0', '0', '0', '0', '0', '0', '0', '0', '0', '1'…	240.045629864	1.5579	74.6	5	3	3	1	1	0.2727272727272727	0	402.7259654533223	62.08410000000002
OC(=O)CC[C@H](NC(=O)N[C@@H](CCCCNCc1cccc(I)c1)C(O)=O)C(O)=O	443.0	O=C(O)CC[C@H](NC(=O)N[C@@H](CCCCNCc1cccc(I)c1)C(=O)O)C(=O)O	[O][=C][Branch1][C][O][C][C][C@H1][Branch2][Ring1][P][N][C][=Branch1][C][=O][N][C@@H1][Branch2][Ring1][C][C][C][C][C][N][C][C][=C][C][=C][C][Branch1][C][I][=C][Ring1][#Branch1][C][=Branch1][C][=O][O][C][=Branch1][C][=O][O]	['0', '1', '0', '0', '0', '0', '0', '0', '0', '0', '0', '0', '0', '0', '0', '1', '0', '0', '0', '0', '0', '0', '0', '0', '0', '0', '0', '0', '0', '0', '0', '0', '0', '0', '0', '0', '0', '0', '0', '0', '0', '0', '1', '0', '0', '0', '0', '0', '0', '0', '0', '0', '0', '0', '0', '0', '0', '0', '0', '0', '0', '0', '0', '0', '1', '0', '0', '0', '0', '0', '0', '0', '0', '0', '0', '0', '0', '0', '0', '0'…	535.0815481719999	1.6215000000000002	165.06	14	5	6	1	1	0.47368421052631576	0	744.5931481065475	116.10150000000007
NCCCC[C@H](NC(=O)N[C@@H](CCC(O)=O)C(O)=O)C(O)=O	498.0	NCCCC[C@H](NC(=O)N[C@@H](CCC(=O)O)C(=O)O)C(=O)O	[N][C][C][C][C][C@H1][Branch2][Ring1][=Branch1][N][C][=Branch1][C][=O][N][C@@H1][Branch1][Branch2][C][C][C][=Branch1][C][=O][O][C][=Branch1][C][=O][O][C][=Branch1][C][=O][O]	['0', '1', '0', '0', '0', '0', '0', '0', '0', '0', '0', '0', '0', '0', '0', '0', '0', '0', '0', '0', '0', '0', '0', '0', '0', '0', '0', '0', '0', '0', '0', '0', '0', '0', '0', '0', '0', '0', '0', '0', '0', '0', '0', '0', '0', '0', '0', '0', '0', '0', '0', '0', '0', '0', '0', '0', '0', '0', '1', '0', '0', '0', '0', '0', '0', '0', '0', '0', '0', '0', '0', '0', '0', '0', '0', '0', '0', '0', '0', '0'…	319.137950012	-0.8141999999999985	179.04999999999998	11	5	6	0	0	0.6666666666666666	0	413.5240646665124	74.29020000000003
OC(=O)C(Cc1cccc(O)c1)CP(O)(O)=O	508.0	O=C(O)C(Cc1cccc(O)c1)CP(=O)(O)O	[O][=C][Branch1][C][O][C][Branch1][=N][C][C][=C][C][=C][C][Branch1][C][O][=C][Ring1][#Branch1][C][P][=Branch1][C][=O][Branch1][C][O][O]	['0', '1', '0', '0', '0', '0', '0', '0', '0', '0', '0', '0', '0', '0', '0', '1', '0', '0', '0', '0', '1', '0', '0', '0', '0', '0', '0', '0', '0', '0', '0', '0', '0', '0', '0', '0', '0', '0', '0', '0', '0', '0', '1', '0', '0', '0', '0', '0', '0', '0', '0', '0', '0', '0', '0', '0', '0', '0', '0', '0', '0', '0', '0', '0', '1', '1', '0', '0', '0', '0', '0', '0', '0', '0', '0', '0', '0', '0', '0', '1'…	260.044974766	0.8131999999999999	115.06	5	3	4	1	1	0.3	0	451.8642742203788	59.84770000000003
CC(C)C[C@@H](OC(=O)N[C@@H](CCC(O)=O)C(O)=O)C(O)=O	531.0	CC(C)C[C@@H](OC(=O)N[C@@H](CCC(=O)O)C(=O)O)C(=O)O	[C][C][Branch1][C][C][C][C@@H1][Branch2][Ring1][=Branch1][O][C][=Branch1][C][=O][N][C@@H1][Branch1][Branch2][C][C][C][=Branch1][C][=O][O][C][=Branch1][C][=O][O][C][=Branch1][C][=O][O]	['0', '1', '0', '0', '0', '0', '0', '0', '0', '0', '0', '0', '0', '0', '0', '0', '0', '0', '0', '0', '0', '0', '0', '0', '0', '0', '0', '0', '0', '0', '0', '0', '0', '1', '0', '0', '0', '0', '0', '0', '0', '0', '0', '0', '0', '0', '0', '0', '0', '0', '0', '0', '0', '0', '0', '0', '0', '0', '0', '0', '0', '0', '0', '0', '0', '0', '0', '0', '0', '1', '0', '0', '0', '0', '0', '0', '0', '0', '0', '0'…	305.111066568	0.5299000000000003	150.23	9	5	4	0	0	0.6666666666666666	0	406.06160689141257	68.78910000000003
Cc1oc(=O)oc1CONC(=O)CCC(Cc1ccc(cc1)C(O)=O)C(O)=O	540.0	Cc1oc(=O)oc1CONC(=O)CCC(Cc1ccc(C(=O)O)cc1)C(=O)O	[C][C][O][C][=Branch1][C][=O][O][C][=Ring1][=Branch1][C][O][N][C][=Branch1][C][=O][C][C][C][Branch1][P][C][C][=C][C][=C][Branch1][=Branch1][C][=Branch1][C][=O][O][C][=C][Ring1][=Branch2][C][=Branch1][C][=O][O]	['0', '1', '0', '0', '0', '0', '0', '0', '0', '0', '0', '0', '0', '0', '0', '0', '0', '0', '0', '0', '1', '0', '0', '0', '0', '0', '0', '0', '0', '0', '0', '0', '0', '1', '0', '0', '0', '0', '0', '0', '0', '1', '0', '0', '0', '0', '0', '0', '0', '0', '0', '0', '0', '0', '0', '0', '0', '0', '0', '0', '0', '0', '0', '0', '0', '0', '0', '0', '0', '0', '0', '0', '0', '0', '0', '0', '0', '0', '0', '1'…	393.10598118799993	1.51092	156.28	10	7	3	2	2	0.3333333333333333	0	894.5252495346382	92.37780000000005
NCCCC[C@H](NC(=O)N[C@@H](CCC(O)=O)C(O)=O)C(O)=O	547.0	NCCCC[C@H](NC(=O)N[C@@H](CCC(=O)O)C(=O)O)C(=O)O	[N][C][C][C][C][C@H1][Branch2][Ring1][=Branch1][N][C][=Branch1][C][=O][N][C@@H1][Branch1][Branch2][C][C][C][=Branch1][C][=O][O][C][=Branch1][C][=O][O][C][=Branch1][C][=O][O]	['0', '1', '0', '0', '0', '0', '0', '0', '0', '0', '0', '0', '0', '0', '0', '0', '0', '0', '0', '0', '0', '0', '0', '0', '0', '0', '0', '0', '0', '0', '0', '0', '0', '0', '0', '0', '0', '0', '0', '0', '0', '0', '0', '0', '0', '0', '0', '0', '0', '0', '0', '0', '0', '0', '0', '0', '0', '0', '1', '0', '0', '0', '0', '0', '0', '0', '0', '0', '0', '0', '0', '0', '0', '0', '0', '0', '0', '0', '0', '0'…	319.137950012	-0.8141999999999985	179.04999999999998	11	5	6	0	0	0.6666666666666666	0	413.5240646665124	74.29020000000003
NCCCC[C@H](NC(=O)N[C@@H](CCC(O)=O)C(O)=O)C(O)=O	547.0	NCCCC[C@H](NC(=O)N[C@@H](CCC(=O)O)C(=O)O)C(=O)O	[N][C][C][C][C][C@H1][Branch2][Ring1][=Branch1][N][C][=Branch1][C][=O][N][C@@H1][Branch1][Branch2][C][C][C][=Branch1][C][=O][O][C][=Branch1][C][=O][O][C][=Branch1][C][=O][O]	['0', '1', '0', '0', '0', '0', '0', '0', '0', '0', '0', '0', '0', '0', '0', '0', '0', '0', '0', '0', '0', '0', '0', '0', '0', '0', '0', '0', '0', '0', '0', '0', '0', '0', '0', '0', '0', '0', '0', '0', '0', '0', '0', '0', '0', '0', '0', '0', '0', '0', '0', '0', '0', '0', '0', '0', '0', '0', '1', '0', '0', '0', '0', '0', '0', '0', '0', '0', '0', '0', '0', '0', '0', '0', '0', '0', '0', '0', '0', '0'…	319.137950012	-0.8141999999999985	179.04999999999998	11	5	6	0	0	0.6666666666666666	0	413.5240646665124	74.29020000000003
NCCCC[C@H](NC(=O)N[C@@H](CCC(O)=O)C(O)=O)C(O)=O	547.0	NCCCC[C@H](NC(=O)N[C@@H](CCC(=O)O)C(=O)O)C(=O)O	[N][C][C][C][C][C@H1][Branch2][Ring1][=Branch1][N][C][=Branch1][C][=O][N][C@@H1][Branch1][Branch2][C][C][C][=Branch1][C][=O][O][C][=Branch1][C][=O][O][C][=Branch1][C][=O][O]	['0', '1', '0', '0', '0', '0', '0', '0', '0', '0', '0', '0', '0', '0', '0', '0', '0', '0', '0', '0', '0', '0', '0', '0', '0', '0', '0', '0', '0', '0', '0', '0', '0', '0', '0', '0', '0', '0', '0', '0', '0', '0', '0', '0', '0', '0', '0', '0', '0', '0', '0', '0', '0', '0', '0', '0', '0', '0', '1', '0', '0', '0', '0', '0', '0', '0', '0', '0', '0', '0', '0', '0', '0', '0', '0', '0', '0', '0', '0', '0'…	319.137950012	-0.8141999999999985	179.04999999999998	11	5	6	0	0	0.6666666666666666	0	413.5240646665124	74.29020000000003
OC(=O)C(Cc1ccccc1)CP(O)(O)=O	548.0	O=C(O)C(Cc1ccccc1)CP(=O)(O)O	[O][=C][Branch1][C][O][C][Branch1][#Branch2][C][C][=C][C][=C][C][=C][Ring1][=Branch1][C][P][=Branch1][C][=O][Branch1][C][O][O]	['0', '1', '0', '0', '0', '0', '0', '0', '0', '0', '0', '0', '0', '0', '0', '0', '0', '0', '0', '0', '1', '0', '0', '0', '0', '0', '0', '0', '0', '0', '0', '0', '0', '0', '0', '0', '0', '0', '0', '0', '0', '0', '1', '0', '0', '0', '0', '0', '0', '0', '0', '0', '0', '0', '0', '0', '0', '0', '0', '0', '0', '0', '0', '0', '1', '0', '0', '0', '0', '0', '0', '0', '0', '0', '0', '0', '0', '0', '0', '1'…	244.05006014600002	1.1076	94.83	5	2	3	1	1	0.3	0	396.9302328735386	58.18290000000003
C[C@]12CC[C@H]3[C@@H](CC[C@H]4C[C@H](CC[C@]34C)OP([O-])(=O)N[C@@H](CCC([O-])=O)C([O-])=O)[C@@H]1CCC2=O	569.0	C[C@]12CC[C@H](OP(=O)([O-])N[C@@H](CCC(=O)[O-])C(=O)[O-])C[C@@H]1CC[C@@H]1[C@@H]2CC[C@]2(C)C(=O)CC[C@@H]12	[C][C@][C][C][C@H1][Branch2][Ring1][=Branch2][O][P][=Branch1][C][=O][Branch1][C][O-1][N][C@@H1][Branch1][Branch2][C][C][C][=Branch1][C][=O][O-1][C][=Branch1][C][=O][O-1][C][C@@H1][Ring2][Ring1][Ring2][C][C][C@@H1][C@@H1][Ring2][Ring1][Branch2][C][C][C@][Branch1][C][C][C][=Branch1][C][=O][C][C][C@@H1][Ring1][O][Ring1][#Branch1]	['0', '1', '0', '0', '0', '0', '0', '1', '0', '0', '0', '0', '0', '0', '0', '0', '0', '0', '0', '0', '0', '0', '0', '0', '0', '0', '0', '0', '1', '0', '0', '0', '0', '1', '0', '0', '1', '0', '0', '0', '0', '0', '0', '0', '0', '0', '0', '0', '0', '0', '0', '0', '0', '0', '0', '0', '0', '0', '0', '0', '0', '1', '0', '0', '0', '0', '0', '0', '0', '0', '0', '1', '0', '0', '0', '0', '0', '0', '0', '0'…	496.21167444972997	0.6900000000000008	158.72	8	8	1	0	4	0.875	4	894.1987275548687	115.38520000000007
C[C@]12CC[C@H]3[C@@H](CCc4cc(OC(=O)c5ccccc5)ccc34)[C@@H]1CC[C@@H]2OCCCOP([O-])(=O)N[C@@H](CCC([O-])=O)C([O-])=O	572.0	C[C@]12CC[C@@H]3c4ccc(OC(=O)c5ccccc5)cc4CC[C@H]3[C@@H]1CC[C@@H]2OCCCOP(=O)([O-])N[C@@H](CCC(=O)[O-])C(=O)[O-]	[C][C@][C][C][C@@H1][C][=C][C][=C][Branch1][=C][O][C][=Branch1][C][=O][C][=C][C][=C][C][=C][Ring1][=Branch1][C][=C][Ring1][#C][C][C][C@H1][Ring2][Ring1][Ring1][C@@H1][Ring2][Ring1][#Branch1][C][C][C@@H1][Ring2][Ring1][#Branch2][O][C][C][C][O][P][=Branch1][C][=O][Branch1][C][O-1][N][C@@H1][Branch1][Branch2][C][C][C][=Branch1][C][=O][O-1][C][=Branch1][C][=O][O-1]	['0', '1', '0', '1', '0', '0', '0', '0', '0', '0', '0', '0', '0', '1', '0', '1', '0', '0', '0', '0', '0', '0', '0', '0', '0', '0', '0', '0', '0', '0', '0', '0', '0', '1', '0', '0', '1', '0', '0', '0', '0', '0', '0', '0', '0', '0', '0', '0', '0', '1', '0', '0', '0', '0', '0', '0', '0', '0', '0', '0', '0', '0', '0', '0', '1', '0', '0', '0', '0', '0', '0', '0', '0', '0', '0', '0', '0', '0', '0', '0'…	640.23280381773	2.2603999999999997	177.18	14	10	1	2	5	0.5454545454545454	3	1433.8207088080262	156.5466999999997
OC(=O)CCC(CCS)C(O)=O	580.0	O=C(O)CCC(CCS)C(=O)O	[O][=C][Branch1][C][O][C][C][C][Branch1][Ring2][C][C][S][C][=Branch1][C][=O][O]	['0', '1', '0', '0', '0', '0', '0', '1', '0', '0', '0', '0', '0', '0', '0', '0', '0', '0', '0', '0', '1', '0', '0', '0', '0', '0', '0', '0', '0', '0', '0', '0', '0', '0', '0', '0', '0', '0', '0', '0', '0', '0', '0', '0', '0', '0', '0', '0', '0', '0', '0', '0', '0', '0', '0', '0', '0', '0', '0', '0', '0', '0', '0', '0', '0', '0', '0', '0', '0', '0', '0', '0', '0', '0', '0', '0', '0', '0', '0', '0'…	192.045629864	0.8719000000000001	74.6	6	3	3	0	0	0.7142857142857143	0	168.7893110651069	46.46560000000002
CC(C)C[C@H](NC(=O)O[C@H](CCC(O)=O)C(O)=O)C(O)=O	630.0	CC(C)C[C@H](NC(=O)O[C@H](CCC(=O)O)C(=O)O)C(=O)O	[C][C][Branch1][C][C][C][C@H1][Branch2][Ring1][=Branch1][N][C][=Branch1][C][=O][O][C@H1][Branch1][Branch2][C][C][C][=Branch1][C][=O][O][C][=Branch1][C][=O][O][C][=Branch1][C][=O][O]	['0', '1', '0', '0', '0', '0', '0', '0', '0', '0', '0', '0', '0', '0', '0', '0', '0', '0', '0', '0', '0', '0', '0', '0', '0', '0', '0', '0', '0', '0', '0', '0', '0', '1', '0', '0', '0', '0', '0', '0', '0', '0', '0', '0', '0', '0', '0', '0', '0', '0', '0', '0', '0', '0', '0', '0', '0', '0', '0', '0', '0', '0', '0', '0', '0', '0', '0', '0', '0', '1', '0', '0', '0', '0', '0', '0', '0', '0', '0', '0'…	305.111066568	0.5299000000000003	150.23	9	5	4	0	0	0.6666666666666666	0	406.06160689141257	68.78910000000003
NC(=O)C(CCCS)Cc1cccc(c1)C(O)=O	640.0	NC(=O)C(CCCS)Cc1cccc(C(=O)O)c1	[N][C][=Branch1][C][=O][C][Branch1][Branch1][C][C][C][S][C][C][=C][C][=C][C][Branch1][=Branch1][C][=Branch1][C][=O][O][=C][Ring1][=Branch2]	['0', '1', '0', '0', '0', '0', '0', '0', '0', '0', '0', '0', '0', '0', '0', '1', '0', '0', '0', '0', '0', '0', '0', '0', '0', '0', '0', '0', '0', '0', '0', '0', '0', '0', '0', '0', '0', '0', '0', '0', '0', '0', '1', '0', '0', '0', '0', '0', '0', '0', '0', '0', '0', '0', '0', '0', '0', '0', '0', '0', '0', '0', '0', '0', '1', '0', '0', '0', '0', '0', '0', '0', '0', '0', '0', '1', '0', '0', '0', '1'…	267.092914404	1.7388	80.39	7	3	3	1	1	0.38461538461538464	0	433.999462607376	72.87670000000003
CC(=O)Nc1ccc(cc1)C(=O)NCCCC[C@@H](OC=O)OC(=O)N[C@@H](CCC(O)=O)C(O)=O	660.0	CC(=O)Nc1ccc(C(=O)NCCCC[C@@H](OC=O)OC(=O)N[C@@H](CCC(=O)O)C(=O)O)cc1	[C][C][=Branch1][C][=O][N][C][=C][C][=C][Branch2][Ring2][Branch1][C][=Branch1][C][=O][N][C][C][C][C][C@@H1][Branch1][Ring2][O][C][=O][O][C][=Branch1][C][=O][N][C@@H1][Branch1][Branch2][C][C][C][=Branch1][C][=O][O][C][=Branch1][C][=O][O][C][=C][Ring2][Ring1][=C]	['0', '1', '0', '0', '0', '0', '0', '0', '1', '0', '0', '0', '0', '0', '0', '0', '0', '0', '0', '0', '0', '0', '0', '0', '0', '0', '0', '0', '0', '0', '0', '0', '0', '1', '0', '0', '0', '0', '0', '0', '0', '0', '0', '0', '0', '0', '0', '0', '0', '0', '0', '0', '0', '1', '0', '0', '0', '0', '0', '0', '0', '0', '0', '0', '0', '0', '0', '0', '0', '1', '0', '0', '0', '0', '0', '0', '0', '0', '0', '0'…	481.1696440639999	1.0884000000000007	197.42999999999998	15	8	5	1	1	0.42857142857142855	0	872.0551181006607	115.77720000000008
[O-]C(=O)CC[C@H](NP([O-])(=O)OC[C@@H](NC(=O)c1ccccc1)C([O-])=O)C([O-])=O	700.0	O=C([O-])CC[C@H](NP(=O)([O-])OC[C@@H](NC(=O)c1ccccc1)C(=O)[O-])C(=O)[O-]	[O][=C][Branch1][C][O-1][C][C][C@H1][Branch2][Ring1][S][N][P][=Branch1][C][=O][Branch1][C][O-1][O][C][C@@H1][Branch1][=C][N][C][=Branch1][C][=O][C][=C][C][=C][C][=C][Ring1][=Branch1][C][=Branch1][C][=O][O-1][C][=Branch1][C][=O][O-1]	['0', '1', '0', '0', '0', '0', '0', '0', '0', '0', '0', '0', '0', '0', '0', '0', '0', '0', '0', '0', '0', '0', '0', '0', '0', '0', '0', '0', '0', '0', '0', '0', '0', '0', '0', '0', '0', '0', '0', '0', '0', '0', '0', '0', '0', '0', '0', '0', '0', '0', '0', '0', '0', '0', '0', '0', '0', '0', '0', '0', '0', '0', '0', '0', '1', '0', '0', '0', '0', '0', '0', '0', '0', '0', '0', '0', '0', '0', '1', '0'…	414.04862562963996	-4.741899999999997	210.88	12	10	2	1	1	0.3333333333333333	0	769.344930541763	82.43340000000003
COC(=O)C(CCCS)Cc1cccc(c1)C(O)=O	730.0	COC(=O)C(CCCS)Cc1cccc(C(=O)O)c1	[C][O][C][=Branch1][C][=O][C][Branch1][Branch1][C][C][C][S][C][C][=C][C][=C][C][Branch1][=Branch1][C][=Branch1][C][=O][O][=C][Ring1][=Branch2]	['0', '1', '0', '0', '0', '0', '0', '0', '0', '0', '0', '0', '0', '0', '0', '1', '0', '0', '0', '0', '0', '0', '0', '0', '0', '0', '0', '0', '0', '0', '0', '0', '0', '1', '0', '0', '0', '0', '0', '0', '0', '0', '1', '0', '0', '0', '0', '0', '0', '0', '0', '0', '0', '0', '1', '0', '0', '0', '0', '0', '0', '0', '0', '0', '1', '0', '0', '0', '0', '0', '0', '0', '0', '0', '0', '1', '0', '0', '0', '1'…	282.09258005600003	2.4265	63.60000000000001	7	4	2	1	1	0.42857142857142855	0	444.82703411778436	75.69830000000003
N[C@@H](CCC(O)=O)C(=O)N[C@@H](CCC(O)=O)C(O)=O	750.0	N[C@@H](CCC(=O)O)C(=O)N[C@@H](CCC(=O)O)C(=O)O	[N][C@@H1][Branch1][Branch2][C][C][C][=Branch1][C][=O][O][C][=Branch1][C][=O][N][C@@H1][Branch1][Branch2][C][C][C][=Branch1][C][=O][O][C][=Branch1][C][=O][O]	['0', '1', '0', '0', '0', '0', '0', '0', '0', '0', '0', '0', '0', '0', '0', '0', '0', '0', '0', '0', '0', '0', '0', '0', '0', '0', '0', '0', '0', '0', '0', '0', '0', '0', '0', '0', '0', '0', '0', '0', '0', '0', '0', '0', '0', '0', '0', '0', '0', '0', '0', '0', '0', '0', '0', '0', '0', '0', '0', '0', '0', '0', '0', '0', '0', '0', '0', '0', '0', '0', '0', '0', '0', '0', '0', '0', '0', '0', '0', '0'…	276.095750852	-1.3872999999999982	167.01999999999998	9	5	5	0	0	0.6	0	368.8896685382989	61.28150000000001
[O-]C(=O)CC[C@H](NP([O-])(=O)OCC(CCc1ccccc1)C([O-])=O)C([O-])=O	790.0	O=C([O-])CC[C@H](NP(=O)([O-])OCC(CCc1ccccc1)C(=O)[O-])C(=O)[O-]	[O][=C][Branch1][C][O-1][C][C][C@H1][Branch2][Ring1][=N][N][P][=Branch1][C][=O][Branch1][C][O-1][O][C][C][Branch1][O][C][C][C][=C][C][=C][C][=C][Ring1][=Branch1][C][=Branch1][C][=O][O-1][C][=Branch1][C][=O][O-1]	['0', '1', '0', '0', '0', '0', '0', '0', '0', '0', '0', '0', '0', '0', '0', '0', '0', '0', '0', '0', '0', '1', '0', '0', '0', '0', '0', '0', '0', '0', '0', '0', '0', '0', '0', '0', '0', '0', '0', '0', '0', '0', '1', '0', '0', '0', '0', '0', '0', '0', '0', '0', '0', '0', '0', '0', '0', '0', '0', '0', '0', '0', '0', '0', '1', '0', '0', '0', '0', '0', '0', '0', '0', '0', '0', '0', '0', '0', '0', '0'…	399.0741121056399	-3.2914999999999948	181.78	13	9	1	1	1	0.4375	0	694.3911804508749	82.99020000000004
OC(=O)CC[C@H](NC(=O)\C=C\C(O)=O)C(O)=O	800.0	O=C(O)/C=C/C(=O)N[C@@H](CCC(=O)O)C(=O)O	[O][=C][Branch1][C][O][/C][=C][/C][=Branch1][C][=O][N][C@@H1][Branch1][Branch2][C][C][C][=Branch1][C][=O][O][C][=Branch1][C][=O][O]	['0', '1', '0', '0', '0', '0', '0', '0', '0', '0', '0', '0', '0', '0', '0', '0', '0', '0', '0', '0', '0', '0', '0', '0', '0', '0', '0', '0', '0', '0', '0', '1', '0', '0', '0', '0', '0', '0', '0', '0', '0', '0', '0', '0', '0', '0', '0', '0', '0', '0', '0', '0', '0', '0', '0', '0', '0', '0', '0', '0', '0', '0', '0', '0', '0', '0', '0', '0', '0', '0', '0', '0', '0', '0', '0', '0', '0', '0', '0', '0'…	245.053551692	-0.9386000000000001	141.0	7	4	4	0	0	0.3333333333333333	0	360.35587002001944	53.21210000000001
OC(=O)c1ccccc1CCS	930.0	O=C(O)c1ccccc1CCS	[O][=C][Branch1][C][O][C][=C][C][=C][C][=C][Ring1][=Branch1][C][C][S]	['0', '0', '0', '0', '0', '0', '0', '0', '0', '0', '0', '0', '0', '0', '0', '0', '0', '0', '0', '0', '0', '0', '0', '1', '0', '0', '0', '0', '0', '0', '0', '0', '0', '0', '0', '0', '0', '0', '0', '1', '0', '0', '0', '0', '0', '0', '0', '0', '0', '0', '0', '0', '0', '0', '0', '0', '0', '0', '0', '0', '0', '0', '0', '0', '1', '0', '0', '0', '0', '0', '0', '0', '0', '0', '0', '0', '0', '0', '0', '0'…	182.04015056	1.8571000000000004	37.3	3	2	2	1	1	0.2222222222222222	0	283.61195376207496	50.95830000000002
ONC(=O)CCCC(CCC(O)=O)C(O)=O	940.0	O=C(O)CCC(CCCC(=O)NO)C(=O)O	[O][=C][Branch1][C][O][C][C][C][Branch1][#Branch2][C][C][C][C][=Branch1][C][=O][N][O][C][=Branch1][C][=O][O]	['0', '1', '0', '0', '0', '0', '0', '0', '0', '0', '0', '0', '0', '0', '0', '0', '0', '0', '0', '0', '1', '0', '0', '0', '0', '0', '0', '0', '0', '0', '0', '0', '0', '0', '0', '0', '0', '0', '0', '0', '0', '1', '0', '0', '0', '0', '0', '0', '0', '0', '0', '0', '0', '0', '0', '0', '0', '0', '0', '0', '0', '0', '0', '0', '0', '0', '0', '0', '0', '0', '0', '0', '0', '0', '0', '0', '0', '0', '0', '0'…	233.0899372	0.22769999999999985	123.92999999999999	8	4	4	0	0	0.6666666666666666	0	264.7248250995196	51.77580000000002
OC(=O)CC[C@H](NC(=O)NCC[C@@H](NC(=O)CCCCNC(=O)c1ccc(I)cc1)C(O)=O)C(O)=O	1000.0	O=C(O)CC[C@H](NC(=O)NCC[C@@H](NC(=O)CCCCNC(=O)c1ccc(I)cc1)C(=O)O)C(=O)O	[O][=C][Branch1][C][O][C][C][C@H1][Branch2][Ring2][O][N][C][=Branch1][C][=O][N][C][C][C@@H1][Branch2][Ring1][#Branch2][N][C][=Branch1][C][=O][C][C][C][C][N][C][=Branch1][C][=O][C][=C][C][=C][Branch1][C][I][C][=C][Ring1][#Branch1][C][=Branch1][C][=O][O][C][=Branch1][C][=O][O]	['0', '1', '0', '0', '0', '0', '0', '0', '1', '0', '0', '0', '0', '0', '0', '0', '0', '0', '0', '0', '0', '0', '0', '0', '0', '0', '0', '0', '0', '0', '0', '0', '0', '0', '0', '0', '0', '0', '0', '0', '0', '1', '0', '0', '0', '0', '0', '0', '0', '0', '0', '0', '0', '0', '0', '0', '0', '0', '0', '0', '0', '0', '0', '0', '0', '0', '0', '0', '0', '0', '0', '0', '0', '0', '0', '0', '0', '0', '0', '0'…	620.0979265080001	0.7680000000000009	211.22999999999996	16	6	7	1	1	0.45454545454545453	0	939.9514097746531	134.35470000000004
OC(=O)CC[C@H](NC(=O)NCC[C@@H](NC(=O)CCCNC(=O)c1ccc(I)cc1)C(O)=O)C(O)=O	1000.0	O=C(O)CC[C@H](NC(=O)NCC[C@@H](NC(=O)CCCNC(=O)c1ccc(I)cc1)C(=O)O)C(=O)O	[O][=C][Branch1][C][O][C][C][C@H1][Branch2][Ring2][#Branch2][N][C][=Branch1][C][=O][N][C][C][C@@H1][Branch2][Ring1][=Branch2][N][C][=Branch1][C][=O][C][C][C][N][C][=Branch1][C][=O][C][=C][C][=C][Branch1][C][I][C][=C][Ring1][#Branch1][C][=Branch1][C][=O][O][C][=Branch1][C][=O][O]	['0', '1', '0', '0', '0', '0', '0', '0', '1', '0', '0', '0', '0', '0', '0', '0', '0', '0', '0', '0', '0', '0', '0', '0', '0', '0', '0', '0', '0', '0', '0', '0', '0', '0', '0', '0', '0', '0', '0', '0', '0', '1', '0', '0', '0', '0', '0', '0', '0', '0', '0', '0', '0', '0', '0', '0', '0', '0', '0', '0', '0', '0', '0', '0', '0', '0', '0', '0', '0', '0', '0', '0', '0', '0', '0', '0', '0', '0', '0', '0'…	606.0822764440001	0.3779000000000011	211.22999999999996	15	6	7	1	1	0.42857142857142855	0	923.8752368439352	129.73770000000005
OC(=O)CC[C@H](NC(=O)NCC[C@@H](NC(=O)c1ccc(I)cc1)C(O)=O)C(O)=O	1000.0	O=C(O)CC[C@H](NC(=O)NCC[C@@H](NC(=O)c1ccc(I)cc1)C(=O)O)C(=O)O	[O][=C][Branch1][C][O][C][C][C@H1][Branch2][Ring1][P][N][C][=Branch1][C][=O][N][C][C][C@@H1][Branch1][P][N][C][=Branch1][C][=O][C][=C][C][=C][Branch1][C][I][C][=C][Ring1][#Branch1][C][=Branch1][C][=O][O][C][=Branch1][C][=O][O]	['0', '1', '0', '0', '0', '0', '0', '0', '0', '0', '0', '0', '0', '0', '0', '0', '0', '0', '0', '0', '0', '0', '0', '0', '0', '0', '0', '0', '0', '0', '0', '0', '0', '0', '0', '0', '0', '0', '0', '0', '0', '0', '0', '0', '0', '0', '0', '0', '0', '0', '0', '0', '0', '0', '0', '0', '0', '0', '0', '0', '0', '0', '0', '0', '0', '0', '0', '0', '0', '0', '0', '0', '0', '0', '0', '0', '0', '0', '1', '0'…	521.0295126	0.4814999999999997	182.12999999999997	11	5	6	1	1	0.35294117647058826	0	768.4464381602684	107.49400000000006
OC(=O)CC[C@H](NC(=O)NC[C@H](NC(=O)c1ccc(I)cc1)C(O)=O)C(O)=O	1000.0	O=C(O)CC[C@H](NC(=O)NC[C@H](NC(=O)c1ccc(I)cc1)C(=O)O)C(=O)O	[O][=C][Branch1][C][O][C][C][C@H1][Branch2][Ring1][S][N][C][=Branch1][C][=O][N][C][C@H1][Branch1][P][N][C][=Branch1][C][=O][C][=C][C][=C][Branch1][C][I][C][=C][Ring1][#Branch1][C][=Branch1][C][=O][O][C][=Branch1][C][=O][O]	['0', '1', '0', '0', '0', '0', '0', '0', '0', '0', '0', '0', '0', '0', '0', '0', '0', '0', '0', '0', '0', '0', '0', '0', '0', '0', '0', '0', '0', '0', '0', '0', '0', '0', '0', '0', '0', '0', '0', '0', '0', '0', '0', '0', '0', '0', '0', '0', '0', '0', '0', '0', '0', '0', '0', '0', '0', '0', '0', '0', '0', '0', '0', '0', '0', '0', '0', '0', '0', '0', '0', '0', '0', '0', '0', '0', '0', '0', '1', '0'…	507.01386253599986	0.09140000000000026	182.12999999999997	10	5	6	1	1	0.3125	0	752.761185364533	102.87700000000005
OC(=O)CC[C@H](NC(=O)N[C@H](CCCCNC(=O)c1ccc(I)cc1)C(O)=O)C(O)=O	1000.0	O=C(O)CC[C@H](NC(=O)N[C@H](CCCCNC(=O)c1ccc(I)cc1)C(=O)O)C(=O)O	[O][=C][Branch1][C][O][C][C][C@H1][Branch2][Ring2][Ring2][N][C][=Branch1][C][=O][N][C@H1][Branch2][Ring1][Branch1][C][C][C][C][N][C][=Branch1][C][=O][C][=C][C][=C][Branch1][C][I][C][=C][Ring1][#Branch1][C][=Branch1][C][=O][O][C][=Branch1][C][=O][O]	['0', '1', '0', '0', '0', '0', '0', '0', '1', '0', '0', '0', '0', '0', '0', '0', '0', '0', '0', '0', '0', '0', '0', '0', '0', '0', '0', '0', '0', '0', '0', '0', '0', '0', '0', '0', '0', '0', '0', '0', '0', '0', '0', '0', '0', '0', '0', '0', '0', '0', '0', '0', '0', '0', '0', '0', '0', '0', '0', '0', '0', '0', '0', '0', '0', '0', '0', '0', '0', '0', '0', '0', '0', '0', '0', '0', '0', '0', '0', '0'…	549.060812728	1.2616999999999992	182.12999999999997	13	5	6	1	1	0.42105263157894735	0	799.8475540942692	116.72800000000007
OC(=O)CC[C@H](NC(=O)NC[C@H](NC(=O)CCNC(=O)c1ccc(I)cc1)C(O)=O)C(O)=O	1000.0	O=C(O)CC[C@H](NC(=O)NC[C@H](NC(=O)CCNC(=O)c1ccc(I)cc1)C(=O)O)C(=O)O	[O][=C][Branch1][C][O][C][C][C@H1][Branch2][Ring2][Branch2][N][C][=Branch1][C][=O][N][C][C@H1][Branch2][Ring1][Branch2][N][C][=Branch1][C][=O][C][C][N][C][=Branch1][C][=O][C][=C][C][=C][Branch1][C][I][C][=C][Ring1][#Branch1][C][=Branch1][C][=O][O][C][=Branch1][C][=O][O]	['0', '1', '0', '0', '0', '0', '0', '0', '1', '0', '0', '0', '0', '0', '0', '0', '0', '0', '0', '0', '0', '0', '0', '0', '0', '0', '0', '0', '0', '0', '0', '0', '0', '0', '0', '0', '0', '0', '0', '0', '0', '1', '0', '0', '0', '0', '0', '0', '0', '0', '0', '0', '0', '0', '0', '0', '0', '0', '0', '0', '0', '0', '0', '0', '0', '0', '0', '0', '0', '0', '0', '0', '0', '0', '0', '0', '0', '0', '0', '0'…	578.050976316	-0.4022999999999975	211.22999999999996	13	6	7	1	1	0.3684210526315789	0	891.7544924131546	120.50370000000005
OC(=O)CC[C@H](NC(=O)NC[C@H](NC(=O)CCCNC(=O)c1ccc(I)cc1)C(O)=O)C(O)=O	1000.0	O=C(O)CC[C@H](NC(=O)NC[C@H](NC(=O)CCCNC(=O)c1ccc(I)cc1)C(=O)O)C(=O)O	[O][=C][Branch1][C][O][C][C][C@H1][Branch2][Ring2][=Branch2][N][C][=Branch1][C][=O][N][C][C@H1][Branch2][Ring1][=Branch2][N][C][=Branch1][C][=O][C][C][C][N][C][=Branch1][C][=O][C][=C][C][=C][Branch1][C][I][C][=C][Ring1][#Branch1][C][=Branch1][C][=O][O][C][=Branch1][C][=O][O]	['0', '1', '0', '0', '0', '0', '0', '0', '1', '0', '0', '0', '0', '0', '0', '0', '0', '0', '0', '0', '0', '0', '0', '0', '0', '0', '0', '0', '0', '0', '0', '0', '0', '0', '0', '0', '0', '0', '0', '0', '0', '1', '0', '0', '0', '0', '0', '0', '0', '0', '0', '0', '0', '0', '0', '0', '0', '0', '0', '0', '0', '0', '0', '0', '0', '0', '0', '0', '0', '0', '0', '0', '0', '0', '0', '0', '0', '0', '0', '0'…	592.06662638	-0.01219999999999788	211.22999999999996	14	6	7	1	1	0.4	0	907.8101653181202	125.12070000000006
OC(=O)CC[C@H](NC(=O)NCC[C@@H](NC(=O)CCNC(=O)c1ccc(I)cc1)C(O)=O)C(O)=O	1000.0	O=C(O)CC[C@H](NC(=O)NCC[C@@H](NC(=O)CCNC(=O)c1ccc(I)cc1)C(=O)O)C(=O)O	[O][=C][Branch1][C][O][C][C][C@H1][Branch2][Ring2][=Branch2][N][C][=Branch1][C][=O][N][C][C][C@@H1][Branch2][Ring1][Branch2][N][C][=Branch1][C][=O][C][C][N][C][=Branch1][C][=O][C][=C][C][=C][Branch1][C][I][C][=C][Ring1][#Branch1][C][=Branch1][C][=O][O][C][=Branch1][C][=O][O]	['0', '1', '0', '0', '0', '0', '0', '0', '1', '0', '0', '0', '0', '0', '0', '0', '0', '0', '0', '0', '0', '0', '0', '0', '0', '0', '0', '0', '0', '0', '0', '0', '0', '0', '0', '0', '0', '0', '0', '0', '0', '1', '0', '0', '0', '0', '0', '0', '0', '0', '0', '0', '0', '0', '0', '0', '0', '0', '0', '0', '0', '0', '0', '0', '0', '0', '0', '0', '0', '0', '0', '0', '0', '0', '0', '0', '0', '0', '0', '0'…	592.06662638	-0.012199999999997435	211.22999999999996	14	6	7	1	1	0.4	0	907.8101653181202	125.12070000000006
OC(=O)CCC(CCCCS)C(O)=O	1100.0	O=C(O)CCC(CCCCS)C(=O)O	[O][=C][Branch1][C][O][C][C][C][Branch1][=Branch1][C][C][C][C][S][C][=Branch1][C][=O][O]	['0', '1', '0', '0', '0', '0', '0', '0', '0', '0', '0', '0', '0', '0', '0', '0', '0', '0', '0', '0', '1', '0', '0', '0', '0', '0', '0', '0', '0', '0', '0', '0', '0', '0', '0', '0', '0', '0', '0', '0', '0', '0', '0', '0', '0', '0', '0', '0', '0', '0', '0', '0', '0', '0', '0', '0', '0', '0', '0', '0', '0', '0', '0', '0', '0', '0', '0', '0', '0', '0', '0', '0', '0', '0', '0', '0', '0', '0', '0', '0'…	220.076929992	1.6521000000000001	74.6	8	3	3	0	0	0.7777777777777778	0	193.25097565253358	55.69960000000003
OC(=O)C(CCS)Cc1cccc(c1)C(O)=O	1100.0	O=C(O)c1cccc(CC(CCS)C(=O)O)c1	[O][=C][Branch1][C][O][C][=C][C][=C][C][Branch1][=N][C][C][Branch1][Ring2][C][C][S][C][=Branch1][C][=O][O][=C][Ring1][=C]	['0', '1', '0', '0', '0', '0', '0', '1', '0', '0', '0', '0', '0', '0', '0', '1', '0', '0', '0', '0', '1', '0', '0', '0', '0', '0', '0', '0', '0', '0', '0', '0', '0', '0', '0', '0', '0', '0', '0', '0', '0', '0', '1', '0', '0', '0', '0', '0', '0', '0', '0', '0', '0', '0', '0', '0', '0', '0', '0', '0', '0', '0', '0', '0', '1', '0', '0', '0', '0', '0', '0', '0', '0', '0', '0', '0', '0', '0', '0', '1'…	254.061279928	1.948	74.6	6	3	3	1	1	0.3333333333333333	0	416.72158508728734	66.70110000000003
ONC(=O)CCC(CCC(O)=O)C(O)=O	1200.0	O=C(O)CCC(CCC(=O)NO)C(=O)O	[O][=C][Branch1][C][O][C][C][C][Branch1][=Branch2][C][C][C][=Branch1][C][=O][N][O][C][=Branch1][C][=O][O]	['0', '1', '0', '0', '0', '0', '0', '0', '0', '0', '0', '0', '0', '0', '0', '0', '0', '0', '0', '0', '1', '0', '0', '0', '0', '0', '0', '0', '0', '0', '0', '0', '0', '0', '0', '0', '0', '0', '0', '0', '0', '1', '0', '0', '0', '0', '0', '0', '0', '0', '0', '0', '0', '0', '0', '0', '0', '0', '0', '0', '0', '0', '0', '0', '0', '0', '0', '0', '0', '0', '0', '0', '0', '0', '0', '0', '0', '0', '0', '0'…	219.074287136	-0.16239999999999966	123.92999999999999	7	4	4	0	0	0.625	0	251.5164492731377	47.158800000000014
OC(=O)CCC(CCP(O)(O)=O)C(O)=O	1200.0	O=C(O)CCC(CCP(=O)(O)O)C(=O)O	[O][=C][Branch1][C][O][C][C][C][Branch1][O][C][C][P][=Branch1][C][=O][Branch1][C][O][O][C][=Branch1][C][=O][O]	['0', '1', '0', '0', '0', '0', '0', '0', '0', '0', '0', '0', '0', '0', '0', '0', '0', '0', '0', '0', '1', '0', '0', '0', '0', '0', '0', '0', '0', '0', '0', '0', '0', '0', '0', '0', '0', '0', '0', '0', '0', '0', '0', '0', '0', '0', '0', '0', '0', '0', '0', '0', '0', '0', '0', '0', '0', '0', '0', '0', '0', '0', '0', '0', '0', '0', '0', '0', '0', '0', '0', '0', '0', '0', '0', '0', '0', '0', '0', '0'…	240.03988938600003	0.11979999999999996	132.13	7	3	4	0	0	0.7142857142857143	0	281.06328774272055	49.52370000000002
OC(=O)c1[nH]c2ccccc2c1CCS	1200.0	O=C(O)c1[nH]c2ccccc2c1CCS	[O][=C][Branch1][C][O][C][NH1][C][=C][C][=C][C][=C][Ring1][=Branch1][C][=Ring1][=Branch2][C][C][S]	['0', '0', '0', '0', '0', '0', '0', '0', '0', '0', '0', '0', '0', '0', '0', '0', '0', '0', '0', '0', '0', '0', '0', '0', '0', '0', '0', '0', '0', '0', '0', '0', '0', '0', '0', '0', '0', '0', '0', '0', '0', '0', '0', '0', '0', '0', '0', '0', '0', '0', '0', '0', '0', '0', '0', '0', '0', '0', '0', '0', '0', '0', '0', '0', '1', '0', '0', '0', '0', '0', '0', '0', '0', '0', '0', '0', '0', '0', '0', '0'…	221.051049592	2.3384000000000005	53.089999999999996	3	2	3	2	2	0.18181818181818182	0	504.2572725125965	62.81500000000002
ONC(=O)CCC(CCC(O)=O)C(O)=O	1200.0	O=C(O)CCC(CCC(=O)NO)C(=O)O	[O][=C][Branch1][C][O][C][C][C][Branch1][=Branch2][C][C][C][=Branch1][C][=O][N][O][C][=Branch1][C][=O][O]	['0', '1', '0', '0', '0', '0', '0', '0', '0', '0', '0', '0', '0', '0', '0', '0', '0', '0', '0', '0', '1', '0', '0', '0', '0', '0', '0', '0', '0', '0', '0', '0', '0', '0', '0', '0', '0', '0', '0', '0', '0', '1', '0', '0', '0', '0', '0', '0', '0', '0', '0', '0', '0', '0', '0', '0', '0', '0', '0', '0', '0', '0', '0', '0', '0', '0', '0', '0', '0', '0', '0', '0', '0', '0', '0', '0', '0', '0', '0', '0'…	219.074287136	-0.16239999999999966	123.92999999999999	7	4	4	0	0	0.625	0	251.5164492731377	47.158800000000014
OC(=O)CC[C@H](NC(=O)N[C@@H](CCCCNCc1ccc(F)cc1)C(O)=O)C(O)=O	1200.0	O=C(O)CC[C@H](NC(=O)N[C@@H](CCCCNCc1ccc(F)cc1)C(=O)O)C(=O)O	[O][=C][Branch1][C][O][C][C][C@H1][Branch2][Ring1][P][N][C][=Branch1][C][=O][N][C@@H1][Branch2][Ring1][C][C][C][C][C][N][C][C][=C][C][=C][Branch1][C][F][C][=C][Ring1][#Branch1][C][=Branch1][C][=O][O][C][=Branch1][C][=O][O]	['0', '1', '0', '0', '0', '0', '0', '0', '0', '0', '0', '0', '0', '0', '0', '0', '0', '0', '0', '0', '0', '0', '0', '0', '0', '0', '0', '0', '0', '0', '0', '0', '0', '0', '0', '0', '0', '0', '0', '0', '0', '0', '0', '0', '0', '0', '0', '0', '0', '0', '0', '0', '0', '0', '0', '0', '0', '0', '0', '0', '0', '0', '0', '0', '0', '0', '0', '0', '0', '0', '0', '0', '0', '0', '0', '0', '0', '0', '0', '0'…	427.1754783919999	1.1559999999999997	165.06	14	5	6	1	1	0.47368421052631576	0	727.3431481065477	103.34250000000007
CNC(=O)c1ccc(cc1)C(=O)NCCCC[C@@H](OC=O)OC(=O)N[C@@H](CCC(O)=O)C(O)=O	1300.0	CNC(=O)c1ccc(C(=O)NCCCC[C@@H](OC=O)OC(=O)N[C@@H](CCC(=O)O)C(=O)O)cc1	[C][N][C][=Branch1][C][=O][C][=C][C][=C][Branch2][Ring2][Branch1][C][=Branch1][C][=O][N][C][C][C][C][C@@H1][Branch1][Ring2][O][C][=O][O][C][=Branch1][C][=O][N][C@@H1][Branch1][Branch2][C][C][C][=Branch1][C][=O][O][C][=Branch1][C][=O][O][C][=C][Ring2][Ring1][=C]	['0', '1', '0', '0', '0', '0', '0', '0', '1', '0', '0', '0', '0', '0', '0', '0', '0', '0', '0', '0', '0', '0', '0', '0', '0', '0', '0', '0', '0', '0', '0', '0', '0', '1', '0', '0', '0', '0', '0', '0', '0', '0', '0', '0', '0', '0', '0', '0', '0', '0', '0', '0', '0', '0', '0', '0', '0', '0', '0', '0', '0', '0', '0', '0', '0', '0', '0', '0', '0', '1', '0', '0', '0', '0', '0', '0', '0', '0', '0', '0'…	481.1696440639999	0.4896000000000006	197.42999999999998	15	8	5	1	1	0.42857142857142855	0	872.0551181006607	114.86370000000008
OC(=O)CC[C@H](NP(O)(=O)O[C@@H]1C[C@H](N(C1)C(=O)CC[C@H](NC(=O)CCCCCNC(=O)c1ccc(F)cc1)C(O)=O)C(O)=O)C(O)=O	1300.0	O=C(O)CC[C@H](NP(=O)(O)O[C@@H]1C[C@@H](C(=O)O)N(C(=O)CC[C@H](NC(=O)CCCCCNC(=O)c2ccc(F)cc2)C(=O)O)C1)C(=O)O	[O][=C][Branch1][C][O][C][C][C@H1][Branch2][=Branch1][Branch1][N][P][=Branch1][C][=O][Branch1][C][O][O][C@@H1][C][C@@H1][Branch1][=Branch1][C][=Branch1][C][=O][O][N][Branch2][Ring2][#Branch2][C][=Branch1][C][=O][C][C][C@H1][Branch2][Ring1][O][N][C][=Branch1][C][=O][C][C][C][C][C][N][C][=Branch1][C][=O][C][=C][C][=C][Branch1][C][F][C][=C][Ring1][#Branch1][C][=Branch1][C][=O][O][C][Ring2][Ring2][C]…	['0', '1', '0', '0', '0', '0', '0', '0', '1', '0', '0', '0', '0', '0', '0', '0', '0', '0', '0', '0', '0', '0', '0', '0', '0', '0', '0', '0', '0', '0', '0', '0', '0', '0', '0', '0', '0', '0', '0', '0', '0', '1', '0', '0', '0', '0', '0', '0', '0', '0', '0', '0', '0', '0', '0', '0', '0', '0', '0', '0', '0', '0', '0', '0', '0', '0', '0', '0', '0', '0', '0', '0', '0', '0', '0', '0', '0', '0', '0', '0'…	704.2106167460001	0.5442000000000028	286.27	21	9	8	1	2	0.5357142857142857	1	1394.4201268513898	159.88309999999979
OC(=O)c1cccc(CS)c1	1300.0	O=C(O)c1cccc(CS)c1	[O][=C][Branch1][C][O][C][=C][C][=C][C][Branch1][Ring1][C][S][=C][Ring1][Branch2]	['0', '0', '0', '0', '0', '0', '0', '0', '0', '0', '0', '0', '0', '0', '0', '1', '0', '0', '0', '0', '0', '0', '0', '0', '0', '0', '0', '0', '0', '0', '0', '0', '1', '0', '0', '0', '0', '0', '0', '0', '0', '0', '1', '0', '0', '0', '0', '0', '0', '0', '0', '0', '0', '0', '0', '0', '0', '0', '0', '0', '0', '0', '0', '0', '1', '0', '0', '0', '0', '0', '0', '0', '0', '0', '0', '0', '0', '0', '0', '0'…	168.024500496	1.8146	37.3	2	2	2	1	1	0.125	0	270.54949758389114	46.09130000000002
OC(=O)CC[C@H](NP(O)(=O)OCCC[C@H](NC(=O)CC[C@H](NC(=O)c1ccc(F)cc1)C(O)=O)C(O)=O)C(O)=O	1300.0	O=C(O)CC[C@H](NP(=O)(O)OCCC[C@H](NC(=O)CC[C@H](NC(=O)c1ccc(F)cc1)C(=O)O)C(=O)O)C(=O)O	[O][=C][Branch1][C][O][C][C][C@H1][Branch2][Branch1][Branch1][N][P][=Branch1][C][=O][Branch1][C][O][O][C][C][C][C@H1][Branch2][Ring1][S][N][C][=Branch1][C][=O][C][C][C@H1][Branch1][P][N][C][=Branch1][C][=O][C][=C][C][=C][Branch1][C][F][C][=C][Ring1][#Branch1][C][=Branch1][C][=O][O][C][=Branch1][C][=O][O][C][=Branch1][C][=O][O]	['0', '1', '0', '0', '0', '0', '0', '0', '0', '0', '0', '0', '0', '1', '0', '0', '0', '0', '0', '0', '0', '0', '0', '0', '0', '0', '0', '0', '0', '0', '0', '0', '0', '0', '0', '0', '0', '0', '0', '0', '0', '1', '0', '0', '0', '0', '0', '0', '0', '0', '0', '0', '0', '0', '0', '0', '0', '0', '0', '0', '0', '0', '0', '0', '0', '0', '0', '0', '0', '0', '0', '0', '0', '0', '0', '0', '0', '0', '1', '0'…	593.142202838	0.1631000000000014	265.96	19	8	8	1	1	0.45454545454545453	0	1131.449023360506	130.5311000000001
NCc1ccc(COC(=O)[C@@H]2[C@H](Cc3ccccc3)C(=O)N2C(=O)Cc2cccc(c2)C(O)=O)cc1	1340.0	NCc1ccc(COC(=O)[C@@H]2[C@H](Cc3ccccc3)C(=O)N2C(=O)Cc2cccc(C(=O)O)c2)cc1	[N][C][C][=C][C][=C][Branch2][Ring2][#C][C][O][C][=Branch1][C][=O][C@@H1][C@H1][Branch1][#Branch2][C][C][=C][C][=C][C][=C][Ring1][=Branch1][C][=Branch1][C][=O][N][Ring1][N][C][=Branch1][C][=O][C][C][=C][C][=C][C][Branch1][=Branch1][C][=Branch1][C][=O][O][=C][Ring1][=Branch2][C][=C][Ring2][Ring2][C]	['0', '0', '0', '0', '0', '1', '0', '0', '0', '0', '0', '0', '0', '0', '0', '1', '0', '0', '0', '0', '0', '0', '0', '0', '0', '0', '0', '0', '0', '0', '0', '0', '0', '0', '0', '0', '0', '0', '0', '0', '0', '0', '1', '0', '0', '0', '0', '0', '0', '0', '0', '1', '0', '0', '0', '0', '0', '1', '0', '0', '0', '0', '0', '0', '1', '0', '0', '0', '0', '0', '0', '0', '0', '0', '0', '0', '0', '0', '0', '0'…	486.17908655199994	2.7257	126.99999999999999	9	6	2	3	4	0.21428571428571427	1	1272.7121047850958	130.51170000000002
NCc1ccc(COC(=O)[C@@H]2[C@H](Cc3ccccc3)C(=O)N2C(=O)Cc2cccc(c2)C(=O)OCc2ccccc2)cc1	1340.0	NCc1ccc(COC(=O)[C@@H]2[C@H](Cc3ccccc3)C(=O)N2C(=O)Cc2cccc(C(=O)OCc3ccccc3)c2)cc1	[N][C][C][=C][C][=C][Branch2][Branch1][Branch2][C][O][C][=Branch1][C][=O][C@@H1][C@H1][Branch1][#Branch2][C][C][=C][C][=C][C][=C][Ring1][=Branch1][C][=Branch1][C][=O][N][Ring1][N][C][=Branch1][C][=O][C][C][=C][C][=C][C][Branch1][#C][C][=Branch1][C][=O][O][C][C][=C][C][=C][C][=C][Ring1][=Branch1][=C][Ring1][S][C][=C][Ring2][Ring2][=Branch2]	['0', '0', '0', '0', '0', '1', '0', '0', '0', '0', '0', '0', '0', '0', '0', '1', '0', '0', '0', '0', '0', '0', '0', '0', '0', '0', '0', '0', '0', '0', '0', '0', '0', '0', '0', '0', '0', '0', '0', '0', '0', '0', '1', '0', '0', '0', '0', '0', '0', '0', '0', '1', '0', '0', '0', '0', '0', '1', '0', '0', '0', '0', '0', '0', '1', '0', '0', '0', '0', '0', '0', '0', '0', '0', '0', '0', '0', '0', '0', '0'…	576.2260367439999	4.384500000000004	115.99999999999999	11	7	1	4	5	0.2	1	1587.9396696778858	159.1138999999996
OC(=O)CC[C@H](NC(=O)N[C@@H](CCC(O)=O)C(O)=O)C(O)=O	1340.0	O=C(O)CC[C@H](NC(=O)N[C@@H](CCC(=O)O)C(=O)O)C(=O)O	[O][=C][Branch1][C][O][C][C][C@H1][Branch2][Ring1][=Branch1][N][C][=Branch1][C][=O][N][C@@H1][Branch1][Branch2][C][C][C][=Branch1][C][=O][O][C][=Branch1][C][=O][O][C][=Branch1][C][=O][O]	['0', '1', '0', '0', '0', '0', '0', '0', '0', '0', '0', '0', '0', '0', '0', '0', '0', '0', '0', '0', '0', '0', '0', '0', '0', '0', '0', '0', '0', '0', '0', '0', '0', '0', '0', '0', '0', '0', '0', '0', '0', '0', '0', '0', '0', '0', '0', '0', '0', '0', '0', '0', '0', '0', '0', '0', '0', '0', '0', '0', '0', '0', '0', '0', '0', '0', '0', '0', '0', '0', '0', '0', '0', '0', '0', '0', '0', '0', '0', '0'…	320.08558009199993	-1.0783999999999987	190.32999999999998	10	5	6	0	0	0.5454545454545454	0	422.4790863054453	68.25460000000002
OC(=O)c1c(CCS)cccc1-c1ccccc1	1400.0	O=C(O)c1c(CCS)cccc1-c1ccccc1	[O][=C][Branch1][C][O][C][=C][Branch1][Ring2][C][C][S][C][=C][C][=C][Ring1][=Branch2][C][=C][C][=C][C][=C][Ring1][=Branch1]	['0', '0', '0', '0', '0', '0', '0', '0', '0', '0', '0', '0', '0', '0', '0', '1', '0', '0', '0', '0', '0', '0', '0', '0', '0', '0', '0', '0', '0', '0', '0', '0', '0', '0', '0', '0', '0', '0', '0', '1', '0', '0', '0', '0', '0', '0', '0', '0', '0', '0', '0', '0', '0', '0', '0', '0', '0', '0', '0', '0', '0', '0', '0', '0', '1', '0', '0', '0', '0', '0', '0', '0', '0', '0', '0', '0', '0', '0', '0', '0'…	258.071450688	3.5241000000000016	37.3	4	2	2	2	2	0.13333333333333333	0	549.6749890908638	76.39430000000003
OC(=O)CCCCS	1400.0	O=C(O)CCCCS	[O][=C][Branch1][C][O][C][C][C][C][S]	['0', '0', '0', '0', '0', '0', '0', '0', '0', '0', '0', '0', '0', '0', '0', '0', '0', '0', '0', '0', '0', '0', '0', '0', '0', '0', '0', '0', '0', '0', '0', '0', '0', '0', '0', '0', '0', '0', '0', '0', '0', '0', '0', '0', '0', '0', '0', '0', '0', '0', '0', '0', '0', '0', '0', '0', '0', '0', '0', '0', '0', '0', '0', '0', '0', '0', '0', '0', '0', '0', '0', '0', '0', '0', '0', '0', '0', '0', '0', '0'…	134.04015056	1.1711	37.3	4	2	2	0	0	0.8	0	72.82892142331043	35.3398
OC(=O)CCC(C(O)=O)P(O)(O)=O	1400.0	O=C(O)CCC(C(=O)O)P(=O)(O)O	[O][=C][Branch1][C][O][C][C][C][Branch1][=Branch1][C][=Branch1][C][=O][O][P][=Branch1][C][=O][Branch1][C][O][O]	['0', '1', '0', '0', '0', '0', '0', '0', '0', '0', '0', '0', '0', '0', '0', '0', '0', '0', '0', '0', '0', '0', '0', '0', '0', '0', '0', '0', '0', '0', '0', '0', '0', '0', '0', '0', '0', '0', '0', '0', '0', '0', '0', '0', '0', '0', '0', '0', '0', '0', '0', '0', '0', '0', '0', '0', '0', '0', '0', '0', '0', '0', '0', '0', '0', '0', '0', '0', '0', '0', '0', '0', '0', '0', '0', '0', '0', '0', '0', '0'…	212.00858925800003	-0.5179	132.13	5	3	4	0	0	0.6	0	253.60851652382146	40.337700000000005
OC(=O)C(CCCS)Cc1ccccc1	1400.0	O=C(O)C(CCCS)Cc1ccccc1	[O][=C][Branch1][C][O][C][Branch1][Branch1][C][C][C][S][C][C][=C][C][=C][C][=C][Ring1][=Branch1]	['0', '1', '0', '0', '0', '0', '0', '0', '0', '0', '0', '0', '0', '0', '0', '0', '0', '0', '0', '0', '1', '0', '0', '0', '0', '0', '0', '0', '0', '0', '0', '0', '0', '0', '0', '0', '0', '0', '0', '0', '0', '0', '1', '0', '0', '0', '0', '0', '0', '0', '0', '0', '0', '0', '0', '0', '0', '0', '0', '0', '0', '0', '0', '0', '1', '0', '0', '0', '0', '0', '0', '0', '0', '0', '0', '1', '0', '0', '0', '1'…	224.087100752	2.639900000000001	37.3	6	2	2	1	1	0.4166666666666667	0	297.7502458872492	64.35880000000003
OC(=O)CC[C@@H](CP(O)(=O)Cc1c(F)c(F)c(F)c(F)c1F)C(O)=O	1400.0	O=C(O)CC[C@@H](CP(=O)(O)Cc1c(F)c(F)c(F)c(F)c1F)C(=O)O	[O][=C][Branch1][C][O][C][C][C@@H1][Branch2][Ring1][#C][C][P][=Branch1][C][=O][Branch1][C][O][C][C][=C][Branch1][C][F][C][Branch1][C][F][=C][Branch1][C][F][C][Branch1][C][F][=C][Ring1][#Branch2][F][C][=Branch1][C][=O][O]	['0', '1', '0', '0', '0', '0', '0', '0', '0', '0', '0', '0', '0', '0', '0', '0', '0', '0', '0', '0', '1', '0', '0', '0', '0', '0', '0', '0', '0', '0', '0', '0', '0', '0', '0', '0', '0', '0', '0', '0', '0', '0', '0', '0', '0', '0', '0', '0', '0', '0', '0', '0', '0', '0', '0', '0', '0', '0', '0', '0', '0', '0', '0', '0', '0', '0', '0', '0', '0', '0', '0', '0', '0', '0', '0', '0', '0', '0', '0', '0'…	390.02916583399997	2.7181000000000006	111.89999999999999	8	3	3	1	1	0.38461538461538464	0	723.9105107915175	72.62389999999999
OC(=O)CCCCS	1400.0	O=C(O)CCCCS	[O][=C][Branch1][C][O][C][C][C][C][S]	['0', '0', '0', '0', '0', '0', '0', '0', '0', '0', '0', '0', '0', '0', '0', '0', '0', '0', '0', '0', '0', '0', '0', '0', '0', '0', '0', '0', '0', '0', '0', '0', '0', '0', '0', '0', '0', '0', '0', '0', '0', '0', '0', '0', '0', '0', '0', '0', '0', '0', '0', '0', '0', '0', '0', '0', '0', '0', '0', '0', '0', '0', '0', '0', '0', '0', '0', '0', '0', '0', '0', '0', '0', '0', '0', '0', '0', '0', '0', '0'…	134.04015056	1.1711	37.3	4	2	2	0	0	0.8	0	72.82892142331043	35.3398
O=C(Cc1cccc(c1)C(=O)OCc1ccccc1)N1[C@@H]([C@H](Cc2ccccc2)C1=O)C(=O)OCc1ccccc1	1430.0	O=C(OCc1ccccc1)c1cccc(CC(=O)N2C(=O)[C@@H](Cc3ccccc3)[C@H]2C(=O)OCc2ccccc2)c1	[O][=C][Branch1][O][O][C][C][=C][C][=C][C][=C][Ring1][=Branch1][C][=C][C][=C][C][Branch2][Ring2][Branch2][C][C][=Branch1][C][=O][N][C][=Branch1][C][=O][C@@H1][Branch1][#Branch2][C][C][=C][C][=C][C][=C][Ring1][=Branch1][C@H1][Ring1][N][C][=Branch1][C][=O][O][C][C][=C][C][=C][C][=C][Ring1][=Branch1][=C][Ring2][Ring1][#C]	['0', '0', '0', '0', '0', '1', '0', '0', '0', '0', '0', '0', '0', '0', '0', '1', '0', '0', '0', '0', '0', '0', '0', '0', '0', '0', '0', '0', '0', '0', '0', '0', '0', '0', '0', '0', '0', '0', '0', '0', '0', '0', '1', '0', '0', '0', '0', '0', '0', '0', '0', '1', '0', '0', '0', '0', '0', '1', '0', '0', '0', '0', '0', '0', '1', '0', '0', '0', '0', '0', '0', '0', '0', '0', '0', '0', '0', '0', '0', '0'…	547.199487648	4.925800000000004	89.98	10	6	0	4	5	0.17647058823529413	1	1520.8764148698278	151.22249999999968
O=C(Cc1cccc(c1)C(=O)OCc1ccccc1)N1[C@@H]([C@H](Cc2ccccc2)C1=O)C(=O)OCc1ccccc1	1430.0	O=C(OCc1ccccc1)c1cccc(CC(=O)N2C(=O)[C@@H](Cc3ccccc3)[C@H]2C(=O)OCc2ccccc2)c1	[O][=C][Branch1][O][O][C][C][=C][C][=C][C][=C][Ring1][=Branch1][C][=C][C][=C][C][Branch2][Ring2][Branch2][C][C][=Branch1][C][=O][N][C][=Branch1][C][=O][C@@H1][Branch1][#Branch2][C][C][=C][C][=C][C][=C][Ring1][=Branch1][C@H1][Ring1][N][C][=Branch1][C][=O][O][C][C][=C][C][=C][C][=C][Ring1][=Branch1][=C][Ring2][Ring1][#C]	['0', '0', '0', '0', '0', '1', '0', '0', '0', '0', '0', '0', '0', '0', '0', '1', '0', '0', '0', '0', '0', '0', '0', '0', '0', '0', '0', '0', '0', '0', '0', '0', '0', '0', '0', '0', '0', '0', '0', '0', '0', '0', '1', '0', '0', '0', '0', '0', '0', '0', '0', '1', '0', '0', '0', '0', '0', '1', '0', '0', '0', '0', '0', '0', '1', '0', '0', '0', '0', '0', '0', '0', '0', '0', '0', '0', '0', '0', '0', '0'…	547.199487648	4.925800000000004	89.98	10	6	0	4	5	0.17647058823529413	1	1520.8764148698278	151.22249999999968
NCCCC[C@H](NC(=O)N[C@@H](CCC(O)=O)C(O)=O)C(O)=O	1470.0	NCCCC[C@H](NC(=O)N[C@@H](CCC(=O)O)C(=O)O)C(=O)O	[N][C][C][C][C][C@H1][Branch2][Ring1][=Branch1][N][C][=Branch1][C][=O][N][C@@H1][Branch1][Branch2][C][C][C][=Branch1][C][=O][O][C][=Branch1][C][=O][O][C][=Branch1][C][=O][O]	['0', '1', '0', '0', '0', '0', '0', '0', '0', '0', '0', '0', '0', '0', '0', '0', '0', '0', '0', '0', '0', '0', '0', '0', '0', '0', '0', '0', '0', '0', '0', '0', '0', '0', '0', '0', '0', '0', '0', '0', '0', '0', '0', '0', '0', '0', '0', '0', '0', '0', '0', '0', '0', '0', '0', '0', '0', '0', '1', '0', '0', '0', '0', '0', '0', '0', '0', '0', '0', '0', '0', '0', '0', '0', '0', '0', '0', '0', '0', '0'…	319.137950012	-0.8141999999999985	179.04999999999998	11	5	6	0	0	0.6666666666666666	0	413.5240646665124	74.29020000000003
O=C(OC[C@@H]1[C@H](Cc2ccccc2)C(=O)N1C(=O)c1ccccc1)c1ccccc1	1590.0	O=C(OC[C@@H]1[C@H](Cc2ccccc2)C(=O)N1C(=O)c1ccccc1)c1ccccc1	[O][=C][Branch2][Ring2][Ring1][O][C][C@@H1][C@H1][Branch1][#Branch2][C][C][=C][C][=C][C][=C][Ring1][=Branch1][C][=Branch1][C][=O][N][Ring1][N][C][=Branch1][C][=O][C][=C][C][=C][C][=C][Ring1][=Branch1][C][=C][C][=C][C][=C][Ring1][=Branch1]	['0', '0', '0', '0', '0', '1', '0', '0', '0', '0', '0', '0', '0', '0', '0', '0', '0', '0', '0', '0', '0', '0', '0', '0', '0', '0', '0', '0', '0', '0', '0', '0', '0', '0', '0', '0', '0', '0', '1', '0', '0', '0', '1', '0', '0', '0', '0', '0', '0', '0', '0', '1', '0', '0', '0', '0', '0', '0', '0', '0', '0', '0', '0', '0', '1', '0', '0', '0', '0', '0', '0', '0', '0', '0', '0', '0', '0', '0', '0', '0'…	399.147058152	3.7535000000000025	63.68000000000001	6	4	0	3	4	0.16	1	1034.5182563414196	111.76700000000001
OC(=O)C(CCCS)Cc1ccccc1C(O)=O	1700.0	O=C(O)c1ccccc1CC(CCCS)C(=O)O	[O][=C][Branch1][C][O][C][=C][C][=C][C][=C][Ring1][=Branch1][C][C][Branch1][Branch1][C][C][C][S][C][=Branch1][C][=O][O]	['0', '1', '0', '0', '0', '0', '0', '0', '0', '0', '0', '0', '0', '0', '0', '0', '0', '0', '0', '0', '1', '0', '0', '1', '0', '0', '0', '0', '0', '0', '0', '0', '0', '0', '0', '0', '0', '0', '0', '0', '0', '0', '0', '0', '0', '0', '0', '0', '0', '0', '0', '0', '0', '0', '0', '0', '0', '0', '0', '0', '0', '0', '0', '0', '1', '0', '0', '0', '0', '0', '0', '0', '0', '0', '0', '1', '0', '0', '0', '1'…	268.07692999200003	2.3381000000000003	74.6	7	3	3	1	1	0.38461538461538464	0	430.7543501095395	71.31810000000003
OC(=O)Cc1c(C(O)=O)n(Cc2cccc(c2)C(O)=O)c2ccccc12	1700.0	O=C(O)Cc1c(C(=O)O)n(Cc2cccc(C(=O)O)c2)c2ccccc12	[O][=C][Branch1][C][O][C][C][=C][Branch1][=Branch1][C][=Branch1][C][=O][O][N][Branch1][P][C][C][=C][C][=C][C][Branch1][=Branch1][C][=Branch1][C][=O][O][=C][Ring1][=Branch2][C][=C][C][=C][C][=C][Ring2][Ring1][=Branch1][Ring1][=Branch1]	['0', '0', '0', '0', '0', '0', '0', '0', '0', '0', '0', '0', '0', '0', '0', '1', '0', '0', '0', '0', '0', '0', '0', '0', '0', '0', '0', '0', '0', '0', '0', '0', '0', '0', '0', '0', '0', '0', '0', '0', '0', '0', '1', '0', '0', '1', '0', '0', '0', '0', '0', '0', '0', '0', '0', '0', '0', '0', '0', '0', '0', '0', '0', '0', '1', '0', '0', '0', '0', '0', '0', '0', '0', '0', '0', '0', '0', '0', '0', '0'…	353.08993720000007	2.7131000000000007	116.83	6	4	3	3	3	0.10526315789473684	0	1033.6854238804203	92.74040000000004
[O-]C(=O)CC[C@H](NP([O-])(=O)OCCNC(=O)c1ccccc1)C([O-])=O	1800.0	O=C([O-])CC[C@H](NP(=O)([O-])OCCNC(=O)c1ccccc1)C(=O)[O-]	[O][=C][Branch1][C][O-1][C][C][C@H1][Branch2][Ring1][=Branch2][N][P][=Branch1][C][=O][Branch1][C][O-1][O][C][C][N][C][=Branch1][C][=O][C][=C][C][=C][C][=C][Ring1][=Branch1][C][=Branch1][C][=O][O-1]	['0', '1', '0', '0', '0', '0', '0', '0', '1', '0', '0', '0', '0', '1', '0', '0', '0', '0', '0', '0', '0', '0', '0', '0', '0', '0', '0', '0', '0', '0', '0', '0', '0', '0', '0', '0', '0', '0', '0', '0', '0', '0', '0', '0', '0', '0', '0', '0', '0', '0', '0', '0', '0', '0', '0', '0', '0', '0', '0', '0', '0', '0', '0', '0', '1', '0', '0', '0', '0', '0', '0', '0', '0', '0', '0', '0', '0', '0', '0', '0'…	371.06607284173	-2.8603999999999967	170.75	11	8	2	1	1	0.35714285714285715	0	651.4916484948233	78.50540000000002
OC(=O)C(CCCS)Cc1cccc(c1)C#N	1800.0	N#Cc1cccc(CC(CCCS)C(=O)O)c1	[N][#C][C][=C][C][=C][C][Branch1][=C][C][C][Branch1][Branch1][C][C][C][S][C][=Branch1][C][=O][O][=C][Ring1][#C]	['0', '1', '0', '0', '0', '0', '0', '0', '0', '0', '0', '0', '0', '0', '0', '1', '0', '0', '0', '0', '1', '0', '0', '0', '0', '0', '0', '0', '0', '0', '0', '0', '0', '0', '0', '0', '0', '0', '0', '0', '0', '0', '1', '0', '0', '0', '0', '0', '0', '0', '0', '0', '0', '0', '0', '0', '0', '0', '0', '0', '0', '0', '0', '0', '1', '0', '0', '0', '0', '0', '0', '0', '0', '0', '0', '1', '0', '0', '0', '1'…	249.08234972	2.5115800000000004	61.09	6	3	2	1	1	0.38461538461538464	0	425.6727933805067	69.07380000000003
OC(=O)CCC1CCCSC1=O	2000.0	O=C(O)CCC1CCCSC1=O	[O][=C][Branch1][C][O][C][C][C][C][C][C][S][C][Ring1][=Branch1][=O]	['0', '0', '0', '0', '1', '0', '0', '0', '0', '0', '0', '0', '0', '0', '0', '0', '0', '0', '0', '0', '0', '0', '0', '0', '0', '0', '0', '0', '0', '0', '0', '0', '0', '0', '0', '0', '0', '1', '0', '0', '0', '0', '0', '0', '0', '0', '0', '0', '0', '0', '0', '0', '0', '0', '0', '0', '0', '0', '0', '0', '0', '0', '0', '0', '0', '0', '0', '0', '0', '0', '0', '0', '0', '0', '0', '0', '0', '0', '0', '0'…	188.050715244	1.521	54.37	3	3	1	0	1	0.75	1	190.74199426319834	47.058800000000026
CCS(=O)(=O)N1[C@H](COC(=O)c2ccccc2)[C@H](Cc2ccccc2)C1=O	2190.0	CCS(=O)(=O)N1C(=O)[C@@H](Cc2ccccc2)[C@H]1COC(=O)c1ccccc1	[C][C][S][=Branch1][C][=O][=Branch1][C][=O][N][C][=Branch1][C][=O][C@@H1][Branch1][#Branch2][C][C][=C][C][=C][C][=C][Ring1][=Branch1][C@H1][Ring1][N][C][O][C][=Branch1][C][=O][C][=C][C][=C][C][=C][Ring1][=Branch1]	['0', '0', '0', '0', '0', '1', '0', '0', '0', '0', '0', '0', '0', '0', '0', '0', '0', '0', '0', '0', '0', '0', '0', '0', '0', '0', '0', '0', '0', '0', '0', '0', '0', '1', '0', '0', '0', '0', '0', '0', '0', '0', '1', '0', '0', '0', '0', '0', '0', '0', '0', '0', '0', '0', '0', '0', '0', '0', '0', '0', '0', '0', '0', '0', '1', '0', '0', '0', '0', '0', '0', '0', '0', '0', '0', '0', '0', '0', '0', '0'…	387.114043772	2.2628000000000004	80.75	7	5	0	2	3	0.3	1	911.902961707222	100.45530000000002
COC(=O)N=C(CC(O)=O)C(=O)N[C@@H](CCC(O)=O)C(O)=O	2200.0	COC(=O)N=C(CC(=O)O)C(=O)N[C@@H](CCC(=O)O)C(=O)O	[C][O][C][=Branch1][C][=O][N][=C][Branch1][#Branch1][C][C][=Branch1][C][=O][O][C][=Branch1][C][=O][N][C@@H1][Branch1][Branch2][C][C][C][=Branch1][C][=O][O][C][=Branch1][C][=O][O]	['0', '1', '0', '0', '0', '0', '0', '0', '0', '0', '0', '0', '0', '0', '0', '0', '0', '0', '0', '0', '0', '0', '0', '0', '0', '0', '0', '0', '0', '0', '0', '0', '0', '1', '0', '0', '0', '0', '0', '0', '0', '0', '0', '0', '0', '0', '0', '0', '0', '0', '0', '0', '0', '0', '0', '0', '0', '0', '0', '0', '0', '0', '0', '0', '0', '0', '0', '0', '0', '0', '0', '0', '0', '0', '0', '0', '0', '0', '0', '0'…	318.06993002799993	-0.8972999999999998	179.65999999999997	8	6	4	0	0	0.45454545454545453	0	511.6921227492746	68.52910000000001
NC(=O)c1cccc(CC(CCCS)C(O)=O)c1	2200.0	NC(=O)c1cccc(CC(CCCS)C(=O)O)c1	[N][C][=Branch1][C][=O][C][=C][C][=C][C][Branch1][=C][C][C][Branch1][Branch1][C][C][C][S][C][=Branch1][C][=O][O][=C][Ring1][#C]	['0', '1', '0', '0', '0', '0', '0', '0', '0', '0', '0', '0', '0', '0', '0', '1', '0', '0', '0', '0', '1', '0', '0', '0', '0', '0', '0', '0', '0', '0', '0', '0', '0', '0', '0', '0', '0', '0', '0', '0', '0', '0', '1', '0', '0', '0', '0', '0', '0', '0', '0', '0', '0', '0', '0', '0', '0', '0', '0', '0', '0', '0', '0', '0', '1', '0', '0', '0', '0', '0', '0', '0', '0', '0', '0', '1', '0', '0', '0', '1'…	267.092914404	1.7388000000000001	80.39	7	3	3	1	1	0.38461538461538464	0	433.99946260737596	72.87670000000003
OC(=O)CC(CP(O)(O)=O)C(O)=O	2200.0	O=C(O)CC(CP(=O)(O)O)C(=O)O	[O][=C][Branch1][C][O][C][C][Branch1][#Branch2][C][P][=Branch1][C][=O][Branch1][C][O][O][C][=Branch1][C][=O][O]	['0', '1', '0', '0', '0', '0', '0', '0', '0', '0', '0', '0', '0', '0', '0', '0', '0', '0', '0', '0', '1', '0', '0', '0', '0', '0', '0', '0', '0', '0', '0', '0', '0', '0', '0', '0', '0', '0', '0', '0', '0', '0', '0', '0', '0', '0', '0', '0', '0', '0', '0', '0', '0', '0', '0', '0', '0', '0', '0', '0', '0', '0', '0', '0', '0', '0', '0', '0', '0', '0', '0', '0', '0', '0', '0', '0', '0', '0', '0', '0'…	212.008589258	-0.6603999999999999	132.13	5	3	4	0	0	0.6	0	253.60851652382146	40.2897
N[C@@H](CC(O)=O)C(=O)N[C@@H](CCC(O)=O)C(O)=O	2400.0	N[C@@H](CC(=O)O)C(=O)N[C@@H](CCC(=O)O)C(=O)O	[N][C@@H1][Branch1][#Branch1][C][C][=Branch1][C][=O][O][C][=Branch1][C][=O][N][C@@H1][Branch1][Branch2][C][C][C][=Branch1][C][=O][O][C][=Branch1][C][=O][O]	['0', '1', '0', '0', '0', '0', '0', '0', '0', '0', '0', '0', '0', '0', '0', '0', '0', '0', '0', '0', '0', '0', '0', '0', '0', '0', '0', '0', '0', '0', '0', '0', '0', '0', '0', '0', '0', '0', '0', '0', '0', '0', '0', '0', '0', '0', '0', '0', '0', '0', '0', '0', '0', '0', '0', '0', '0', '0', '0', '0', '0', '0', '0', '0', '0', '0', '0', '0', '0', '0', '1', '0', '0', '0', '0', '0', '0', '0', '0', '0'…	262.08010078800004	-1.7773999999999983	167.01999999999998	8	5	5	0	0	0.5555555555555556	0	354.8253137636007	56.664500000000004
OC(=O)C(Cc1cccc(c1)C(O)=O)CP(O)(=O)Cc1c(F)c(F)c(F)c(F)c1F	2400.0	O=C(O)c1cccc(CC(CP(=O)(O)Cc2c(F)c(F)c(F)c(F)c2F)C(=O)O)c1	[O][=C][Branch1][C][O][C][=C][C][=C][C][Branch2][Ring2][=Branch2][C][C][Branch2][Ring1][#C][C][P][=Branch1][C][=O][Branch1][C][O][C][C][=C][Branch1][C][F][C][Branch1][C][F][=C][Branch1][C][F][C][Branch1][C][F][=C][Ring1][#Branch2][F][C][=Branch1][C][=O][O][=C][Ring2][Ring1][O]	['0', '1', '0', '0', '0', '0', '0', '0', '0', '0', '0', '0', '0', '0', '0', '1', '0', '0', '0', '0', '1', '0', '0', '0', '0', '0', '0', '0', '0', '0', '0', '0', '0', '0', '0', '0', '0', '0', '0', '0', '0', '0', '1', '0', '0', '0', '0', '0', '0', '0', '0', '0', '0', '0', '0', '0', '0', '0', '0', '0', '0', '0', '0', '0', '1', '0', '0', '0', '0', '0', '0', '0', '0', '0', '0', '0', '0', '0', '0', '1'…	452.04481589799997	3.794200000000002	111.89999999999999	8	3	3	2	2	0.2222222222222222	0	1028.5978628972018	92.85940000000002
OC(=O)CC[C@H](NC(=O)CC(O)=O)C(O)=O	2500.0	O=C(O)CC[C@H](NC(=O)CC(=O)O)C(=O)O	[O][=C][Branch1][C][O][C][C][C@H1][Branch1][N][N][C][=Branch1][C][=O][C][C][=Branch1][C][=O][O][C][=Branch1][C][=O][O]	['0', '1', '0', '0', '0', '0', '0', '0', '0', '0', '0', '0', '0', '0', '0', '0', '0', '0', '0', '0', '0', '0', '0', '1', '0', '0', '0', '0', '0', '0', '0', '0', '0', '0', '0', '0', '0', '0', '0', '0', '0', '1', '0', '0', '0', '0', '0', '0', '0', '0', '0', '0', '0', '0', '0', '0', '0', '0', '0', '0', '0', '0', '0', '0', '0', '0', '0', '0', '0', '0', '0', '0', '0', '0', '0', '0', '0', '0', '0', '0'…	233.053551692	-1.104699999999999	141.0	7	4	4	0	0	0.5	0	311.50868678958307	48.6891
OC(=O)CC[C@H](NP(O)(=O)O[C@@H]1C[C@H](N(C1)C(=O)CC[C@H](NC(=O)c1ccc(F)cc1)C(O)=O)C(O)=O)C(O)=O	2600.0	O=C(O)CC[C@H](NP(=O)(O)O[C@@H]1C[C@@H](C(=O)O)N(C(=O)CC[C@H](NC(=O)c2ccc(F)cc2)C(=O)O)C1)C(=O)O	[O][=C][Branch1][C][O][C][C][C@H1][Branch2][Branch1][#Branch2][N][P][=Branch1][C][=O][Branch1][C][O][O][C@@H1][C][C@@H1][Branch1][=Branch1][C][=Branch1][C][=O][O][N][Branch2][Ring1][#C][C][=Branch1][C][=O][C][C][C@H1][Branch1][P][N][C][=Branch1][C][=O][C][=C][C][=C][Branch1][C][F][C][=C][Ring1][#Branch1][C][=Branch1][C][=O][O][C][Ring2][Ring1][#Branch2][C][=Branch1][C][=O][O]	['0', '1', '0', '0', '0', '0', '0', '0', '0', '0', '0', '0', '0', '0', '0', '0', '0', '0', '0', '0', '0', '0', '0', '0', '0', '0', '0', '0', '0', '0', '0', '0', '0', '0', '0', '0', '0', '0', '0', '0', '0', '0', '0', '0', '0', '0', '0', '0', '0', '0', '0', '0', '0', '0', '0', '0', '0', '0', '0', '0', '0', '0', '0', '0', '0', '0', '0', '0', '0', '0', '0', '0', '0', '0', '0', '0', '0', '0', '1', '0'…	591.126552774	-0.13239999999999902	257.16999999999996	15	8	7	1	2	0.45454545454545453	1	1194.892348593785	128.40540000000004
OC(=O)CCC(CCCCCS)C(O)=O	2600.0	O=C(O)CCC(CCCCCS)C(=O)O	[O][=C][Branch1][C][O][C][C][C][Branch1][#Branch1][C][C][C][C][C][S][C][=Branch1][C][=O][O]	['0', '1', '0', '0', '0', '0', '0', '0', '0', '0', '0', '0', '0', '0', '0', '0', '0', '0', '0', '0', '1', '0', '0', '0', '0', '0', '0', '0', '0', '0', '0', '0', '0', '0', '0', '0', '0', '0', '0', '0', '0', '0', '0', '0', '0', '0', '0', '0', '0', '0', '0', '0', '0', '0', '0', '0', '0', '0', '0', '0', '0', '0', '0', '0', '0', '0', '0', '0', '0', '0', '0', '0', '0', '0', '0', '0', '0', '0', '0', '0'…	234.092580056	2.0422	74.6	9	3	3	0	0	0.8	0	205.5990692052952	60.31660000000003
OC(=O)CCC(S)C(O)=O	2600.0	O=C(O)CCC(S)C(=O)O	[O][=C][Branch1][C][O][C][C][C][Branch1][C][S][C][=Branch1][C][=O][O]	['0', '1', '0', '0', '0', '0', '0', '0', '0', '0', '0', '0', '0', '0', '0', '0', '0', '0', '0', '0', '0', '0', '0', '0', '0', '0', '0', '0', '0', '0', '0', '0', '0', '0', '0', '0', '0', '0', '0', '0', '0', '0', '0', '0', '0', '0', '0', '0', '0', '0', '0', '0', '0', '0', '0', '0', '0', '0', '0', '0', '0', '0', '0', '0', '0', '0', '0', '0', '0', '0', '0', '0', '0', '0', '0', '0', '0', '0', '0', '0'…	164.014329736	0.2341999999999999	74.6	4	3	3	0	0	0.6	0	144.58337707694838	37.279599999999995
COC(=O)c1cccc(CC(CCCS)C(O)=O)c1	2700.0	COC(=O)c1cccc(CC(CCCS)C(=O)O)c1	[C][O][C][=Branch1][C][=O][C][=C][C][=C][C][Branch1][=C][C][C][Branch1][Branch1][C][C][C][S][C][=Branch1][C][=O][O][=C][Ring1][#C]	['0', '1', '0', '0', '0', '0', '0', '0', '0', '0', '0', '0', '0', '0', '0', '1', '0', '0', '0', '0', '1', '0', '0', '0', '0', '0', '0', '0', '0', '0', '0', '0', '0', '1', '0', '0', '0', '0', '0', '0', '0', '0', '1', '0', '0', '0', '0', '0', '0', '0', '0', '0', '0', '0', '0', '0', '0', '0', '0', '0', '0', '0', '0', '0', '1', '0', '0', '0', '0', '0', '0', '0', '0', '0', '0', '1', '0', '0', '0', '1'…	282.09258005600003	2.4265	63.60000000000001	7	4	2	1	1	0.42857142857142855	0	444.82703411778425	75.69830000000003
OC(=O)CCC(CP(O)(=O)c1ccccc1)C(O)=O	2930.0	O=C(O)CCC(CP(=O)(O)c1ccccc1)C(=O)O	[O][=C][Branch1][C][O][C][C][C][Branch1][P][C][P][=Branch1][C][=O][Branch1][C][O][C][=C][C][=C][C][=C][Ring1][=Branch1][C][=Branch1][C][=O][O]	['0', '1', '0', '0', '0', '0', '0', '0', '0', '0', '0', '0', '0', '0', '0', '0', '0', '0', '0', '0', '1', '0', '0', '0', '0', '0', '0', '0', '0', '0', '0', '0', '0', '0', '0', '0', '0', '0', '0', '0', '0', '0', '0', '0', '1', '0', '0', '0', '0', '0', '0', '0', '0', '0', '0', '0', '0', '0', '0', '0', '0', '0', '0', '0', '1', '0', '0', '0', '0', '0', '0', '0', '0', '0', '0', '0', '0', '0', '0', '0'…	286.06062483	1.1479	111.89999999999999	7	3	3	1	1	0.3333333333333333	0	498.2008890936841	68.76390000000004
OC(=O)CC[C@H](NC(=O)N[C@@H](CCCCNCc1ccccc1)C(O)=O)C(O)=O	2960.0	O=C(O)CC[C@H](NC(=O)N[C@@H](CCCCNCc1ccccc1)C(=O)O)C(=O)O	[O][=C][Branch1][C][O][C][C][C@H1][Branch2][Ring1][=N][N][C][=Branch1][C][=O][N][C@@H1][Branch1][#C][C][C][C][C][N][C][C][=C][C][=C][C][=C][Ring1][=Branch1][C][=Branch1][C][=O][O][C][=Branch1][C][=O][O]	['0', '1', '0', '0', '0', '0', '0', '0', '0', '0', '0', '0', '0', '0', '0', '0', '0', '0', '0', '0', '0', '0', '0', '0', '0', '0', '0', '0', '0', '0', '0', '0', '0', '0', '0', '0', '0', '0', '0', '0', '0', '0', '1', '0', '0', '0', '0', '0', '0', '0', '0', '0', '0', '0', '0', '0', '0', '0', '0', '0', '0', '0', '0', '0', '1', '0', '0', '0', '0', '0', '0', '0', '0', '0', '0', '0', '0', '0', '0', '0'…	409.1849002039999	1.0169000000000006	165.06	14	5	6	1	1	0.47368421052631576	0	681.6401547198348	103.38450000000009
OC(=O)CC[C@H](NC(=O)NCc1ccc(I)cc1)C(O)=O	1000.0	O=C(O)CC[C@H](NC(=O)NCc1ccc(I)cc1)C(=O)O	[O][=C][Branch1][C][O][C][C][C@H1][Branch2][Ring1][Ring1][N][C][=Branch1][C][=O][N][C][C][=C][C][=C][Branch1][C][I][C][=C][Ring1][#Branch1][C][=Branch1][C][=O][O]	['0', '1', '0', '0', '0', '0', '0', '0', '0', '0', '0', '0', '0', '0', '0', '0', '0', '0', '0', '0', '0', '0', '0', '0', '0', '0', '0', '0', '0', '0', '0', '0', '0', '0', '0', '0', '1', '0', '0', '0', '0', '0', '0', '0', '0', '0', '0', '0', '0', '0', '0', '0', '0', '0', '0', '0', '0', '0', '0', '0', '0', '0', '0', '0', '0', '0', '0', '0', '0', '0', '0', '0', '0', '0', '0', '0', '0', '0', '0', '0'…	406.00256957999994	1.4083999999999999	115.73	7	3	4	1	1	0.3076923076923077	0	517.7978339950763	82.82400000000004
OC(=O)CC[C@H](NP(O)(=O)O[C@H]1C[C@@H](N(C1)C(=O)CC[C@H](NC(=O)c1ccc(F)cc1)C(O)=O)C(O)=O)C(O)=O	3000.0	O=C(O)CC[C@H](NP(=O)(O)O[C@H]1C[C@H](C(=O)O)N(C(=O)CC[C@H](NC(=O)c2ccc(F)cc2)C(=O)O)C1)C(=O)O	[O][=C][Branch1][C][O][C][C][C@H1][Branch2][Branch1][#Branch2][N][P][=Branch1][C][=O][Branch1][C][O][O][C@H1][C][C@H1][Branch1][=Branch1][C][=Branch1][C][=O][O][N][Branch2][Ring1][#C][C][=Branch1][C][=O][C][C][C@H1][Branch1][P][N][C][=Branch1][C][=O][C][=C][C][=C][Branch1][C][F][C][=C][Ring1][#Branch1][C][=Branch1][C][=O][O][C][Ring2][Ring1][#Branch2][C][=Branch1][C][=O][O]	['0', '1', '0', '0', '0', '0', '0', '0', '0', '0', '0', '0', '0', '0', '0', '0', '0', '0', '0', '0', '0', '0', '0', '0', '0', '0', '0', '0', '0', '0', '0', '0', '0', '0', '0', '0', '0', '0', '0', '0', '0', '0', '0', '0', '0', '0', '0', '0', '0', '0', '0', '0', '0', '0', '0', '0', '0', '0', '0', '0', '0', '0', '0', '0', '0', '0', '0', '0', '0', '0', '0', '0', '0', '0', '0', '0', '0', '0', '1', '0'…	591.126552774	-0.13239999999999902	257.16999999999996	15	8	7	1	2	0.45454545454545453	1	1194.892348593785	128.40540000000004
O=C(OC[C@@H]1[C@H](Cc2ccccc2)C(=O)N1S(=O)(=O)c1ccccc1)c1ccccc1	3080.0	O=C(OC[C@@H]1[C@H](Cc2ccccc2)C(=O)N1S(=O)(=O)c1ccccc1)c1ccccc1	[O][=C][Branch2][Ring2][=Branch1][O][C][C@@H1][C@H1][Branch1][#Branch2][C][C][=C][C][=C][C][=C][Ring1][=Branch1][C][=Branch1][C][=O][N][Ring1][N][S][=Branch1][C][=O][=Branch1][C][=O][C][=C][C][=C][C][=C][Ring1][=Branch1][C][=C][C][=C][C][=C][Ring1][=Branch1]	['0', '0', '0', '0', '0', '1', '0', '0', '0', '0', '0', '0', '0', '0', '0', '0', '0', '0', '0', '0', '0', '0', '0', '0', '0', '0', '0', '0', '0', '0', '0', '0', '0', '0', '0', '0', '0', '0', '0', '0', '0', '0', '1', '0', '0', '0', '0', '0', '0', '0', '0', '0', '0', '0', '0', '0', '0', '0', '0', '0', '0', '0', '0', '0', '1', '0', '0', '0', '0', '0', '0', '0', '0', '0', '0', '0', '0', '0', '0', '0'…	435.114043772	3.3020000000000023	80.75	7	5	0	3	4	0.16666666666666666	1	1164.3660124029543	114.62230000000001
OC(=O)CCC(CCCSSCCCC(CCC(O)=O)C(O)=O)C(O)=O	3100.0	O=C(O)CCC(CCCSSCCCC(CCC(=O)O)C(=O)O)C(=O)O	[O][=C][Branch1][C][O][C][C][C][Branch2][Ring1][Branch2][C][C][C][S][S][C][C][C][C][Branch1][Branch2][C][C][C][=Branch1][C][=O][O][C][=Branch1][C][=O][O][C][=Branch1][C][=O][O]	['1', '1', '0', '0', '0', '0', '0', '0', '0', '0', '0', '0', '0', '0', '0', '0', '0', '0', '0', '0', '1', '0', '0', '0', '0', '0', '0', '0', '0', '0', '0', '0', '0', '0', '0', '0', '0', '0', '0', '0', '0', '0', '0', '0', '0', '0', '0', '0', '0', '0', '0', '0', '0', '0', '0', '0', '0', '0', '0', '0', '0', '0', '0', '0', '0', '0', '0', '0', '0', '0', '0', '0', '0', '0', '0', '0', '0', '0', '0', '0'…	410.10690979199984	3.0594	149.2	17	6	4	0	0	0.75	0	427.16609618508426	99.37520000000008
OC(=O)CC[C@H](NC(=O)N[C@@H](CCCCN(Cc1ccc(Br)cc1)C(=O)CCCCCNC(=O)CCC(=O)N[C@H](Cc1ccccc1)C(=O)N[C@H](Cc1ccc(O)cc1)C(=O)NCCCN=[N+]=[N-])C(O)=O)C(O)=O	3158.0	[N-]=[N+]=NCCCNC(=O)[C@@H](Cc1ccc(O)cc1)NC(=O)[C@@H](Cc1ccccc1)NC(=O)CCC(=O)NCCCCCC(=O)N(CCCC[C@H](NC(=O)N[C@@H](CCC(=O)O)C(=O)O)C(=O)O)Cc1ccc(Br)cc1	[N-1][=N+1][=N][C][C][C][N][C][=Branch1][C][=O][C@@H1][Branch1][=N][C][C][=C][C][=C][Branch1][C][O][C][=C][Ring1][#Branch1][N][C][=Branch1][C][=O][C@@H1][Branch1][#Branch2][C][C][=C][C][=C][C][=C][Ring1][=Branch1][N][C][=Branch1][C][=O][C][C][C][=Branch1][C][=O][N][C][C][C][C][C][C][=Branch1][C][=O][N][Branch2][Ring2][Ring1][C][C][C][C][C@H1][Branch2][Ring1][=Branch1][N][C][=Branch1][C][=O][N][C@…	['0', '1', '0', '0', '0', '0', '0', '0', '0', '0', '0', '0', '0', '0', '0', '0', '0', '0', '0', '0', '0', '0', '0', '0', '0', '0', '0', '0', '0', '0', '0', '0', '0', '1', '0', '0', '0', '0', '0', '0', '0', '1', '1', '0', '0', '0', '0', '0', '0', '0', '0', '0', '0', '0', '0', '0', '0', '0', '0', '0', '0', '0', '0', '0', '1', '0', '0', '0', '0', '0', '0', '0', '1', '0', '0', '0', '0', '0', '0', '1'…	1092.3915942400001	4.452400000000008	358.7300000000001	35	11	10	3	3	0.46	0	2372.3045758998837	272.96439999999967
OC(=O)c1ccc(COC(=O)[C@@H]2[C@H](Cc3ccc(O)cc3)C(=O)N2C(=O)Cc2cccc(c2)C(=O)OCc2ccccc2)cc1	3500.0	O=C(O)c1ccc(COC(=O)[C@@H]2[C@H](Cc3ccc(O)cc3)C(=O)N2C(=O)Cc2cccc(C(=O)OCc3ccccc3)c2)cc1	[O][=C][Branch1][C][O][C][=C][C][=C][Branch2][Branch1][O][C][O][C][=Branch1][C][=O][C@@H1][C@H1][Branch1][=N][C][C][=C][C][=C][Branch1][C][O][C][=C][Ring1][#Branch1][C][=Branch1][C][=O][N][Ring1][=N][C][=Branch1][C][=O][C][C][=C][C][=C][C][Branch1][#C][C][=Branch1][C][=O][O][C][C][=C][C][=C][C][=C][Ring1][=Branch1][=C][Ring1][S][C][=C][Ring2][Ring2][#Branch2]	['0', '0', '0', '0', '0', '1', '0', '0', '0', '0', '0', '0', '0', '0', '0', '1', '0', '0', '0', '0', '0', '0', '0', '0', '0', '0', '0', '0', '0', '0', '0', '0', '0', '0', '0', '0', '0', '0', '0', '0', '0', '0', '1', '0', '0', '0', '0', '0', '0', '0', '0', '1', '0', '0', '0', '0', '0', '1', '0', '0', '0', '0', '0', '0', '1', '0', '0', '0', '0', '0', '0', '0', '0', '0', '0', '0', '0', '0', '0', '0'…	607.1842315079999	4.329600000000004	147.51	11	8	2	4	5	0.17142857142857143	1	1716.5009655284607	159.84659999999965
OC(=O)c1ccc(COC(=O)[C@@H]2[C@H](Cc3ccc(O)cc3)C(=O)N2C(=O)Cc2cccc(c2)C(=O)OCc2ccccc2)cc1	3500.0	O=C(O)c1ccc(COC(=O)[C@@H]2[C@H](Cc3ccc(O)cc3)C(=O)N2C(=O)Cc2cccc(C(=O)OCc3ccccc3)c2)cc1	[O][=C][Branch1][C][O][C][=C][C][=C][Branch2][Branch1][O][C][O][C][=Branch1][C][=O][C@@H1][C@H1][Branch1][=N][C][C][=C][C][=C][Branch1][C][O][C][=C][Ring1][#Branch1][C][=Branch1][C][=O][N][Ring1][=N][C][=Branch1][C][=O][C][C][=C][C][=C][C][Branch1][#C][C][=Branch1][C][=O][O][C][C][=C][C][=C][C][=C][Ring1][=Branch1][=C][Ring1][S][C][=C][Ring2][Ring2][#Branch2]	['0', '0', '0', '0', '0', '1', '0', '0', '0', '0', '0', '0', '0', '0', '0', '1', '0', '0', '0', '0', '0', '0', '0', '0', '0', '0', '0', '0', '0', '0', '0', '0', '0', '0', '0', '0', '0', '0', '0', '0', '0', '0', '1', '0', '0', '0', '0', '0', '0', '0', '0', '1', '0', '0', '0', '0', '0', '1', '0', '0', '0', '0', '0', '0', '1', '0', '0', '0', '0', '0', '0', '0', '0', '0', '0', '0', '0', '0', '0', '0'…	607.1842315079999	4.329600000000004	147.51	11	8	2	4	5	0.17142857142857143	1	1716.5009655284607	159.84659999999965
OC(=O)CC[C@H](NC(=O)O[C@@H](CCCCNC(=O)c1ccc(I)cc1OCCCCNC(=O)c1ccc(I)cc1)OC=O)C(O)=O	3800.0	O=CO[C@H](CCCCNC(=O)c1ccc(I)cc1OCCCCNC(=O)c1ccc(I)cc1)OC(=O)N[C@@H](CCC(=O)O)C(=O)O	[O][=C][O][C@H1][Branch2][Ring2][#Branch2][C][C][C][C][N][C][=Branch1][C][=O][C][=C][C][=C][Branch1][C][I][C][=C][Ring1][#Branch1][O][C][C][C][C][N][C][=Branch1][C][=O][C][=C][C][=C][Branch1][C][I][C][=C][Ring1][#Branch1][O][C][=Branch1][C][=O][N][C@@H1][Branch1][Branch2][C][C][C][=Branch1][C][=O][O][C][=Branch1][C][=O][O]	['0', '1', '0', '0', '0', '0', '0', '0', '1', '0', '0', '0', '0', '1', '0', '0', '0', '0', '0', '0', '0', '0', '0', '0', '0', '0', '0', '0', '0', '0', '0', '0', '0', '0', '0', '0', '0', '0', '0', '0', '0', '0', '0', '0', '0', '0', '0', '0', '0', '0', '0', '0', '0', '0', '0', '0', '0', '0', '0', '0', '0', '0', '0', '0', '0', '0', '0', '1', '0', '1', '0', '0', '0', '0', '0', '0', '0', '0', '0', '0'…	867.0361049400001	3.928200000000002	206.65999999999997	21	9	5	2	2	0.4	0	1341.8869441887791	180.41169999999968
OC(=O)C[C@H](NC(=O)N[C@@H](CC(O)=O)C(O)=O)C(O)=O	3800.0	O=C(O)C[C@H](NC(=O)N[C@@H](CC(=O)O)C(=O)O)C(=O)O	[O][=C][Branch1][C][O][C][C@H1][Branch2][Ring1][Branch1][N][C][=Branch1][C][=O][N][C@@H1][Branch1][#Branch1][C][C][=Branch1][C][=O][O][C][=Branch1][C][=O][O][C][=Branch1][C][=O][O]	['0', '1', '0', '0', '0', '0', '0', '0', '0', '0', '0', '0', '0', '0', '0', '0', '0', '0', '0', '0', '0', '0', '0', '0', '0', '0', '0', '0', '0', '0', '0', '0', '0', '0', '0', '0', '0', '0', '0', '0', '0', '0', '0', '0', '0', '0', '0', '0', '0', '0', '0', '0', '0', '0', '0', '0', '0', '0', '1', '0', '0', '0', '0', '0', '0', '0', '0', '0', '0', '0', '0', '0', '0', '0', '0', '0', '0', '0', '0', '0'…	292.054279964	-1.8585999999999991	190.32999999999998	8	5	6	0	0	0.4444444444444444	0	395.13415946277456	59.020599999999995
ONC(=O)C(CCC(O)=O)C(O)=O	4000.0	O=C(O)CCC(C(=O)O)C(=O)NO	[O][=C][Branch1][C][O][C][C][C][Branch1][=Branch1][C][=Branch1][C][=O][O][C][=Branch1][C][=O][N][O]	['0', '1', '0', '0', '0', '0', '0', '0', '0', '0', '0', '0', '0', '0', '0', '0', '0', '0', '0', '0', '0', '0', '0', '0', '1', '0', '0', '0', '0', '0', '0', '0', '0', '0', '0', '0', '0', '0', '0', '0', '0', '0', '0', '0', '0', '0', '0', '0', '0', '0', '0', '0', '0', '0', '0', '0', '0', '0', '0', '0', '0', '0', '0', '0', '0', '0', '0', '0', '0', '0', '0', '0', '0', '0', '0', '0', '0', '0', '0', '0'…	191.042987008	-0.9425999999999994	123.92999999999999	5	4	4	0	0	0.5	0	225.16436636179583	37.9248
[O-]C(=O)CCOP([O-])(=O)N[C@@H](CCC([O-])=O)C([O-])=O	4100.0	O=C([O-])CCOP(=O)([O-])N[C@@H](CCC(=O)[O-])C(=O)[O-]	[O][=C][Branch1][C][O-1][C][C][O][P][=Branch1][C][=O][Branch1][C][O-1][N][C@@H1][Branch1][Branch2][C][C][C][=Branch1][C][=O][O-1][C][=Branch1][C][=O][O-1]	['0', '1', '0', '0', '0', '0', '0', '0', '0', '0', '0', '0', '0', '1', '0', '0', '0', '0', '0', '0', '0', '0', '0', '0', '0', '0', '0', '0', '0', '0', '0', '0', '0', '0', '0', '0', '0', '0', '0', '0', '0', '0', '0', '0', '0', '0', '0', '0', '0', '0', '0', '0', '0', '0', '0', '0', '0', '0', '0', '0', '0', '0', '0', '0', '0', '0', '0', '0', '0', '0', '0', '0', '0', '0', '0', '0', '0', '0', '0', '0'…	295.01151184964	-5.1503999999999985	181.78	10	9	1	0	0	0.625	0	395.6808467989897	49.35420000000001
OC(=O)CC[C@H](NC(=O)O[C@@H](CCNC(=O)c1ccc(F)cc1)OC=O)C(O)=O	4500.0	O=CO[C@H](CCNC(=O)c1ccc(F)cc1)OC(=O)N[C@@H](CCC(=O)O)C(=O)O	[O][=C][O][C@H1][Branch2][Ring1][Ring1][C][C][N][C][=Branch1][C][=O][C][=C][C][=C][Branch1][C][F][C][=C][Ring1][#Branch1][O][C][=Branch1][C][=O][N][C@@H1][Branch1][Branch2][C][C][C][=Branch1][C][=O][O][C][=Branch1][C][=O][O]	['0', '1', '0', '0', '0', '0', '0', '0', '1', '0', '0', '0', '0', '0', '0', '0', '0', '0', '0', '0', '0', '0', '0', '0', '0', '0', '0', '0', '0', '0', '0', '0', '0', '0', '0', '0', '0', '0', '0', '0', '0', '0', '0', '0', '0', '0', '0', '0', '0', '0', '0', '0', '0', '0', '0', '0', '0', '0', '0', '0', '0', '0', '0', '0', '0', '0', '0', '0', '0', '1', '0', '0', '0', '0', '0', '0', '0', '0', '0', '0'…	414.10745840799996	0.4889	168.32999999999996	12	7	4	1	1	0.35294117647058826	0	738.9240434148644	92.19750000000006
Cc1ccc(cc1)S(=O)(=O)N1[C@H](COC(=O)c2ccccc2)[C@H](Cc2ccccc2)C1=O	4790.0	Cc1ccc(S(=O)(=O)N2C(=O)[C@@H](Cc3ccccc3)[C@H]2COC(=O)c2ccccc2)cc1	[C][C][=C][C][=C][Branch2][Ring2][#Branch2][S][=Branch1][C][=O][=Branch1][C][=O][N][C][=Branch1][C][=O][C@@H1][Branch1][#Branch2][C][C][=C][C][=C][C][=C][Ring1][=Branch1][C@H1][Ring1][N][C][O][C][=Branch1][C][=O][C][=C][C][=C][C][=C][Ring1][=Branch1][C][=C][Ring2][Ring1][#C]	['0', '0', '0', '0', '0', '1', '0', '0', '0', '0', '0', '0', '0', '0', '0', '0', '0', '0', '0', '0', '0', '0', '0', '0', '0', '0', '0', '0', '0', '0', '0', '0', '0', '1', '0', '0', '0', '0', '0', '0', '0', '0', '1', '0', '0', '0', '0', '0', '0', '0', '0', '0', '0', '0', '0', '0', '0', '0', '0', '0', '0', '0', '0', '0', '1', '0', '0', '0', '0', '0', '0', '0', '0', '0', '0', '0', '0', '0', '0', '0'…	449.12969383599994	3.610420000000003	80.75	7	5	0	3	4	0.2	1	1208.2066965280758	119.35930000000002
OC(=O)CC[C@H](NC(=O)O[C@H](CCNC(=O)c1ccc(F)cc1)OC=O)C(O)=O	4900.0	O=CO[C@@H](CCNC(=O)c1ccc(F)cc1)OC(=O)N[C@@H](CCC(=O)O)C(=O)O	[O][=C][O][C@@H1][Branch2][Ring1][Ring1][C][C][N][C][=Branch1][C][=O][C][=C][C][=C][Branch1][C][F][C][=C][Ring1][#Branch1][O][C][=Branch1][C][=O][N][C@@H1][Branch1][Branch2][C][C][C][=Branch1][C][=O][O][C][=Branch1][C][=O][O]	['0', '1', '0', '0', '0', '0', '0', '0', '1', '0', '0', '0', '0', '0', '0', '0', '0', '0', '0', '0', '0', '0', '0', '0', '0', '0', '0', '0', '0', '0', '0', '0', '0', '0', '0', '0', '0', '0', '0', '0', '0', '0', '0', '0', '0', '0', '0', '0', '0', '0', '0', '0', '0', '0', '0', '0', '0', '0', '0', '0', '0', '0', '0', '0', '0', '0', '0', '0', '0', '1', '0', '0', '0', '0', '0', '0', '0', '0', '0', '0'…	414.10745840799996	0.4889	168.32999999999996	12	7	4	1	1	0.35294117647058826	0	738.9240434148644	92.19750000000006
CCOC(=O)C(CCC(=O)NOCc1ccc(OC(C)=O)cc1)Cc1ccc(cc1)C(=O)OCC	5000.0	CCOC(=O)c1ccc(CC(CCC(=O)NOCc2ccc(OC(C)=O)cc2)C(=O)OCC)cc1	[C][C][O][C][=Branch1][C][=O][C][=C][C][=C][Branch2][Ring2][=Branch1][C][C][Branch2][Ring1][#Branch2][C][C][C][=Branch1][C][=O][N][O][C][C][=C][C][=C][Branch1][#Branch1][O][C][Branch1][C][C][=O][C][=C][Ring1][#Branch2][C][=Branch1][C][=O][O][C][C][C][=C][Ring2][Ring1][=C]	['0', '1', '0', '0', '0', '0', '0', '0', '0', '0', '0', '1', '0', '0', '0', '0', '0', '0', '0', '0', '0', '0', '0', '0', '0', '0', '0', '0', '0', '0', '0', '0', '0', '1', '0', '0', '0', '0', '0', '0', '0', '1', '0', '0', '0', '0', '0', '0', '0', '0', '0', '0', '0', '0', '0', '0', '0', '0', '0', '0', '0', '0', '0', '0', '0', '0', '0', '0', '0', '0', '0', '0', '0', '0', '0', '0', '0', '0', '0', '1'…	485.2049669519999	3.5386000000000024	117.23	13	8	1	2	2	0.38461538461538464	0	985.41630576023	126.14220000000005
CC(C)OC(=O)OCOC(=O)c1ccc(CC(CCC(=O)NOCc2ccc(OC(C)=O)cc2)C(O)=O)cc1	5000.0	CC(=O)Oc1ccc(CONC(=O)CCC(Cc2ccc(C(=O)OCOC(=O)OC(C)C)cc2)C(=O)O)cc1	[C][C][=Branch1][C][=O][O][C][=C][C][=C][Branch2][Ring2][S][C][O][N][C][=Branch1][C][=O][C][C][C][Branch2][Ring1][=C][C][C][=C][C][=C][Branch2][Ring1][C][C][=Branch1][C][=O][O][C][O][C][=Branch1][C][=O][O][C][Branch1][C][C][C][C][=C][Ring1][P][C][=Branch1][C][=O][O][C][=C][Ring2][Ring2][Ring1]	['0', '1', '0', '0', '0', '0', '0', '0', '0', '0', '0', '1', '0', '0', '0', '0', '0', '0', '0', '0', '1', '0', '0', '0', '0', '0', '0', '0', '0', '0', '0', '0', '0', '1', '0', '0', '0', '0', '0', '0', '0', '1', '0', '0', '0', '0', '0', '0', '0', '0', '0', '0', '0', '0', '0', '0', '0', '0', '0', '0', '0', '0', '0', '0', '0', '0', '0', '0', '0', '1', '0', '0', '0', '0', '0', '0', '0', '0', '0', '1'…	545.1897108119997	3.559300000000002	163.76	14	10	2	2	2	0.37037037037037035	0	1127.4272254334223	134.17299999999997
CCOC(=O)c1ccc(CC(CCC(=O)NOCc2ccc(OC(C)=O)cc2)C(O)=O)cc1	5000.0	CCOC(=O)c1ccc(CC(CCC(=O)NOCc2ccc(OC(C)=O)cc2)C(=O)O)cc1	[C][C][O][C][=Branch1][C][=O][C][=C][C][=C][Branch2][Ring2][Ring2][C][C][Branch2][Ring1][#Branch2][C][C][C][=Branch1][C][=O][N][O][C][C][=C][C][=C][Branch1][#Branch1][O][C][Branch1][C][C][=O][C][=C][Ring1][#Branch2][C][=Branch1][C][=O][O][C][=C][Ring2][Ring1][N]	['0', '1', '0', '0', '0', '0', '0', '0', '0', '0', '0', '1', '0', '0', '0', '0', '0', '0', '0', '0', '1', '0', '0', '0', '0', '0', '0', '0', '0', '0', '0', '0', '0', '1', '0', '0', '0', '0', '0', '0', '0', '1', '0', '0', '0', '0', '0', '0', '0', '0', '0', '0', '0', '0', '0', '0', '0', '0', '0', '0', '0', '0', '0', '0', '0', '0', '0', '0', '0', '0', '0', '0', '0', '0', '0', '0', '0', '0', '0', '1'…	457.1736668239999	3.060100000000001	128.23	12	7	2	2	2	0.3333333333333333	0	953.4344395108919	117.14500000000005
CC(=O)ONC(=O)CCC(Cc1ccc(cc1)C(O)=O)C(O)=O	5000.0	CC(=O)ONC(=O)CCC(Cc1ccc(C(=O)O)cc1)C(=O)O	[C][C][=Branch1][C][=O][O][N][C][=Branch1][C][=O][C][C][C][Branch1][P][C][C][=C][C][=C][Branch1][=Branch1][C][=Branch1][C][=O][O][C][=C][Ring1][=Branch2][C][=Branch1][C][=O][O]	['0', '1', '0', '0', '0', '0', '0', '0', '0', '0', '0', '1', '0', '0', '0', '0', '0', '0', '0', '0', '1', '0', '0', '0', '0', '0', '0', '0', '0', '0', '0', '0', '0', '1', '0', '0', '0', '0', '0', '0', '0', '1', '0', '0', '0', '0', '0', '0', '0', '0', '0', '0', '0', '0', '0', '0', '0', '0', '0', '0', '0', '0', '0', '0', '0', '0', '0', '0', '0', '0', '0', '0', '0', '0', '0', '0', '0', '0', '0', '1'…	323.100501884	1.0026000000000002	130.0	7	5	3	1	1	0.3333333333333333	0	594.3478847812266	77.37380000000003
CC(=O)Oc1ccc(CONC(=O)CCC(Cc2ccc(cc2)C(O)=O)C(O)=O)cc1	5000.0	CC(=O)Oc1ccc(CONC(=O)CCC(Cc2ccc(C(=O)O)cc2)C(=O)O)cc1	[C][C][=Branch1][C][=O][O][C][=C][C][=C][Branch2][Ring2][C][C][O][N][C][=Branch1][C][=O][C][C][C][Branch1][P][C][C][=C][C][=C][Branch1][=Branch1][C][=Branch1][C][=O][O][C][=C][Ring1][=Branch2][C][=Branch1][C][=O][O][C][=C][Ring2][Ring1][O]	['0', '1', '0', '0', '0', '0', '0', '0', '0', '0', '0', '1', '0', '0', '0', '0', '0', '0', '0', '0', '1', '0', '0', '0', '0', '0', '0', '0', '0', '0', '0', '0', '0', '1', '0', '0', '0', '0', '0', '0', '0', '1', '0', '0', '0', '0', '0', '0', '0', '0', '0', '0', '0', '0', '0', '0', '0', '0', '0', '0', '0', '0', '0', '0', '0', '0', '0', '0', '0', '0', '0', '0', '0', '0', '0', '0', '0', '0', '0', '1'…	429.1423666959999	2.581600000000001	139.23	11	6	3	2	2	0.2727272727272727	0	921.5320165286379	108.14780000000005
OC(=O)c1cc(CS)ccc1-c1ccccc1	5700.0	O=C(O)c1cc(CS)ccc1-c1ccccc1	[O][=C][Branch1][C][O][C][=C][C][Branch1][Ring1][C][S][=C][C][=C][Ring1][Branch2][C][=C][C][=C][C][=C][Ring1][=Branch1]	['0', '0', '0', '0', '0', '0', '0', '0', '0', '0', '0', '0', '0', '0', '0', '0', '0', '0', '0', '0', '0', '0', '0', '1', '0', '0', '0', '0', '0', '0', '0', '0', '1', '0', '0', '0', '0', '0', '0', '0', '0', '0', '0', '0', '0', '0', '0', '0', '0', '0', '0', '0', '0', '0', '0', '0', '0', '0', '0', '0', '0', '0', '0', '0', '1', '0', '0', '0', '0', '0', '0', '0', '0', '0', '0', '0', '0', '0', '0', '0'…	244.055800624	3.481600000000001	37.3	3	2	2	2	2	0.07142857142857142	0	535.1734028495391	71.52730000000003
OC(=O)c1ccc(COC(=O)[C@@H]2[C@H](Cc3ccccc3)C(=O)N2C(=O)Cc2cccc(c2)C(=O)OCc2ccc(cc2)C(O)=O)cc1	5840.0	O=C(O)c1ccc(COC(=O)c2cccc(CC(=O)N3C(=O)[C@@H](Cc4ccccc4)[C@H]3C(=O)OCc3ccc(C(=O)O)cc3)c2)cc1	[O][=C][Branch1][C][O][C][=C][C][=C][Branch2][Branch1][P][C][O][C][=Branch1][C][=O][C][=C][C][=C][C][Branch2][Ring2][#C][C][C][=Branch1][C][=O][N][C][=Branch1][C][=O][C@@H1][Branch1][#Branch2][C][C][=C][C][=C][C][=C][Ring1][=Branch1][C@H1][Ring1][N][C][=Branch1][C][=O][O][C][C][=C][C][=C][Branch1][=Branch1][C][=Branch1][C][=O][O][C][=C][Ring1][=Branch2][=C][Ring2][Ring2][C][C][=C][Ring2][Ring2][N]	['0', '0', '0', '0', '0', '1', '0', '0', '0', '0', '0', '0', '0', '0', '0', '1', '0', '0', '0', '0', '0', '0', '0', '0', '0', '0', '0', '0', '0', '0', '0', '0', '0', '0', '0', '0', '0', '0', '0', '0', '0', '0', '1', '0', '0', '0', '0', '0', '0', '0', '0', '1', '0', '0', '0', '0', '0', '1', '0', '0', '0', '0', '0', '0', '1', '0', '0', '0', '0', '0', '0', '0', '0', '0', '0', '0', '0', '0', '0', '0'…	635.1791461280001	4.322200000000003	164.57999999999998	12	8	2	4	5	0.16666666666666666	1	1816.9944811322575	165.14109999999962
OC(=O)c1ccc(COC(=O)[C@@H]2[C@H](Cc3ccccc3)C(=O)N2C(=O)Cc2cccc(c2)C(=O)OCc2ccc(cc2)C(O)=O)cc1	5840.0	O=C(O)c1ccc(COC(=O)c2cccc(CC(=O)N3C(=O)[C@@H](Cc4ccccc4)[C@H]3C(=O)OCc3ccc(C(=O)O)cc3)c2)cc1	[O][=C][Branch1][C][O][C][=C][C][=C][Branch2][Branch1][P][C][O][C][=Branch1][C][=O][C][=C][C][=C][C][Branch2][Ring2][#C][C][C][=Branch1][C][=O][N][C][=Branch1][C][=O][C@@H1][Branch1][#Branch2][C][C][=C][C][=C][C][=C][Ring1][=Branch1][C@H1][Ring1][N][C][=Branch1][C][=O][O][C][C][=C][C][=C][Branch1][=Branch1][C][=Branch1][C][=O][O][C][=C][Ring1][=Branch2][=C][Ring2][Ring2][C][C][=C][Ring2][Ring2][N]	['0', '0', '0', '0', '0', '1', '0', '0', '0', '0', '0', '0', '0', '0', '0', '1', '0', '0', '0', '0', '0', '0', '0', '0', '0', '0', '0', '0', '0', '0', '0', '0', '0', '0', '0', '0', '0', '0', '0', '0', '0', '0', '1', '0', '0', '0', '0', '0', '0', '0', '0', '1', '0', '0', '0', '0', '0', '1', '0', '0', '0', '0', '0', '0', '1', '0', '0', '0', '0', '0', '0', '0', '0', '0', '0', '0', '0', '0', '0', '0'…	635.1791461280001	4.322200000000003	164.57999999999998	12	8	2	4	5	0.16666666666666666	1	1816.9944811322575	165.14109999999962
OC(=O)CCC(CS)C(O)=O	6000.0	O=C(O)CCC(CS)C(=O)O	[O][=C][Branch1][C][O][C][C][C][Branch1][Ring1][C][S][C][=Branch1][C][=O][O]	['0', '1', '0', '0', '0', '0', '0', '0', '0', '0', '0', '0', '0', '0', '0', '0', '0', '0', '0', '0', '1', '0', '0', '0', '0', '0', '0', '0', '0', '0', '0', '0', '0', '0', '0', '0', '0', '0', '0', '0', '0', '0', '0', '0', '0', '0', '0', '0', '0', '0', '0', '0', '0', '0', '0', '0', '0', '0', '0', '0', '0', '0', '0', '0', '0', '0', '0', '0', '0', '0', '0', '0', '0', '0', '0', '0', '0', '0', '0', '0'…	178.0299798	0.48179999999999995	74.6	5	3	3	0	0	0.6666666666666666	0	156.66127285260654	41.84860000000002
OC(=O)c1c(CCS)c2ccccc2n1-c1ccccc1	6100.0	O=C(O)c1c(CCS)c2ccccc2n1-c1ccccc1	[O][=C][Branch1][C][O][C][=C][Branch1][Ring2][C][C][S][C][=C][C][=C][C][=C][Ring1][=Branch1][N][Ring1][N][C][=C][C][=C][C][=C][Ring1][=Branch1]	['0', '0', '0', '0', '0', '0', '0', '0', '0', '0', '0', '0', '0', '0', '0', '0', '0', '0', '0', '0', '0', '0', '0', '0', '0', '1', '0', '0', '0', '0', '0', '0', '0', '0', '0', '0', '0', '0', '0', '0', '0', '0', '0', '0', '0', '1', '0', '0', '0', '0', '0', '0', '0', '0', '0', '0', '0', '0', '1', '0', '0', '0', '0', '0', '1', '0', '0', '0', '0', '0', '0', '0', '0', '0', '0', '0', '0', '0', '0', '0'…	297.08234972	3.801000000000002	42.23	4	3	2	3	3	0.11764705882352941	0	793.1602524091116	87.79130000000002
CCN1\C(=C\C=C\C=C\C2=[N+](CCCCCC([O-])=O)c3ccc4c(cc(cc4c3C2(C)C)S(O)(=O)=O)S(O)(=O)=O)C(C)(C)c2c1ccc1c(cc(cc21)S(O)(=O)=O)S(O)(=O)=O	6100.0	CCN1/C(=C/C=C/C=C/C2=[N+](CCCCCC(=O)[O-])c3ccc4c(S(=O)(=O)O)cc(S(=O)(=O)O)cc4c3C2(C)C)C(C)(C)c2c1ccc1c(S(=O)(=O)O)cc(S(=O)(=O)O)cc21	[C][C][N][/C][=Branch2][Branch1][#C][=C][/C][=C][/C][=C][/C][=N+1][Branch1][O][C][C][C][C][C][C][=Branch1][C][=O][O-1][C][=C][C][=C][C][Branch1][=Branch2][S][=Branch1][C][=O][=Branch1][C][=O][O][=C][C][Branch1][=Branch2][S][=Branch1][C][=O][=Branch1][C][=O][O][=C][C][Ring1][=C][=C][Ring2][Ring1][C][C][Ring2][Ring1][=N][Branch1][C][C][C][C][Branch1][C][C][Branch1][C][C][C][=C][Ring2][Ring2][O][C][…	['0', '0', '0', '0', '0', '0', '0', '0', '0', '0', '0', '0', '0', '0', '0', '1', '0', '0', '0', '0', '1', '0', '0', '0', '0', '0', '0', '0', '1', '0', '0', '0', '0', '1', '1', '0', '1', '0', '0', '0', '0', '0', '0', '0', '0', '0', '0', '0', '0', '0', '0', '0', '0', '0', '0', '0', '0', '0', '0', '0', '0', '0', '0', '0', '0', '0', '0', '0', '0', '0', '0', '0', '0', '0', '0', '0', '0', '0', '0', '0'…	916.167538088	5.480300000000004	263.85999999999996	14	11	4	4	6	0.3170731707317073	2	3127.6282426731987	225.85879999999955
CSCCCC(CCC(O)=O)C(O)=O	6500.0	CSCCCC(CCC(=O)O)C(=O)O	[C][S][C][C][C][C][Branch1][Branch2][C][C][C][=Branch1][C][=O][O][C][=Branch1][C][=O][O]	['0', '1', '0', '0', '0', '0', '0', '0', '0', '0', '0', '1', '0', '0', '0', '0', '0', '0', '0', '0', '1', '0', '0', '0', '0', '0', '0', '0', '0', '0', '0', '0', '0', '1', '0', '0', '0', '0', '0', '0', '0', '0', '0', '0', '0', '0', '0', '0', '0', '0', '0', '0', '0', '0', '0', '0', '0', '0', '0', '0', '0', '0', '0', '0', '0', '0', '0', '0', '0', '0', '0', '0', '0', '0', '0', '0', '0', '0', '0', '0'…	220.076929992	1.6952	74.6	8	3	2	0	0	0.7777777777777778	0	193.25097565253358	55.611600000000024
OC(=O)CC[C@H](NC(=O)NC[C@H](NC(=O)CCCNC(=O)c1ccc(F)cc1)OC=O)C(O)=O	8000.0	O=CO[C@H](CNC(=O)N[C@@H](CCC(=O)O)C(=O)O)NC(=O)CCCNC(=O)c1ccc(F)cc1	[O][=C][O][C@H1][Branch2][Ring1][#Branch1][C][N][C][=Branch1][C][=O][N][C@@H1][Branch1][Branch2][C][C][C][=Branch1][C][=O][O][C][=Branch1][C][=O][O][N][C][=Branch1][C][=O][C][C][C][N][C][=Branch1][C][=O][C][=C][C][=C][Branch1][C][F][C][=C][Ring1][#Branch1]	['0', '1', '0', '0', '0', '0', '0', '0', '1', '0', '0', '0', '1', '0', '0', '0', '0', '0', '0', '0', '0', '0', '0', '0', '0', '0', '0', '0', '0', '0', '0', '0', '0', '0', '0', '0', '0', '0', '0', '0', '0', '1', '0', '0', '0', '0', '0', '0', '0', '0', '0', '0', '0', '0', '0', '0', '0', '0', '0', '0', '0', '0', '0', '0', '0', '0', '0', '0', '0', '0', '0', '0', '0', '0', '0', '0', '0', '0', '0', '0'…	484.1605566	-0.43179999999999685	200.23	15	7	6	1	1	0.4	0	879.3000655193238	111.87490000000003
CC(=O)N[C@@H](CC(O)=O)CC(=O)N[C@@H](CCC(O)=O)C(O)=O	8000.0	CC(=O)N[C@@H](CC(=O)O)CC(=O)N[C@@H](CCC(=O)O)C(=O)O	[C][C][=Branch1][C][=O][N][C@@H1][Branch1][#Branch1][C][C][=Branch1][C][=O][O][C][C][=Branch1][C][=O][N][C@@H1][Branch1][Branch2][C][C][C][=Branch1][C][=O][O][C][=Branch1][C][=O][O]	['0', '1', '0', '0', '0', '0', '0', '0', '0', '0', '0', '0', '0', '0', '0', '0', '0', '0', '0', '0', '0', '0', '0', '0', '0', '0', '0', '0', '0', '0', '0', '0', '0', '1', '0', '0', '0', '0', '0', '0', '0', '1', '0', '0', '0', '0', '0', '0', '0', '0', '0', '0', '0', '0', '0', '0', '0', '0', '0', '0', '0', '0', '0', '0', '0', '0', '0', '0', '0', '0', '0', '0', '0', '0', '0', '0', '0', '0', '0', '0'…	318.10631553599995	-1.209899999999998	170.09999999999997	10	5	5	0	0	0.5833333333333334	0	446.04260911478246	70.91080000000002
CC(C)C[C@@H](NC(=O)O[C@H](CCC(O)=O)C(O)=O)C(O)=O	8530.0	CC(C)C[C@@H](NC(=O)O[C@H](CCC(=O)O)C(=O)O)C(=O)O	[C][C][Branch1][C][C][C][C@@H1][Branch2][Ring1][=Branch1][N][C][=Branch1][C][=O][O][C@H1][Branch1][Branch2][C][C][C][=Branch1][C][=O][O][C][=Branch1][C][=O][O][C][=Branch1][C][=O][O]	['0', '1', '0', '0', '0', '0', '0', '0', '0', '0', '0', '0', '0', '0', '0', '0', '0', '0', '0', '0', '0', '0', '0', '0', '0', '0', '0', '0', '0', '0', '0', '0', '0', '1', '0', '0', '0', '0', '0', '0', '0', '0', '0', '0', '0', '0', '0', '0', '0', '0', '0', '0', '0', '0', '0', '0', '0', '0', '0', '0', '0', '0', '0', '0', '0', '0', '0', '0', '0', '1', '0', '0', '0', '0', '0', '0', '0', '0', '0', '0'…	305.111066568	0.5299000000000003	150.23	9	5	4	0	0	0.6666666666666666	0	406.06160689141257	68.78910000000003
OC(=O)c1ccc(COC(=O)[C@@H]2[C@H](Cc3ccccc3)C(=O)N2C(=O)Cc2cccc(c2)C(=O)OCc2ccccc2)cc1	8980.0	O=C(O)c1ccc(COC(=O)[C@@H]2[C@H](Cc3ccccc3)C(=O)N2C(=O)Cc2cccc(C(=O)OCc3ccccc3)c2)cc1	[O][=C][Branch1][C][O][C][=C][C][=C][Branch2][Branch1][Branch2][C][O][C][=Branch1][C][=O][C@@H1][C@H1][Branch1][#Branch2][C][C][=C][C][=C][C][=C][Ring1][=Branch1][C][=Branch1][C][=O][N][Ring1][N][C][=Branch1][C][=O][C][C][=C][C][=C][C][Branch1][#C][C][=Branch1][C][=O][O][C][C][=C][C][=C][C][=C][Ring1][=Branch1][=C][Ring1][S][C][=C][Ring2][Ring2][=Branch2]	['0', '0', '0', '0', '0', '1', '0', '0', '0', '0', '0', '0', '0', '0', '0', '1', '0', '0', '0', '0', '0', '0', '0', '0', '0', '0', '0', '0', '0', '0', '0', '0', '0', '0', '0', '0', '0', '0', '0', '0', '0', '0', '1', '0', '0', '0', '0', '0', '0', '0', '0', '1', '0', '0', '0', '0', '0', '1', '0', '0', '0', '0', '0', '0', '1', '0', '0', '0', '0', '0', '0', '0', '0', '0', '0', '0', '0', '0', '0', '0'…	591.189316888	4.624000000000004	127.27999999999999	11	7	1	4	5	0.17142857142857143	1	1668.2446887515898	158.1817999999996
OC(=O)c1ccc(COC(=O)[C@@H]2[C@H](Cc3ccccc3)C(=O)N2C(=O)Cc2cccc(c2)C(=O)OCc2ccccc2)cc1	8980.0	O=C(O)c1ccc(COC(=O)[C@@H]2[C@H](Cc3ccccc3)C(=O)N2C(=O)Cc2cccc(C(=O)OCc3ccccc3)c2)cc1	[O][=C][Branch1][C][O][C][=C][C][=C][Branch2][Branch1][Branch2][C][O][C][=Branch1][C][=O][C@@H1][C@H1][Branch1][#Branch2][C][C][=C][C][=C][C][=C][Ring1][=Branch1][C][=Branch1][C][=O][N][Ring1][N][C][=Branch1][C][=O][C][C][=C][C][=C][C][Branch1][#C][C][=Branch1][C][=O][O][C][C][=C][C][=C][C][=C][Ring1][=Branch1][=C][Ring1][S][C][=C][Ring2][Ring2][=Branch2]	['0', '0', '0', '0', '0', '1', '0', '0', '0', '0', '0', '0', '0', '0', '0', '1', '0', '0', '0', '0', '0', '0', '0', '0', '0', '0', '0', '0', '0', '0', '0', '0', '0', '0', '0', '0', '0', '0', '0', '0', '0', '0', '1', '0', '0', '0', '0', '0', '0', '0', '0', '1', '0', '0', '0', '0', '0', '1', '0', '0', '0', '0', '0', '0', '1', '0', '0', '0', '0', '0', '0', '0', '0', '0', '0', '0', '0', '0', '0', '0'…	591.189316888	4.624000000000004	127.27999999999999	11	7	1	4	5	0.17142857142857143	1	1668.2446887515898	158.1817999999996
CC(=O)N[C@@H](CCC(O)=O)C(=O)N[C@@H](CCC(O)=O)C(O)=O	9000.0	CC(=O)N[C@@H](CCC(=O)O)C(=O)N[C@@H](CCC(=O)O)C(=O)O	[C][C][=Branch1][C][=O][N][C@@H1][Branch1][Branch2][C][C][C][=Branch1][C][=O][O][C][=Branch1][C][=O][N][C@@H1][Branch1][Branch2][C][C][C][=Branch1][C][=O][O][C][=Branch1][C][=O][O]	['0', '1', '0', '0', '0', '0', '0', '0', '0', '0', '0', '0', '0', '0', '0', '0', '0', '0', '0', '0', '0', '0', '0', '0', '0', '0', '0', '0', '0', '0', '0', '0', '0', '1', '0', '0', '0', '0', '0', '0', '0', '0', '0', '0', '0', '0', '0', '0', '0', '0', '0', '0', '0', '0', '0', '0', '0', '0', '0', '0', '0', '0', '0', '0', '0', '0', '0', '0', '0', '0', '0', '0', '0', '0', '0', '0', '0', '0', '0', '0'…	318.10631553599995	-1.209899999999998	170.09999999999997	10	5	5	0	0	0.5833333333333334	0	462.0426091147824	70.91080000000002
Oc1ccc(C[C@H]2[C@H](N(C(=O)c3ccccc3)C2=O)C(=O)OCc2ccccc2)cc1	9140.0	O=C(OCc1ccccc1)[C@@H]1[C@H](Cc2ccc(O)cc2)C(=O)N1C(=O)c1ccccc1	[O][=C][Branch1][O][O][C][C][=C][C][=C][C][=C][Ring1][=Branch1][C@@H1][C@H1][Branch1][=N][C][C][=C][C][=C][Branch1][C][O][C][=C][Ring1][#Branch1][C][=Branch1][C][=O][N][Ring1][=N][C][=Branch1][C][=O][C][=C][C][=C][C][=C][Ring1][=Branch1]	['0', '0', '0', '0', '0', '1', '0', '0', '0', '0', '0', '0', '0', '0', '0', '0', '0', '0', '0', '0', '0', '0', '0', '0', '0', '0', '0', '0', '0', '0', '0', '0', '0', '0', '0', '0', '0', '0', '1', '0', '0', '0', '1', '0', '0', '0', '0', '0', '0', '0', '0', '1', '0', '0', '0', '0', '0', '0', '0', '0', '0', '0', '0', '0', '1', '0', '0', '0', '0', '0', '0', '0', '0', '0', '0', '0', '0', '0', '0', '0'…	415.141972772	3.345500000000002	83.91	6	5	1	3	4	0.16	1	1079.9148080854472	112.94530000000003
N[C@@H](Cn1oc(=O)[nH]c1=O)C(O)=O	9500.0	N[C@@H](Cn1oc(=O)[nH]c1=O)C(=O)O	[N][C@@H1][Branch1][=N][C][N][O][C][=Branch1][C][=O][NH1][C][Ring1][=Branch1][=O][C][=Branch1][C][=O][O]	['0', '1', '0', '0', '0', '0', '0', '0', '0', '0', '0', '0', '0', '0', '0', '0', '0', '0', '0', '0', '0', '0', '0', '0', '0', '0', '0', '1', '0', '0', '0', '0', '0', '0', '0', '0', '0', '0', '0', '0', '0', '0', '0', '0', '0', '0', '0', '0', '0', '0', '0', '0', '0', '0', '0', '0', '0', '0', '0', '0', '0', '0', '0', '0', '0', '0', '0', '0', '0', '0', '0', '0', '0', '0', '0', '0', '0', '0', '0', '0'…	189.038570324	-2.4585	131.32	3	6	3	1	1	0.4	0	412.2946157604664	39.19989999999999
OC(=O)CCC(CCCSC(c1ccccc1)(c1ccccc1)c1ccccc1)C(O)=O	5000.0	O=C(O)CCC(CCCSC(c1ccccc1)(c1ccccc1)c1ccccc1)C(=O)O	[O][=C][Branch1][C][O][C][C][C][Branch2][Ring2][C][C][C][C][S][C][Branch1][=Branch2][C][=C][C][=C][C][=C][Ring1][=Branch1][Branch1][=Branch2][C][=C][C][=C][C][=C][Ring1][=Branch1][C][=C][C][=C][C][=C][Ring1][=Branch1][C][=Branch1][C][=O][O]	['0', '1', '0', '0', '0', '0', '0', '0', '0', '0', '0', '0', '0', '0', '0', '0', '0', '0', '0', '0', '1', '0', '0', '0', '0', '0', '0', '0', '0', '0', '0', '0', '0', '0', '0', '0', '0', '0', '0', '0', '0', '0', '0', '0', '0', '0', '0', '0', '0', '0', '0', '0', '0', '0', '0', '0', '0', '0', '0', '0', '0', '0', '0', '0', '1', '0', '0', '0', '0', '0', '0', '0', '0', '0', '0', '0', '0', '0', '0', '0'…	448.1708303759999	6.057500000000006	74.6	12	3	2	3	3	0.25925925925925924	0	893.2754979442878	128.89560000000003
OC(=O)CC[C@H](NP(O)(=O)O[C@H]1C[C@@H](N(C1)C(=O)CC[C@H](NC(=O)CCCCCNC(=O)c1ccc(F)cc1)C(O)=O)C(O)=O)C(O)=O	11000.0	O=C(O)CC[C@H](NP(=O)(O)O[C@H]1C[C@H](C(=O)O)N(C(=O)CC[C@H](NC(=O)CCCCCNC(=O)c2ccc(F)cc2)C(=O)O)C1)C(=O)O	[O][=C][Branch1][C][O][C][C][C@H1][Branch2][=Branch1][Branch1][N][P][=Branch1][C][=O][Branch1][C][O][O][C@H1][C][C@H1][Branch1][=Branch1][C][=Branch1][C][=O][O][N][Branch2][Ring2][#Branch2][C][=Branch1][C][=O][C][C][C@H1][Branch2][Ring1][O][N][C][=Branch1][C][=O][C][C][C][C][C][N][C][=Branch1][C][=O][C][=C][C][=C][Branch1][C][F][C][=C][Ring1][#Branch1][C][=Branch1][C][=O][O][C][Ring2][Ring2][C][C…	['0', '1', '0', '0', '0', '0', '0', '0', '1', '0', '0', '0', '0', '0', '0', '0', '0', '0', '0', '0', '0', '0', '0', '0', '0', '0', '0', '0', '0', '0', '0', '0', '0', '0', '0', '0', '0', '0', '0', '0', '0', '1', '0', '0', '0', '0', '0', '0', '0', '0', '0', '0', '0', '0', '0', '0', '0', '0', '0', '0', '0', '0', '0', '0', '0', '0', '0', '0', '0', '0', '0', '0', '0', '0', '0', '0', '0', '0', '0', '0'…	704.2106167460001	0.5442000000000028	286.27	21	9	8	1	2	0.5357142857142857	1	1394.4201268513898	159.88309999999979
[O-][N+](=O)c1ccc(cc1)S(=O)(=O)N1[C@H](COC(=O)c2ccccc2)[C@H](Cc2ccccc2)C1=O	11500.0	O=C(OC[C@@H]1[C@H](Cc2ccccc2)C(=O)N1S(=O)(=O)c1ccc([N+](=O)[O-])cc1)c1ccccc1	[O][=C][Branch2][Ring2][=N][O][C][C@@H1][C@H1][Branch1][#Branch2][C][C][=C][C][=C][C][=C][Ring1][=Branch1][C][=Branch1][C][=O][N][Ring1][N][S][=Branch1][C][=O][=Branch1][C][=O][C][=C][C][=C][Branch1][=Branch1][N+1][=Branch1][C][=O][O-1][C][=C][Ring1][=Branch2][C][=C][C][=C][C][=C][Ring1][=Branch1]	['0', '0', '0', '0', '0', '1', '0', '0', '0', '0', '0', '0', '0', '0', '0', '0', '0', '0', '0', '0', '0', '0', '0', '0', '0', '0', '0', '0', '0', '0', '0', '0', '0', '0', '0', '0', '0', '0', '0', '0', '0', '0', '1', '0', '0', '0', '0', '0', '0', '0', '0', '0', '0', '0', '0', '0', '0', '0', '0', '0', '0', '0', '0', '0', '1', '0', '0', '0', '0', '0', '0', '0', '0', '0', '0', '0', '0', '0', '0', '0'…	480.09912197999995	3.210200000000002	123.89000000000001	8	7	0	3	4	0.16666666666666666	1	1310.4470377470775	121.27670000000002
OC(=O)CC[C@H](NC(=O)NC[C@H](NC(=O)c1ccc(I)cc1)OC=O)C(O)=O	12000.0	O=CO[C@H](CNC(=O)N[C@@H](CCC(=O)O)C(=O)O)NC(=O)c1ccc(I)cc1	[O][=C][O][C@H1][Branch2][Ring1][#Branch1][C][N][C][=Branch1][C][=O][N][C@@H1][Branch1][Branch2][C][C][C][=Branch1][C][=O][O][C][=Branch1][C][=O][O][N][C][=Branch1][C][=O][C][=C][C][=C][Branch1][C][I][C][=C][Ring1][#Branch1]	['0', '1', '0', '0', '0', '0', '0', '0', '0', '0', '0', '0', '1', '0', '0', '0', '0', '0', '0', '0', '0', '0', '0', '0', '0', '0', '0', '0', '0', '0', '0', '0', '0', '0', '0', '0', '0', '0', '0', '0', '0', '0', '0', '0', '0', '0', '0', '0', '0', '0', '0', '0', '0', '0', '0', '0', '0', '0', '0', '0', '0', '0', '0', '0', '0', '0', '0', '0', '0', '0', '0', '0', '0', '0', '0', '0', '0', '0', '1', '0'…	507.013862536	0.13730000000000137	171.13	11	6	5	1	1	0.3125	0	725.1044752657364	102.39020000000002
OC(=O)c1c(CCS)c2ccccc2n1Cc1ccccc1	12000.0	O=C(O)c1c(CCS)c2ccccc2n1Cc1ccccc1	[O][=C][Branch1][C][O][C][=C][Branch1][Ring2][C][C][S][C][=C][C][=C][C][=C][Ring1][=Branch1][N][Ring1][N][C][C][=C][C][=C][C][=C][Ring1][=Branch1]	['0', '0', '0', '0', '0', '0', '0', '0', '0', '0', '0', '0', '0', '0', '0', '0', '0', '0', '0', '0', '0', '0', '0', '0', '0', '0', '0', '0', '0', '0', '0', '0', '0', '0', '0', '0', '0', '0', '0', '0', '0', '0', '1', '0', '0', '1', '0', '0', '0', '0', '0', '0', '0', '0', '0', '0', '0', '0', '0', '0', '0', '0', '0', '0', '1', '0', '0', '0', '0', '0', '0', '0', '0', '0', '0', '0', '0', '0', '0', '0'…	311.097999784	3.860100000000002	42.23	5	3	2	3	3	0.16666666666666666	0	808.5701497595908	91.99830000000003
OC(=O)CC(Cc1cccc(c1)C(O)=O)C(O)=O	15000.0	O=C(O)CC(Cc1cccc(C(=O)O)c1)C(=O)O	[O][=C][Branch1][C][O][C][C][Branch1][P][C][C][=C][C][=C][C][Branch1][=Branch1][C][=Branch1][C][=O][O][=C][Ring1][=Branch2][C][=Branch1][C][=O][O]	['0', '1', '0', '0', '0', '0', '0', '0', '0', '0', '0', '0', '0', '0', '0', '1', '0', '0', '0', '0', '1', '0', '0', '0', '0', '0', '0', '0', '0', '0', '0', '0', '0', '0', '0', '0', '0', '0', '0', '0', '0', '0', '1', '0', '0', '0', '0', '0', '0', '0', '0', '0', '0', '0', '0', '0', '0', '0', '0', '0', '0', '0', '0', '0', '1', '0', '0', '0', '0', '0', '0', '0', '0', '0', '0', '0', '0', '0', '0', '1'…	252.063388104	1.1028	111.89999999999999	6	3	3	1	1	0.25	0	479.21090892771093	60.48390000000002
CC(=O)N[C@H](CC(O)=O)C(=O)N[C@@H](CCC(O)=O)C(O)=O	15000.0	CC(=O)N[C@H](CC(=O)O)C(=O)N[C@@H](CCC(=O)O)C(=O)O	[C][C][=Branch1][C][=O][N][C@H1][Branch1][#Branch1][C][C][=Branch1][C][=O][O][C][=Branch1][C][=O][N][C@@H1][Branch1][Branch2][C][C][C][=Branch1][C][=O][O][C][=Branch1][C][=O][O]	['0', '1', '0', '0', '0', '0', '0', '0', '0', '0', '0', '0', '0', '0', '0', '0', '0', '0', '0', '0', '0', '0', '0', '0', '0', '0', '0', '0', '0', '0', '0', '0', '0', '1', '0', '0', '0', '0', '0', '0', '0', '0', '0', '0', '0', '0', '0', '0', '0', '0', '0', '0', '0', '0', '0', '0', '0', '0', '0', '0', '0', '0', '0', '0', '0', '0', '0', '0', '0', '0', '0', '0', '0', '0', '0', '0', '0', '0', '0', '0'…	304.09066547199996	-1.5999999999999988	170.09999999999997	9	5	5	0	0	0.5454545454545454	0	431.50418245202667	66.29380000000002
ONC(=O)CC(Cc1cccc(c1)C(O)=O)C(O)=O	15000.0	O=C(CC(Cc1cccc(C(=O)O)c1)C(=O)O)NO	[O][=C][Branch2][Ring1][#Branch2][C][C][Branch1][P][C][C][=C][C][=C][C][Branch1][=Branch1][C][=Branch1][C][=O][O][=C][Ring1][=Branch2][C][=Branch1][C][=O][O][N][O]	['0', '1', '0', '0', '0', '0', '0', '0', '0', '0', '0', '0', '0', '0', '0', '1', '0', '0', '0', '0', '1', '0', '0', '0', '0', '0', '0', '0', '0', '0', '0', '0', '0', '0', '0', '0', '0', '0', '0', '0', '0', '1', '1', '0', '0', '0', '0', '0', '0', '0', '0', '0', '0', '0', '0', '0', '0', '0', '0', '0', '0', '0', '0', '0', '1', '0', '0', '0', '0', '0', '0', '0', '0', '0', '0', '0', '0', '0', '0', '1'…	267.074287136	0.5235999999999998	123.93	6	4	4	1	1	0.25	0	498.74790479501644	62.77730000000001
NCCCCCC(=O)N[C@@H](CCC(=O)N[C@@H](CCCOP(O)(=O)N[C@@H](CCC(O)=O)C(O)=O)C(O)=O)C(O)=O	19000.0	NCCCCCC(=O)N[C@@H](CCC(=O)N[C@@H](CCCOP(=O)(O)N[C@@H](CCC(=O)O)C(=O)O)C(=O)O)C(=O)O	[N][C][C][C][C][C][C][=Branch1][C][=O][N][C@@H1][Branch2][Ring2][N][C][C][C][=Branch1][C][=O][N][C@@H1][Branch2][Ring1][N][C][C][C][O][P][=Branch1][C][=O][Branch1][C][O][N][C@@H1][Branch1][Branch2][C][C][C][=Branch1][C][=O][O][C][=Branch1][C][=O][O][C][=Branch1][C][=O][O][C][=Branch1][C][=O][O]	['0', '1', '0', '0', '0', '0', '0', '0', '0', '0', '0', '0', '0', '1', '0', '0', '0', '0', '0', '0', '0', '0', '0', '0', '0', '0', '0', '0', '0', '0', '0', '0', '0', '0', '0', '0', '0', '0', '0', '0', '0', '1', '0', '0', '0', '0', '0', '0', '0', '0', '0', '0', '0', '0', '0', '0', '0', '0', '1', '0', '0', '0', '0', '0', '0', '0', '0', '0', '0', '0', '0', '0', '0', '0', '0', '0', '0', '0', '0', '0'…	584.2094738739999	-0.7706999999999928	291.97999999999996	23	9	9	0	0	0.7142857142857143	0	901.0503952911046	132.33000000000013
CSCCCC(Cc1cccc(c1)C(O)=O)C(O)=O	5000.0	CSCCCC(Cc1cccc(C(=O)O)c1)C(=O)O	[C][S][C][C][C][C][Branch1][P][C][C][=C][C][=C][C][Branch1][=Branch1][C][=Branch1][C][=O][O][=C][Ring1][=Branch2][C][=Branch1][C][=O][O]	['0', '1', '0', '0', '0', '0', '0', '0', '0', '0', '0', '1', '0', '0', '0', '1', '0', '0', '0', '0', '1', '0', '0', '0', '0', '0', '0', '0', '0', '0', '0', '0', '0', '1', '0', '0', '0', '0', '0', '0', '0', '0', '1', '0', '0', '0', '0', '0', '0', '0', '0', '0', '0', '0', '0', '0', '0', '0', '0', '0', '0', '0', '0', '0', '1', '0', '0', '0', '0', '0', '0', '0', '0', '0', '0', '0', '0', '0', '0', '1'…	282.092580056	2.7713	74.6	8	3	2	1	1	0.42857142857142855	0	444.82703411778425	75.84710000000004
OC(=O)CCC(CC(O)=O)C(O)=O	20000.0	O=C(O)CCC(CC(=O)O)C(=O)O	[O][=C][Branch1][C][O][C][C][C][Branch1][#Branch1][C][C][=Branch1][C][=O][O][C][=Branch1][C][=O][O]	['0', '1', '0', '0', '0', '0', '0', '0', '0', '0', '0', '0', '0', '0', '0', '0', '0', '0', '0', '0', '1', '0', '0', '0', '0', '0', '0', '0', '0', '0', '0', '0', '0', '0', '0', '0', '0', '0', '0', '0', '0', '0', '0', '0', '0', '0', '0', '0', '0', '0', '0', '0', '0', '0', '0', '0', '0', '0', '0', '0', '0', '0', '0', '0', '0', '0', '0', '0', '0', '0', '0', '0', '0', '0', '0', '0', '0', '0', '0', '0'…	190.04773804	0.026700000000000057	111.89999999999999	6	3	3	0	0	0.5714285714285714	0	221.02265691171954	40.248400000000004
OC(=O)c1cccc(c1)-c1cccc2CCSC(=O)c12	20000.0	O=C(O)c1cccc(-c2cccc3c2C(=O)SCC3)c1	[O][=C][Branch1][C][O][C][=C][C][=C][C][Branch2][Ring1][C][C][=C][C][=C][C][=C][Ring1][=Branch1][C][=Branch1][C][=O][S][C][C][Ring1][#Branch1][=C][Ring1][P]	['0', '0', '0', '0', '0', '0', '0', '0', '0', '0', '0', '0', '0', '0', '0', '1', '0', '0', '0', '0', '0', '0', '0', '0', '0', '0', '0', '0', '0', '0', '0', '0', '0', '0', '0', '0', '0', '0', '0', '0', '0', '0', '0', '0', '0', '0', '0', '0', '0', '0', '0', '0', '0', '0', '0', '0', '0', '0', '0', '0', '0', '0', '0', '0', '1', '0', '0', '0', '0', '0', '0', '0', '0', '0', '0', '0', '0', '0', '0', '0'…	284.050715244	3.481300000000002	54.37	2	3	1	2	3	0.125	1	706.6182147493055	79.32980000000003
OC(=O)C(CCCSC(c1ccccc1)(c1ccccc1)c1ccccc1)Cc1cccc(c1)C(O)=O	5000.0	O=C(O)c1cccc(CC(CCCSC(c2ccccc2)(c2ccccc2)c2ccccc2)C(=O)O)c1	[O][=C][Branch1][C][O][C][=C][C][=C][C][Branch2][Ring2][N][C][C][Branch2][Ring2][C][C][C][C][S][C][Branch1][=Branch2][C][=C][C][=C][C][=C][Ring1][=Branch1][Branch1][=Branch2][C][=C][C][=C][C][=C][Ring1][=Branch1][C][=C][C][=C][C][=C][Ring1][=Branch1][C][=Branch1][C][=O][O][=C][Ring2][Ring2][C]	['0', '1', '0', '0', '0', '0', '0', '0', '0', '0', '0', '0', '0', '0', '0', '1', '0', '0', '0', '0', '1', '0', '0', '0', '0', '0', '0', '0', '0', '0', '0', '0', '0', '0', '0', '0', '0', '0', '0', '0', '0', '0', '1', '0', '0', '0', '0', '0', '0', '0', '0', '0', '0', '0', '0', '0', '0', '0', '0', '0', '0', '0', '0', '0', '1', '0', '0', '0', '0', '0', '0', '0', '0', '0', '0', '0', '0', '0', '0', '1'…	510.1864804399999	7.133600000000007	74.6	12	3	2	4	4	0.1875	0	1209.8122701365337	149.13109999999978
OC(=O)CCC(CC(O)=O)C(O)=O	20000.0	O=C(O)CCC(CC(=O)O)C(=O)O	[O][=C][Branch1][C][O][C][C][C][Branch1][#Branch1][C][C][=Branch1][C][=O][O][C][=Branch1][C][=O][O]	['0', '1', '0', '0', '0', '0', '0', '0', '0', '0', '0', '0', '0', '0', '0', '0', '0', '0', '0', '0', '1', '0', '0', '0', '0', '0', '0', '0', '0', '0', '0', '0', '0', '0', '0', '0', '0', '0', '0', '0', '0', '0', '0', '0', '0', '0', '0', '0', '0', '0', '0', '0', '0', '0', '0', '0', '0', '0', '0', '0', '0', '0', '0', '0', '0', '0', '0', '0', '0', '0', '0', '0', '0', '0', '0', '0', '0', '0', '0', '0'…	190.04773804	0.026700000000000057	111.89999999999999	6	3	3	0	0	0.5714285714285714	0	221.02265691171954	40.248400000000004
CSCCc1c(C(O)=O)n(Cc2cccc(c2)C(O)=O)c2ccccc12	20000.0	CSCCc1c(C(=O)O)n(Cc2cccc(C(=O)O)c2)c2ccccc12	[C][S][C][C][C][=C][Branch1][=Branch1][C][=Branch1][C][=O][O][N][Branch1][P][C][C][=C][C][=C][C][Branch1][=Branch1][C][=Branch1][C][=O][O][=C][Ring1][=Branch2][C][=C][C][=C][C][=C][Ring2][Ring1][=Branch1][Ring1][=Branch1]	['0', '0', '0', '0', '0', '0', '0', '0', '0', '0', '0', '1', '0', '0', '0', '1', '0', '0', '0', '0', '0', '0', '0', '0', '0', '0', '0', '0', '0', '0', '0', '0', '0', '1', '0', '0', '0', '0', '0', '0', '0', '0', '1', '0', '0', '1', '0', '0', '0', '0', '0', '0', '0', '0', '0', '0', '0', '0', '0', '0', '0', '0', '0', '0', '1', '0', '0', '0', '0', '0', '0', '0', '0', '0', '0', '0', '0', '0', '0', '0'…	369.10347908800003	3.991500000000002	79.53	7	4	2	3	3	0.2	0	977.1016763426148	103.48660000000002
OCCc1c(C(O)=O)n(Cc2cccc(c2)C(O)=O)c2ccccc12	24000.0	O=C(O)c1cccc(Cn2c(C(=O)O)c(CCO)c3ccccc32)c1	[O][=C][Branch1][C][O][C][=C][C][=C][C][Branch2][Ring1][O][C][N][C][Branch1][=Branch1][C][=Branch1][C][=O][O][=C][Branch1][Ring2][C][C][O][C][=C][C][=C][C][=C][Ring1][=Branch1][Ring1][#C][=C][Ring2][Ring1][=Branch1]	['0', '0', '0', '0', '0', '0', '0', '0', '0', '0', '0', '0', '0', '0', '0', '1', '0', '0', '0', '0', '0', '0', '0', '0', '0', '0', '0', '0', '0', '0', '0', '0', '0', '0', '0', '0', '0', '0', '0', '0', '0', '0', '1', '0', '0', '1', '0', '0', '0', '0', '0', '0', '0', '0', '0', '0', '0', '0', '0', '0', '0', '0', '0', '0', '1', '0', '0', '0', '0', '0', '0', '0', '0', '0', '0', '0', '0', '0', '0', '0'…	339.11067264400003	2.620800000000001	99.76	6	4	3	3	3	0.15789473684210525	0	957.6028980836967	92.19040000000004
OC(=O)c1ccc(COC(=O)[C@@H]2[C@H](Cc3ccccc3)C(=O)N2C(=O)c2ccccc2)cc1	24300.0	O=C(O)c1ccc(COC(=O)[C@@H]2[C@H](Cc3ccccc3)C(=O)N2C(=O)c2ccccc2)cc1	[O][=C][Branch1][C][O][C][=C][C][=C][Branch2][Ring2][#Branch1][C][O][C][=Branch1][C][=O][C@@H1][C@H1][Branch1][#Branch2][C][C][=C][C][=C][C][=C][Ring1][=Branch1][C][=Branch1][C][=O][N][Ring1][N][C][=Branch1][C][=O][C][=C][C][=C][C][=C][Ring1][=Branch1][C][=C][Ring2][Ring1][=C]	['0', '0', '0', '0', '0', '1', '0', '0', '0', '0', '0', '0', '0', '0', '0', '0', '0', '0', '0', '0', '0', '0', '0', '0', '0', '0', '0', '0', '0', '0', '0', '0', '0', '0', '0', '0', '0', '0', '1', '0', '0', '0', '1', '0', '0', '0', '0', '0', '0', '0', '0', '1', '0', '0', '0', '0', '0', '0', '0', '0', '0', '0', '0', '0', '1', '0', '0', '0', '0', '0', '0', '0', '0', '0', '0', '0', '0', '0', '0', '0'…	443.136887392	3.3381000000000016	100.97999999999999	7	5	1	3	4	0.15384615384615385	1	1174.423578033376	118.23980000000002
N[C@@H](CCC(=O)N[C@@H](CCCOP(O)(=O)N[C@@H](CCC(O)=O)C(O)=O)C(O)=O)C(O)=O	27000.0	N[C@@H](CCC(=O)N[C@@H](CCCOP(=O)(O)N[C@@H](CCC(=O)O)C(=O)O)C(=O)O)C(=O)O	[N][C@@H1][Branch2][Ring2][N][C][C][C][=Branch1][C][=O][N][C@@H1][Branch2][Ring1][N][C][C][C][O][P][=Branch1][C][=O][Branch1][C][O][N][C@@H1][Branch1][Branch2][C][C][C][=Branch1][C][=O][O][C][=Branch1][C][=O][O][C][=Branch1][C][=O][O][C][=Branch1][C][=O][O]	['0', '1', '0', '0', '0', '0', '0', '0', '0', '0', '0', '0', '0', '1', '0', '0', '0', '0', '0', '0', '0', '0', '0', '0', '0', '0', '0', '0', '0', '0', '0', '0', '0', '0', '0', '0', '0', '0', '0', '0', '0', '1', '0', '0', '0', '0', '0', '0', '0', '0', '0', '0', '0', '0', '0', '0', '0', '0', '0', '0', '0', '0', '0', '0', '0', '0', '0', '0', '0', '0', '0', '0', '0', '0', '0', '0', '0', '0', '0', '0'…	471.12540990199983	-1.4472999999999958	262.88	17	8	8	0	0	0.6666666666666666	0	715.3541690017452	100.85230000000007
OC(=O)c1ccc(COC(=O)[C@@H]2[C@H](Cc3ccccc3)C(=O)N2C(=O)Cc2cccc(c2)C(O)=O)cc1	5000.0	O=C(O)c1ccc(COC(=O)[C@@H]2[C@H](Cc3ccccc3)C(=O)N2C(=O)Cc2cccc(C(=O)O)c2)cc1	[O][=C][Branch1][C][O][C][=C][C][=C][Branch2][Ring2][#C][C][O][C][=Branch1][C][=O][C@@H1][C@H1][Branch1][#Branch2][C][C][=C][C][=C][C][=C][Ring1][=Branch1][C][=Branch1][C][=O][N][Ring1][N][C][=Branch1][C][=O][C][C][=C][C][=C][C][Branch1][=Branch1][C][=Branch1][C][=O][O][=C][Ring1][=Branch2][C][=C][Ring2][Ring2][C]	['0', '0', '0', '0', '0', '1', '0', '0', '0', '0', '0', '0', '0', '0', '0', '1', '0', '0', '0', '0', '0', '0', '0', '0', '0', '0', '0', '0', '0', '0', '0', '0', '0', '0', '0', '0', '0', '0', '0', '0', '0', '0', '1', '0', '0', '0', '0', '0', '0', '0', '0', '1', '0', '0', '0', '0', '0', '1', '0', '0', '0', '0', '0', '0', '1', '0', '0', '0', '0', '0', '0', '0', '0', '0', '0', '0', '0', '0', '0', '0'…	501.14236669599995	2.965200000000001	138.27999999999997	9	6	2	3	4	0.17857142857142858	1	1350.109826817036	129.57960000000003
Cc1ccc(cc1)S(=O)(=O)N1[C@@H]([C@H](Cc2ccccc2)C1=O)C(=O)OCc1ccccc1	5000.0	Cc1ccc(S(=O)(=O)N2C(=O)[C@@H](Cc3ccccc3)[C@H]2C(=O)OCc2ccccc2)cc1	[C][C][=C][C][=C][Branch2][Ring2][#Branch2][S][=Branch1][C][=O][=Branch1][C][=O][N][C][=Branch1][C][=O][C@@H1][Branch1][#Branch2][C][C][=C][C][=C][C][=C][Ring1][=Branch1][C@H1][Ring1][N][C][=Branch1][C][=O][O][C][C][=C][C][=C][C][=C][Ring1][=Branch1][C][=C][Ring2][Ring1][#C]	['0', '0', '0', '0', '0', '1', '0', '0', '0', '0', '0', '0', '0', '0', '0', '0', '0', '0', '0', '0', '0', '0', '0', '0', '0', '0', '0', '0', '0', '0', '0', '0', '0', '1', '0', '0', '0', '0', '0', '0', '0', '0', '1', '0', '0', '0', '0', '0', '0', '0', '0', '0', '0', '0', '0', '0', '0', '0', '0', '0', '0', '0', '0', '0', '1', '0', '0', '0', '0', '0', '0', '0', '0', '0', '0', '0', '0', '0', '0', '0'…	449.12969383599994	3.496820000000003	80.75000000000001	7	5	0	3	4	0.2	1	1208.2066965280758	118.87280000000001
OC(=O)c1ccc(COC(=O)[C@@H]2[C@H](Cc3ccccc3)C(=O)N2C(=O)Cc2cccc(c2)C(O)=O)cc1	5000.0	O=C(O)c1ccc(COC(=O)[C@@H]2[C@H](Cc3ccccc3)C(=O)N2C(=O)Cc2cccc(C(=O)O)c2)cc1	[O][=C][Branch1][C][O][C][=C][C][=C][Branch2][Ring2][#C][C][O][C][=Branch1][C][=O][C@@H1][C@H1][Branch1][#Branch2][C][C][=C][C][=C][C][=C][Ring1][=Branch1][C][=Branch1][C][=O][N][Ring1][N][C][=Branch1][C][=O][C][C][=C][C][=C][C][Branch1][=Branch1][C][=Branch1][C][=O][O][=C][Ring1][=Branch2][C][=C][Ring2][Ring2][C]	['0', '0', '0', '0', '0', '1', '0', '0', '0', '0', '0', '0', '0', '0', '0', '1', '0', '0', '0', '0', '0', '0', '0', '0', '0', '0', '0', '0', '0', '0', '0', '0', '0', '0', '0', '0', '0', '0', '0', '0', '0', '0', '1', '0', '0', '0', '0', '0', '0', '0', '0', '1', '0', '0', '0', '0', '0', '1', '0', '0', '0', '0', '0', '0', '1', '0', '0', '0', '0', '0', '0', '0', '0', '0', '0', '0', '0', '0', '0', '0'…	501.14236669599995	2.965200000000001	138.27999999999997	9	6	2	3	4	0.17857142857142858	1	1350.109826817036	129.57960000000003
ONC(=O)CCC(O)=O	43000.0	O=C(O)CCC(=O)NO	[O][=C][Branch1][C][O][C][C][C][=Branch1][C][=O][N][O]	['0', '0', '0', '0', '0', '0', '0', '0', '0', '0', '0', '0', '0', '0', '0', '0', '0', '0', '0', '0', '0', '0', '0', '0', '0', '0', '0', '0', '0', '0', '0', '0', '0', '0', '0', '0', '0', '0', '0', '0', '0', '1', '0', '0', '0', '0', '0', '0', '0', '0', '0', '0', '0', '0', '0', '0', '0', '0', '0', '0', '0', '0', '0', '0', '0', '0', '0', '0', '0', '0', '0', '0', '0', '0', '0', '0', '0', '0', '0', '0'…	133.037507704	-0.6434000000000002	86.63	3	3	3	0	0	0.5	0	121.73604288123639	26.798999999999996
OC(=O)CC[C@H](NC(=O)NC[C@H](NC(=O)c1ccc(F)cc1)OC=O)C(O)=O	43000.0	O=CO[C@H](CNC(=O)N[C@@H](CCC(=O)O)C(=O)O)NC(=O)c1ccc(F)cc1	[O][=C][O][C@H1][Branch2][Ring1][#Branch1][C][N][C][=Branch1][C][=O][N][C@@H1][Branch1][Branch2][C][C][C][=Branch1][C][=O][O][C][=Branch1][C][=O][O][N][C][=Branch1][C][=O][C][=C][C][=C][Branch1][C][F][C][=C][Ring1][#Branch1]	['0', '1', '0', '0', '0', '0', '0', '0', '0', '0', '0', '0', '1', '0', '0', '0', '0', '0', '0', '0', '0', '0', '0', '0', '0', '0', '0', '0', '0', '0', '0', '0', '0', '0', '0', '0', '0', '0', '0', '0', '0', '0', '0', '0', '0', '0', '0', '0', '0', '0', '0', '0', '0', '0', '0', '0', '0', '0', '0', '0', '0', '0', '0', '0', '0', '0', '0', '0', '0', '0', '0', '0', '0', '0', '0', '0', '0', '0', '1', '0'…	399.107792756	-0.32819999999999894	171.13	11	6	5	1	1	0.3125	0	725.1044752657364	89.63120000000002
N[C@@H](CCC(=O)N1C[C@@H](C[C@H]1C(O)=O)OP(O)(=O)N[C@@H](CCC(O)=O)C(O)=O)C(O)=O	60000.0	N[C@@H](CCC(=O)N1C[C@H](OP(=O)(O)N[C@@H](CCC(=O)O)C(=O)O)C[C@H]1C(=O)O)C(=O)O	[N][C@@H1][Branch2][Ring2][#C][C][C][C][=Branch1][C][=O][N][C][C@H1][Branch2][Ring1][=Branch2][O][P][=Branch1][C][=O][Branch1][C][O][N][C@@H1][Branch1][Branch2][C][C][C][=Branch1][C][=O][O][C][=Branch1][C][=O][O][C][C@H1][Ring2][Ring1][Ring1][C][=Branch1][C][=O][O][C][=Branch1][C][=O][O]	['0', '1', '0', '0', '0', '0', '0', '0', '0', '0', '0', '0', '0', '0', '0', '0', '0', '0', '0', '0', '0', '0', '0', '0', '0', '0', '0', '0', '0', '0', '0', '0', '0', '0', '0', '0', '0', '0', '0', '0', '0', '0', '0', '0', '0', '0', '0', '0', '0', '0', '0', '0', '0', '0', '0', '0', '0', '0', '0', '0', '0', '0', '0', '0', '0', '0', '0', '0', '0', '0', '0', '0', '0', '0', '0', '0', '0', '0', '0', '0'…	469.10975983799983	-1.7427999999999955	254.08999999999995	13	8	7	0	1	0.6666666666666666	1	774.3395595380377	98.72660000000006
N[C@@H](Cn1ccc(=O)[nH]c1=O)C(O)=O	67000.0	N[C@@H](Cn1ccc(=O)[nH]c1=O)C(=O)O	[N][C@@H1][Branch1][=C][C][N][C][=C][C][=Branch1][C][=O][NH1][C][Ring1][#Branch1][=O][C][=Branch1][C][=O][O]	['0', '1', '0', '0', '0', '0', '0', '0', '0', '0', '0', '0', '0', '0', '0', '0', '0', '0', '0', '0', '0', '0', '0', '0', '0', '0', '0', '0', '0', '0', '0', '0', '0', '0', '0', '0', '0', '0', '0', '0', '0', '0', '0', '0', '0', '0', '0', '0', '0', '0', '0', '0', '0', '0', '0', '0', '0', '0', '0', '0', '0', '0', '0', '0', '0', '0', '0', '0', '0', '0', '0', '0', '0', '0', '0', '0', '0', '1', '0', '0'…	199.059305768	-2.0515	118.17999999999999	3	5	3	1	1	0.2857142857142857	0	446.73839631807283	46.933899999999994
NCCCCCC(=O)N[C@@H](CCC(=O)N1C[C@@H](C[C@H]1C(O)=O)OP(O)(=O)N[C@@H](CCC(O)=O)C(O)=O)C(O)=O	79000.0	NCCCCCC(=O)N[C@@H](CCC(=O)N1C[C@H](OP(=O)(O)N[C@@H](CCC(=O)O)C(=O)O)C[C@H]1C(=O)O)C(=O)O	[N][C][C][C][C][C][C][=Branch1][C][=O][N][C@@H1][Branch2][Ring2][#C][C][C][C][=Branch1][C][=O][N][C][C@H1][Branch2][Ring1][=Branch2][O][P][=Branch1][C][=O][Branch1][C][O][N][C@@H1][Branch1][Branch2][C][C][C][=Branch1][C][=O][O][C][=Branch1][C][=O][O][C][C@H1][Ring2][Ring1][Ring1][C][=Branch1][C][=O][O][C][=Branch1][C][=O][O]	['0', '1', '0', '0', '0', '0', '0', '0', '0', '0', '0', '0', '0', '0', '0', '0', '0', '0', '0', '0', '0', '0', '0', '0', '0', '0', '0', '0', '0', '0', '0', '0', '0', '0', '0', '0', '0', '0', '0', '0', '0', '1', '0', '0', '0', '0', '0', '0', '0', '0', '0', '0', '0', '0', '0', '0', '0', '0', '1', '0', '0', '0', '0', '0', '0', '0', '0', '0', '0', '0', '0', '0', '0', '0', '0', '0', '0', '0', '0', '0'…	582.1938238099998	-1.0661999999999938	283.18999999999994	19	9	8	0	1	0.7142857142857143	1	962.109107895821	130.2043000000001
OC(=O)CC[C@H](NC(=O)\C=C/C(O)=O)C(O)=O	83000.0	O=C(O)/C=C\C(=O)N[C@@H](CCC(=O)O)C(=O)O	[O][=C][Branch1][C][O][/C][=C][\C][=Branch1][C][=O][N][C@@H1][Branch1][Branch2][C][C][C][=Branch1][C][=O][O][C][=Branch1][C][=O][O]	['0', '1', '0', '0', '0', '0', '0', '0', '0', '0', '0', '0', '0', '0', '0', '0', '0', '0', '0', '0', '0', '0', '0', '0', '0', '0', '0', '0', '0', '0', '0', '1', '0', '0', '0', '0', '0', '0', '0', '0', '0', '0', '0', '0', '0', '0', '0', '0', '0', '0', '0', '0', '0', '0', '0', '0', '0', '0', '0', '0', '0', '0', '0', '0', '0', '0', '0', '0', '0', '0', '0', '0', '0', '0', '0', '0', '0', '0', '0', '0'…	245.053551692	-0.9386000000000001	141.0	7	4	4	0	0	0.3333333333333333	0	360.35587002001944	53.21210000000001
CC(=O)N[C@H](CC(O)=O)C(=O)NO	100000.0	CC(=O)N[C@H](CC(=O)O)C(=O)NO	[C][C][=Branch1][C][=O][N][C@H1][Branch1][#Branch1][C][C][=Branch1][C][=O][O][C][=Branch1][C][=O][N][O]	['0', '1', '0', '0', '0', '0', '0', '0', '0', '0', '0', '0', '0', '0', '0', '0', '0', '0', '0', '0', '0', '0', '0', '0', '0', '0', '0', '0', '0', '0', '0', '0', '0', '1', '0', '0', '0', '0', '0', '0', '0', '0', '0', '0', '0', '0', '0', '0', '0', '0', '0', '0', '0', '0', '0', '0', '0', '0', '0', '0', '0', '0', '0', '0', '0', '0', '0', '0', '0', '0', '0', '0', '0', '0', '0', '0', '0', '0', '0', '0'…	190.05897142	-1.5287999999999995	115.73	4	4	4	0	0	0.5	0	211.064500891686	39.786699999999996
CC(=O)N[C@@H](CC(O)=O)C(=O)NO	100000.0	CC(=O)N[C@@H](CC(=O)O)C(=O)NO	[C][C][=Branch1][C][=O][N][C@@H1][Branch1][#Branch1][C][C][=Branch1][C][=O][O][C][=Branch1][C][=O][N][O]	['0', '1', '0', '0', '0', '0', '0', '0', '0', '0', '0', '0', '0', '0', '0', '0', '0', '0', '0', '0', '0', '0', '0', '0', '0', '0', '0', '0', '0', '0', '0', '0', '0', '1', '0', '0', '0', '0', '0', '0', '0', '0', '0', '0', '0', '0', '0', '0', '0', '0', '0', '0', '0', '0', '0', '0', '0', '0', '0', '0', '0', '0', '0', '0', '0', '0', '0', '0', '0', '0', '0', '0', '0', '0', '0', '0', '0', '0', '0', '0'…	190.05897142	-1.5287999999999995	115.73	4	4	4	0	0	0.5	0	211.064500891686	39.786699999999996
O=C(Cc1cccc(c1)C(=O)OCc1ccccc1)N1[C@H](COC(=O)c2ccccc2)[C@H](Cc2ccccc2)C1=O	100000.0	O=C(OCc1ccccc1)c1cccc(CC(=O)N2C(=O)[C@@H](Cc3ccccc3)[C@H]2COC(=O)c2ccccc2)c1	[O][=C][Branch1][O][O][C][C][=C][C][=C][C][=C][Ring1][=Branch1][C][=C][C][=C][C][Branch2][Ring2][Branch2][C][C][=Branch1][C][=O][N][C][=Branch1][C][=O][C@@H1][Branch1][#Branch2][C][C][=C][C][=C][C][=C][Ring1][=Branch1][C@H1][Ring1][N][C][O][C][=Branch1][C][=O][C][=C][C][=C][C][=C][Ring1][=Branch1][=C][Ring2][Ring1][#C]	['0', '0', '0', '0', '0', '1', '0', '0', '0', '0', '0', '0', '0', '0', '0', '1', '0', '0', '0', '0', '0', '0', '0', '0', '0', '0', '0', '0', '0', '0', '0', '0', '0', '0', '0', '0', '0', '0', '0', '0', '0', '0', '1', '0', '0', '0', '0', '0', '0', '0', '0', '1', '0', '0', '0', '0', '0', '1', '0', '0', '0', '0', '0', '0', '1', '0', '0', '0', '0', '0', '0', '0', '0', '0', '0', '0', '0', '0', '0', '0'…	547.199487648	5.039400000000005	89.98000000000002	10	6	0	4	5	0.17647058823529413	1	1520.8764148698278	151.7089999999997
N[C@@H](CCC(=O)NO)C(O)=O	100000.0	N[C@@H](CCC(=O)NO)C(=O)O	[N][C@@H1][Branch1][=Branch2][C][C][C][=Branch1][C][=O][N][O][C][=Branch1][C][=O][O]	['0', '1', '0', '0', '0', '0', '0', '0', '0', '0', '0', '0', '0', '0', '0', '0', '0', '0', '0', '0', '0', '0', '0', '0', '0', '0', '0', '0', '0', '0', '0', '0', '0', '0', '0', '0', '0', '0', '0', '0', '0', '1', '0', '0', '0', '0', '0', '0', '0', '0', '0', '0', '0', '0', '0', '0', '0', '0', '0', '0', '0', '0', '0', '0', '0', '0', '0', '0', '0', '0', '0', '0', '0', '0', '0', '0', '0', '0', '0', '0'…	162.0640568	-1.3160999999999996	112.65000000000002	4	4	4	0	0	0.6	0	158.56140738249672	34.77439999999999
OC(=O)c1ccc(cc1)C(=O)OC[C@@H]1[C@H](Cc2ccccc2)C(=O)N1C(=O)c1ccccc1	100000.0	O=C(O)c1ccc(C(=O)OC[C@@H]2[C@H](Cc3ccccc3)C(=O)N2C(=O)c2ccccc2)cc1	[O][=C][Branch1][C][O][C][=C][C][=C][Branch2][Ring2][#Branch1][C][=Branch1][C][=O][O][C][C@@H1][C@H1][Branch1][#Branch2][C][C][=C][C][=C][C][=C][Ring1][=Branch1][C][=Branch1][C][=O][N][Ring1][N][C][=Branch1][C][=O][C][=C][C][=C][C][=C][Ring1][=Branch1][C][=C][Ring2][Ring1][=C]	['0', '0', '0', '0', '0', '1', '0', '0', '0', '0', '0', '0', '0', '0', '0', '0', '0', '0', '0', '0', '0', '0', '0', '0', '0', '0', '0', '0', '0', '0', '0', '0', '0', '0', '0', '0', '0', '0', '1', '0', '0', '0', '1', '0', '0', '0', '0', '0', '0', '0', '0', '1', '0', '0', '0', '0', '0', '0', '0', '0', '0', '0', '0', '0', '1', '0', '0', '0', '0', '0', '0', '0', '0', '0', '0', '0', '0', '0', '0', '0'…	443.136887392	3.4517000000000024	100.97999999999999	7	5	1	3	4	0.15384615384615385	1	1174.423578033376	118.72630000000002
N[C@@H](CC(=O)NO)C(O)=O	100000.0	N[C@@H](CC(=O)NO)C(=O)O	[N][C@@H1][Branch1][Branch2][C][C][=Branch1][C][=O][N][O][C][=Branch1][C][=O][O]	['0', '1', '0', '0', '0', '0', '0', '0', '0', '0', '0', '0', '0', '0', '0', '0', '0', '0', '0', '0', '0', '0', '0', '0', '0', '0', '0', '0', '0', '0', '0', '0', '0', '0', '0', '0', '0', '0', '0', '0', '0', '1', '0', '0', '0', '0', '0', '0', '0', '0', '0', '0', '0', '0', '0', '0', '0', '0', '0', '0', '0', '0', '0', '0', '0', '0', '0', '0', '0', '0', '0', '0', '0', '0', '0', '0', '0', '0', '0', '0'…	148.048406736	-1.7062	112.65000000000002	3	4	4	0	0	0.5	0	146.1930175513852	30.1574
OC(=O)CC[C@H](NS(=O)(=O)NC[C@H](NC(=O)c1ccccc1)C(O)=O)C(O)=O	100000.0	O=C(O)CC[C@H](NS(=O)(=O)NC[C@H](NC(=O)c1ccccc1)C(=O)O)C(=O)O	[O][=C][Branch1][C][O][C][C][C@H1][Branch2][Ring1][S][N][S][=Branch1][C][=O][=Branch1][C][=O][N][C][C@H1][Branch1][=C][N][C][=Branch1][C][=O][C][=C][C][=C][C][=C][Ring1][=Branch1][C][=Branch1][C][=O][O][C][=Branch1][C][=O][O]	['0', '1', '0', '0', '0', '0', '0', '0', '0', '0', '0', '0', '0', '0', '0', '0', '0', '0', '0', '0', '0', '0', '0', '0', '0', '0', '0', '0', '0', '0', '0', '0', '0', '0', '0', '0', '0', '0', '0', '0', '0', '0', '0', '0', '0', '0', '0', '0', '0', '0', '0', '0', '0', '0', '0', '0', '0', '0', '0', '0', '0', '0', '0', '0', '1', '0', '0', '0', '0', '0', '0', '0', '0', '0', '0', '0', '0', '0', '1', '0'…	417.0842001879999	-1.3883999999999956	199.19999999999996	12	6	6	1	1	0.3333333333333333	0	826.4182487202552	93.68380000000008
N[C@H](CC(=O)NO)C(O)=O	100000.0	N[C@H](CC(=O)NO)C(=O)O	[N][C@H1][Branch1][Branch2][C][C][=Branch1][C][=O][N][O][C][=Branch1][C][=O][O]	['0', '1', '0', '0', '0', '0', '0', '0', '0', '0', '0', '0', '0', '0', '0', '0', '0', '0', '0', '0', '0', '0', '0', '0', '0', '0', '0', '0', '0', '0', '0', '0', '0', '0', '0', '0', '0', '0', '0', '0', '0', '1', '0', '0', '0', '0', '0', '0', '0', '0', '0', '0', '0', '0', '0', '0', '0', '0', '0', '0', '0', '0', '0', '0', '0', '0', '0', '0', '0', '0', '0', '0', '0', '0', '0', '0', '0', '0', '0', '0'…	148.048406736	-1.7062	112.65000000000002	3	4	4	0	0	0.5	0	146.1930175513852	30.1574
NCCCCCC(=O)N[C@@H](CCC(=O)N1C[C@H](C[C@@H]1C(O)=O)OP(O)(=O)N[C@@H](CCC(O)=O)C(O)=O)C(O)=O	112000.0	NCCCCCC(=O)N[C@@H](CCC(=O)N1C[C@@H](OP(=O)(O)N[C@@H](CCC(=O)O)C(=O)O)C[C@@H]1C(=O)O)C(=O)O	[N][C][C][C][C][C][C][=Branch1][C][=O][N][C@@H1][Branch2][Ring2][#C][C][C][C][=Branch1][C][=O][N][C][C@@H1][Branch2][Ring1][=Branch2][O][P][=Branch1][C][=O][Branch1][C][O][N][C@@H1][Branch1][Branch2][C][C][C][=Branch1][C][=O][O][C][=Branch1][C][=O][O][C][C@@H1][Ring2][Ring1][Ring1][C][=Branch1][C][=O][O][C][=Branch1][C][=O][O]	['0', '1', '0', '0', '0', '0', '0', '0', '0', '0', '0', '0', '0', '0', '0', '0', '0', '0', '0', '0', '0', '0', '0', '0', '0', '0', '0', '0', '0', '0', '0', '0', '0', '0', '0', '0', '0', '0', '0', '0', '0', '1', '0', '0', '0', '0', '0', '0', '0', '0', '0', '0', '0', '0', '0', '0', '0', '0', '1', '0', '0', '0', '0', '0', '0', '0', '0', '0', '0', '0', '0', '0', '0', '0', '0', '0', '0', '0', '0', '0'…	582.1938238099998	-1.0661999999999938	283.18999999999994	19	9	8	0	1	0.7142857142857143	1	962.109107895821	130.2043000000001
OC(=O)CC[C@H](NC(=S)N[C@@H](CCC(O)=O)C(O)=O)C(O)=O	135000.0	O=C(O)CC[C@H](NC(=S)N[C@@H](CCC(=O)O)C(=O)O)C(=O)O	[O][=C][Branch1][C][O][C][C][C@H1][Branch2][Ring1][=Branch1][N][C][=Branch1][C][=S][N][C@@H1][Branch1][Branch2][C][C][C][=Branch1][C][=O][O][C][=Branch1][C][=O][O][C][=Branch1][C][=O][O]	['0', '1', '0', '0', '0', '0', '0', '0', '0', '0', '0', '0', '0', '0', '0', '0', '0', '0', '0', '0', '0', '0', '0', '0', '0', '0', '0', '0', '0', '0', '0', '0', '0', '0', '0', '0', '0', '0', '0', '0', '0', '0', '0', '0', '0', '0', '0', '0', '0', '0', '0', '0', '0', '0', '0', '0', '0', '0', '0', '0', '0', '0', '0', '0', '0', '0', '0', '0', '0', '0', '0', '0', '0', '0', '0', '0', '0', '0', '0', '0'…	336.0627364719999	-0.9134999999999986	173.26	10	5	6	0	0	0.5454545454545454	0	427.00841131842617	75.45660000000004
CC(=O)N[C@@H](CCC(O)=O)C(=O)N[C@@H](CC(O)=O)C(O)=O	193000.0	CC(=O)N[C@@H](CCC(=O)O)C(=O)N[C@@H](CC(=O)O)C(=O)O	[C][C][=Branch1][C][=O][N][C@@H1][Branch1][Branch2][C][C][C][=Branch1][C][=O][O][C][=Branch1][C][=O][N][C@@H1][Branch1][#Branch1][C][C][=Branch1][C][=O][O][C][=Branch1][C][=O][O]	['0', '1', '0', '0', '0', '0', '0', '0', '0', '0', '0', '0', '0', '0', '0', '0', '0', '0', '0', '0', '0', '0', '0', '0', '0', '0', '0', '0', '0', '0', '0', '0', '0', '1', '0', '0', '0', '0', '0', '0', '0', '0', '0', '0', '0', '0', '0', '0', '0', '0', '0', '0', '0', '0', '0', '0', '0', '0', '1', '0', '0', '0', '0', '0', '0', '0', '0', '0', '0', '0', '0', '0', '0', '0', '0', '0', '0', '0', '0', '0'…	304.09066547199996	-1.5999999999999979	170.09999999999997	9	5	5	0	0	0.5454545454545454	0	447.5041824520266	66.29380000000002
CC(=O)N[C@@H](CC(O)=O)C(=O)N[C@@H](CCC(O)=O)CC(O)=O	200000.0	CC(=O)N[C@@H](CC(=O)O)C(=O)N[C@@H](CCC(=O)O)CC(=O)O	[C][C][=Branch1][C][=O][N][C@@H1][Branch1][#Branch1][C][C][=Branch1][C][=O][O][C][=Branch1][C][=O][N][C@@H1][Branch1][Branch2][C][C][C][=Branch1][C][=O][O][C][C][=Branch1][C][=O][O]	['0', '1', '0', '0', '0', '0', '0', '0', '0', '0', '0', '0', '0', '0', '0', '0', '0', '0', '0', '0', '0', '0', '0', '0', '0', '0', '0', '0', '0', '0', '0', '0', '0', '1', '0', '0', '0', '0', '0', '0', '0', '0', '0', '0', '0', '0', '0', '0', '0', '0', '0', '0', '0', '0', '0', '0', '0', '0', '0', '0', '0', '0', '0', '0', '0', '0', '0', '0', '0', '0', '0', '0', '0', '0', '0', '0', '0', '0', '0', '0'…	318.10631553599995	-1.2098999999999989	170.09999999999997	10	5	5	0	0	0.5833333333333334	0	446.04260911478246	70.91080000000002
CC(=O)N[C@@H](CC(O)=O)C(=O)N[C@@H](CC(O)=O)C(O)=O	250000.0	CC(=O)N[C@@H](CC(=O)O)C(=O)N[C@@H](CC(=O)O)C(=O)O	[C][C][=Branch1][C][=O][N][C@@H1][Branch1][#Branch1][C][C][=Branch1][C][=O][O][C][=Branch1][C][=O][N][C@@H1][Branch1][#Branch1][C][C][=Branch1][C][=O][O][C][=Branch1][C][=O][O]	['0', '1', '0', '0', '0', '0', '0', '0', '0', '0', '0', '0', '0', '0', '0', '0', '0', '0', '0', '0', '0', '0', '0', '0', '0', '0', '0', '0', '0', '0', '0', '0', '0', '1', '0', '0', '0', '0', '0', '0', '0', '0', '0', '0', '0', '0', '0', '0', '0', '0', '0', '0', '0', '0', '0', '0', '0', '0', '1', '0', '0', '0', '0', '0', '0', '0', '0', '0', '0', '0', '0', '0', '0', '0', '0', '0', '0', '0', '0', '0'…	290.07501540799996	-1.9900999999999982	170.09999999999997	8	5	5	0	0	0.5	0	416.9735285398626	61.67680000000001
N[C@@H](CCC(=O)N1C[C@H](C[C@@H]1C(O)=O)OP(O)(=O)N[C@@H](CCC(O)=O)C(O)=O)C(O)=O	357000.0	N[C@@H](CCC(=O)N1C[C@@H](OP(=O)(O)N[C@@H](CCC(=O)O)C(=O)O)C[C@@H]1C(=O)O)C(=O)O	[N][C@@H1][Branch2][Ring2][#C][C][C][C][=Branch1][C][=O][N][C][C@@H1][Branch2][Ring1][=Branch2][O][P][=Branch1][C][=O][Branch1][C][O][N][C@@H1][Branch1][Branch2][C][C][C][=Branch1][C][=O][O][C][=Branch1][C][=O][O][C][C@@H1][Ring2][Ring1][Ring1][C][=Branch1][C][=O][O][C][=Branch1][C][=O][O]	['0', '1', '0', '0', '0', '0', '0', '0', '0', '0', '0', '0', '0', '0', '0', '0', '0', '0', '0', '0', '0', '0', '0', '0', '0', '0', '0', '0', '0', '0', '0', '0', '0', '0', '0', '0', '0', '0', '0', '0', '0', '0', '0', '0', '0', '0', '0', '0', '0', '0', '0', '0', '0', '0', '0', '0', '0', '0', '0', '0', '0', '0', '0', '0', '0', '0', '0', '0', '0', '0', '0', '0', '0', '0', '0', '0', '0', '0', '0', '0'…	469.10975983799983	-1.7427999999999955	254.08999999999995	13	8	7	0	1	0.6666666666666666	1	774.3395595380377	98.72660000000006
N[C@@H](CCC(O)=O)C(O)=O	428000.0	N[C@@H](CCC(=O)O)C(=O)O	[N][C@@H1][Branch1][Branch2][C][C][C][=Branch1][C][=O][O][C][=Branch1][C][=O][O]	['0', '1', '0', '0', '0', '0', '0', '0', '0', '0', '0', '0', '0', '0', '0', '0', '0', '0', '0', '0', '0', '0', '0', '0', '0', '0', '0', '0', '0', '0', '0', '0', '0', '0', '0', '0', '0', '0', '0', '0', '0', '0', '0', '0', '0', '0', '0', '0', '0', '0', '0', '0', '0', '0', '0', '0', '0', '0', '0', '0', '0', '0', '0', '0', '0', '0', '0', '0', '0', '0', '0', '0', '0', '0', '0', '0', '0', '0', '0', '0'…	147.053157768	-0.7368999999999997	100.62000000000002	4	3	3	0	0	0.6	0	144.58337707694838	32.480999999999995
N[C@@H](COS(O)(=O)=O)C(O)=O	438000.0	N[C@@H](COS(=O)(=O)O)C(=O)O	[N][C@@H1][Branch1][O][C][O][S][=Branch1][C][=O][=Branch1][C][=O][O][C][=Branch1][C][=O][O]	['0', '1', '0', '0', '0', '0', '0', '0', '0', '0', '0', '0', '0', '0', '0', '0', '0', '1', '0', '0', '0', '0', '0', '0', '0', '0', '0', '0', '0', '0', '0', '0', '0', '0', '0', '0', '0', '0', '0', '0', '0', '0', '0', '0', '0', '0', '0', '0', '0', '0', '0', '0', '0', '0', '0', '0', '0', '0', '0', '0', '0', '0', '0', '0', '0', '0', '0', '0', '0', '0', '0', '0', '0', '0', '0', '1', '0', '0', '0', '0'…	184.999407944	-1.7822999999999993	126.92	4	5	3	0	0	0.6666666666666666	0	232.2119506418567	33.111799999999995
N[C@@H](COP(O)(O)=O)C(O)=O	523000.0	N[C@@H](COP(=O)(O)O)C(=O)O	[N][C@@H1][Branch1][O][C][O][P][=Branch1][C][=O][Branch1][C][O][O][C][=Branch1][C][=O][O]	['0', '1', '0', '0', '0', '0', '0', '0', '0', '0', '0', '0', '0', '0', '0', '0', '0', '0', '0', '0', '0', '0', '0', '0', '0', '0', '0', '0', '0', '0', '0', '0', '0', '0', '0', '0', '0', '0', '0', '0', '0', '0', '0', '0', '0', '0', '0', '0', '0', '0', '0', '0', '0', '0', '0', '0', '0', '0', '0', '0', '0', '0', '0', '0', '0', '0', '0', '0', '0', '0', '0', '0', '0', '0', '0', '1', '0', '0', '0', '0'…	185.008923606	-1.4924000000000002	130.07999999999998	4	4	4	0	0	0.6666666666666666	0	186.2664170552278	33.607299999999995
Cc1o[nH]c(=O)c1C[C@H](N)C(O)=O	100000.0	Cc1o[nH]c(=O)c1C[C@H](N)C(=O)O	[C][C][O][NH1][C][=Branch1][C][=O][C][=Ring1][=Branch1][C][C@H1][Branch1][C][N][C][=Branch1][C][=O][O]	['0', '1', '0', '0', '0', '0', '0', '0', '0', '0', '0', '0', '0', '0', '0', '0', '0', '0', '0', '0', '0', '0', '0', '0', '0', '0', '0', '0', '0', '0', '0', '0', '0', '1', '0', '0', '0', '0', '0', '0', '0', '0', '0', '0', '0', '0', '0', '0', '0', '0', '0', '0', '0', '0', '0', '0', '0', '0', '0', '0', '0', '0', '0', '0', '0', '0', '0', '0', '0', '0', '0', '0', '0', '0', '0', '0', '0', '0', '0', '1'…	186.0640568	-0.76928	109.32000000000001	3	4	3	1	1	0.42857142857142855	0	364.814601478373	43.380900000000004
OC(=O)CC[C@H](NC(=O)N[C@@H](CCCCNC(=O)c1ccc(I)cc1)C(O)=O)C(O)=O	0.021	O=C(O)CC[C@H](NC(=O)N[C@@H](CCCCNC(=O)c1ccc(I)cc1)C(=O)O)C(=O)O	[O][=C][Branch1][C][O][C][C][C@H1][Branch2][Ring2][Ring2][N][C][=Branch1][C][=O][N][C@@H1][Branch2][Ring1][Branch1][C][C][C][C][N][C][=Branch1][C][=O][C][=C][C][=C][Branch1][C][I][C][=C][Ring1][#Branch1][C][=Branch1][C][=O][O][C][=Branch1][C][=O][O]	['0', '1', '0', '0', '0', '0', '0', '0', '1', '0', '0', '0', '0', '0', '0', '0', '0', '0', '0', '0', '0', '0', '0', '0', '0', '0', '0', '0', '0', '0', '0', '0', '0', '0', '0', '0', '0', '0', '0', '0', '0', '0', '0', '0', '0', '0', '0', '0', '0', '0', '0', '0', '0', '0', '0', '0', '0', '0', '0', '0', '0', '0', '0', '0', '0', '0', '0', '0', '0', '0', '0', '0', '0', '0', '0', '0', '0', '0', '0', '0'…	549.060812728	1.2616999999999992	182.12999999999997	13	5	6	1	1	0.42105263157894735	0	799.8475540942692	116.72800000000007
CN(C(=O)CCC[C@H](NC(=O)N[C@@H](CCC(O)=O)C(O)=O)C(O)=O)c1ccc(F)nc1	0.075	CN(C(=O)CCC[C@H](NC(=O)N[C@@H](CCC(=O)O)C(=O)O)C(=O)O)c1ccc(F)nc1	[C][N][Branch2][Ring2][=Branch1][C][=Branch1][C][=O][C][C][C][C@H1][Branch2][Ring1][=Branch1][N][C][=Branch1][C][=O][N][C@@H1][Branch1][Branch2][C][C][C][=Branch1][C][=O][O][C][=Branch1][C][=O][O][C][=Branch1][C][=O][O][C][=C][C][=C][Branch1][C][F][N][=C][Ring1][#Branch1]	['0', '1', '0', '0', '0', '0', '0', '0', '0', '0', '0', '0', '0', '0', '0', '1', '0', '0', '0', '0', '0', '0', '0', '0', '0', '0', '0', '0', '0', '0', '0', '0', '0', '1', '0', '0', '0', '0', '0', '0', '0', '0', '0', '0', '0', '0', '0', '0', '0', '0', '0', '0', '0', '0', '1', '0', '0', '0', '0', '0', '0', '0', '0', '0', '0', '0', '0', '0', '0', '0', '0', '0', '1', '0', '0', '0', '0', '0', '0', '0'…	442.149991916	0.42420000000000135	186.22999999999996	12	6	5	1	1	0.4444444444444444	0	817.2827025490603	102.84080000000004
OC(=O)CC[C@H](CP(O)(O)=O)C(O)=O	0.1	O=C(O)CC[C@H](CP(=O)(O)O)C(=O)O	[O][=C][Branch1][C][O][C][C][C@H1][Branch1][#Branch2][C][P][=Branch1][C][=O][Branch1][C][O][O][C][=Branch1][C][=O][O]	['0', '1', '0', '0', '0', '0', '0', '0', '0', '0', '0', '0', '0', '0', '0', '0', '0', '0', '0', '0', '1', '0', '0', '0', '0', '0', '0', '0', '0', '0', '0', '0', '0', '0', '0', '0', '0', '0', '0', '0', '0', '0', '0', '0', '0', '0', '0', '0', '0', '0', '0', '0', '0', '0', '0', '0', '0', '0', '0', '0', '0', '0', '0', '0', '0', '0', '0', '0', '0', '0', '0', '0', '0', '0', '0', '0', '0', '0', '0', '0'…	226.024239322	-0.27029999999999993	132.13	6	3	4	0	0	0.6666666666666666	0	267.3535850853021	44.906700000000015
OC(=O)CC[C@H](NC(=O)N[C@@H](CCCC(=O)N(CCNC(=O)c1ccc(F)nc1)c1ccccc1)C(O)=O)C(O)=O	0.13	O=C(O)CC[C@H](NC(=O)N[C@@H](CCCC(=O)N(CCNC(=O)c1ccc(F)nc1)c1ccccc1)C(=O)O)C(=O)O	[O][=C][Branch1][C][O][C][C][C@H1][Branch2][Branch1][Branch1][N][C][=Branch1][C][=O][N][C@@H1][Branch2][Ring2][=Branch1][C][C][C][C][=Branch1][C][=O][N][Branch2][Ring1][Ring1][C][C][N][C][=Branch1][C][=O][C][=C][C][=C][Branch1][C][F][N][=C][Ring1][#Branch1][C][=C][C][=C][C][=C][Ring1][=Branch1][C][=Branch1][C][=O][O][C][=Branch1][C][=O][O]	['0', '1', '0', '0', '0', '0', '0', '0', '1', '0', '0', '0', '0', '0', '0', '0', '0', '0', '0', '0', '0', '0', '0', '0', '0', '0', '0', '0', '0', '0', '0', '0', '0', '0', '0', '0', '0', '0', '0', '0', '0', '0', '0', '0', '0', '0', '0', '0', '0', '0', '0', '0', '0', '0', '0', '0', '0', '0', '0', '0', '0', '0', '0', '0', '1', '0', '0', '0', '0', '0', '0', '0', '1', '0', '0', '0', '0', '0', '0', '0'…	575.2027557600001	1.2244000000000013	215.32999999999998	16	7	6	2	2	0.34615384615384615	0	1227.6131713864052	140.55899999999997
OC(=O)CC[C@H](NC(=O)N[C@@H](CCCC(=O)N(CCNC(=O)c1ccc(F)cc1)c1ccccc1)C(O)=O)C(O)=O	0.15	O=C(O)CC[C@H](NC(=O)N[C@@H](CCCC(=O)N(CCNC(=O)c1ccc(F)cc1)c1ccccc1)C(=O)O)C(=O)O	[O][=C][Branch1][C][O][C][C][C@H1][Branch2][Branch1][Branch1][N][C][=Branch1][C][=O][N][C@@H1][Branch2][Ring2][=Branch1][C][C][C][C][=Branch1][C][=O][N][Branch2][Ring1][Ring1][C][C][N][C][=Branch1][C][=O][C][=C][C][=C][Branch1][C][F][C][=C][Ring1][#Branch1][C][=C][C][=C][C][=C][Ring1][=Branch1][C][=Branch1][C][=O][O][C][=Branch1][C][=O][O]	['0', '1', '0', '0', '0', '0', '0', '0', '1', '0', '0', '0', '0', '0', '0', '0', '0', '0', '0', '0', '0', '0', '0', '0', '0', '0', '0', '0', '0', '0', '0', '0', '0', '0', '0', '0', '0', '0', '0', '0', '0', '0', '0', '0', '0', '0', '0', '0', '0', '0', '0', '0', '0', '0', '0', '0', '0', '0', '0', '0', '0', '0', '0', '0', '1', '0', '0', '0', '0', '0', '0', '0', '1', '0', '0', '0', '0', '0', '0', '0'…	574.2075067919999	1.8294000000000001	202.43999999999997	16	6	6	2	2	0.3333333333333333	0	1225.0522819740968	142.76399999999995
CN(C(=O)CCC[C@H](NC(=O)N[C@@H](CCC(O)=O)C(O)=O)C(O)=O)c1ccc(F)cc1	0.2	CN(C(=O)CCC[C@H](NC(=O)N[C@@H](CCC(=O)O)C(=O)O)C(=O)O)c1ccc(F)cc1	[C][N][Branch2][Ring2][=Branch1][C][=Branch1][C][=O][C][C][C][C@H1][Branch2][Ring1][=Branch1][N][C][=Branch1][C][=O][N][C@@H1][Branch1][Branch2][C][C][C][=Branch1][C][=O][O][C][=Branch1][C][=O][O][C][=Branch1][C][=O][O][C][=C][C][=C][Branch1][C][F][C][=C][Ring1][#Branch1]	['0', '1', '0', '0', '0', '0', '0', '0', '0', '0', '0', '0', '0', '0', '0', '0', '0', '0', '0', '0', '0', '0', '0', '0', '0', '0', '0', '0', '0', '0', '0', '0', '0', '1', '0', '0', '0', '0', '0', '0', '0', '0', '0', '0', '0', '0', '0', '0', '0', '0', '0', '0', '0', '0', '1', '0', '0', '0', '0', '0', '0', '0', '0', '0', '0', '0', '0', '0', '0', '0', '0', '0', '1', '0', '0', '0', '0', '0', '0', '0'…	441.1547429479999	1.0292000000000006	173.33999999999997	12	5	5	1	1	0.42105263157894735	0	814.8758423174303	105.04580000000004
OC(=O)CC[C@H](NC(=O)N[C@@H](CCCCNC(=O)c1ccc(I)cc1)C(O)=O)C(O)=O	0.22	O=C(O)CC[C@H](NC(=O)N[C@@H](CCCCNC(=O)c1ccc(I)cc1)C(=O)O)C(=O)O	[O][=C][Branch1][C][O][C][C][C@H1][Branch2][Ring2][Ring2][N][C][=Branch1][C][=O][N][C@@H1][Branch2][Ring1][Branch1][C][C][C][C][N][C][=Branch1][C][=O][C][=C][C][=C][Branch1][C][I][C][=C][Ring1][#Branch1][C][=Branch1][C][=O][O][C][=Branch1][C][=O][O]	['0', '1', '0', '0', '0', '0', '0', '0', '1', '0', '0', '0', '0', '0', '0', '0', '0', '0', '0', '0', '0', '0', '0', '0', '0', '0', '0', '0', '0', '0', '0', '0', '0', '0', '0', '0', '0', '0', '0', '0', '0', '0', '0', '0', '0', '0', '0', '0', '0', '0', '0', '0', '0', '0', '0', '0', '0', '0', '0', '0', '0', '0', '0', '0', '0', '0', '0', '0', '0', '0', '0', '0', '0', '0', '0', '0', '0', '0', '0', '0'…	549.060812728	1.2616999999999992	182.12999999999997	13	5	6	1	1	0.42105263157894735	0	799.8475540942692	116.72800000000007
OC(=O)CC[C@H](NC(=O)N[C@@H](CCCC(=O)Nc1cccc(F)c1)C(O)=O)C(O)=O	0.28	O=C(O)CC[C@H](NC(=O)N[C@@H](CCCC(=O)Nc1cccc(F)c1)C(=O)O)C(=O)O	[O][=C][Branch1][C][O][C][C][C@H1][Branch2][Ring2][Ring1][N][C][=Branch1][C][=O][N][C@@H1][Branch2][Ring1][Ring2][C][C][C][C][=Branch1][C][=O][N][C][=C][C][=C][C][Branch1][C][F][=C][Ring1][#Branch1][C][=Branch1][C][=O][O][C][=Branch1][C][=O][O]	['0', '1', '0', '0', '0', '0', '0', '0', '0', '0', '0', '0', '0', '0', '0', '1', '0', '0', '0', '0', '0', '0', '0', '0', '0', '0', '0', '0', '0', '0', '0', '0', '0', '0', '0', '0', '0', '0', '0', '0', '0', '1', '0', '0', '0', '0', '0', '0', '0', '0', '0', '0', '0', '0', '0', '0', '0', '0', '0', '0', '0', '0', '0', '0', '1', '0', '0', '0', '0', '0', '0', '0', '0', '0', '0', '0', '0', '0', '0', '0'…	427.1390928839999	1.0048999999999995	182.12999999999997	12	5	6	1	1	0.3888888888888889	0	801.3910992816474	100.26550000000006
OC(=O)CCC(CP(O)(O)=O)C(O)=O	0.3	O=C(O)CCC(CP(=O)(O)O)C(=O)O	[O][=C][Branch1][C][O][C][C][C][Branch1][#Branch2][C][P][=Branch1][C][=O][Branch1][C][O][O][C][=Branch1][C][=O][O]	['0', '1', '0', '0', '0', '0', '0', '0', '0', '0', '0', '0', '0', '0', '0', '0', '0', '0', '0', '0', '1', '0', '0', '0', '0', '0', '0', '0', '0', '0', '0', '0', '0', '0', '0', '0', '0', '0', '0', '0', '0', '0', '0', '0', '0', '0', '0', '0', '0', '0', '0', '0', '0', '0', '0', '0', '0', '0', '0', '0', '0', '0', '0', '0', '0', '0', '0', '0', '0', '0', '0', '0', '0', '0', '0', '0', '0', '0', '0', '0'…	226.024239322	-0.27029999999999993	132.13	6	3	4	0	0	0.6666666666666666	0	267.3535850853021	44.906700000000015
OC(=O)CCC(CP(O)(O)=O)C(O)=O	0.3	O=C(O)CCC(CP(=O)(O)O)C(=O)O	[O][=C][Branch1][C][O][C][C][C][Branch1][#Branch2][C][P][=Branch1][C][=O][Branch1][C][O][O][C][=Branch1][C][=O][O]	['0', '1', '0', '0', '0', '0', '0', '0', '0', '0', '0', '0', '0', '0', '0', '0', '0', '0', '0', '0', '1', '0', '0', '0', '0', '0', '0', '0', '0', '0', '0', '0', '0', '0', '0', '0', '0', '0', '0', '0', '0', '0', '0', '0', '0', '0', '0', '0', '0', '0', '0', '0', '0', '0', '0', '0', '0', '0', '0', '0', '0', '0', '0', '0', '0', '0', '0', '0', '0', '0', '0', '0', '0', '0', '0', '0', '0', '0', '0', '0'…	226.024239322	-0.27029999999999993	132.13	6	3	4	0	0	0.6666666666666666	0	267.3535850853021	44.906700000000015
OC(=O)CCC(CP(O)(O)=O)C(O)=O	0.3	O=C(O)CCC(CP(=O)(O)O)C(=O)O	[O][=C][Branch1][C][O][C][C][C][Branch1][#Branch2][C][P][=Branch1][C][=O][Branch1][C][O][O][C][=Branch1][C][=O][O]	['0', '1', '0', '0', '0', '0', '0', '0', '0', '0', '0', '0', '0', '0', '0', '0', '0', '0', '0', '0', '1', '0', '0', '0', '0', '0', '0', '0', '0', '0', '0', '0', '0', '0', '0', '0', '0', '0', '0', '0', '0', '0', '0', '0', '0', '0', '0', '0', '0', '0', '0', '0', '0', '0', '0', '0', '0', '0', '0', '0', '0', '0', '0', '0', '0', '0', '0', '0', '0', '0', '0', '0', '0', '0', '0', '0', '0', '0', '0', '0'…	226.024239322	-0.27029999999999993	132.13	6	3	4	0	0	0.6666666666666666	0	267.3535850853021	44.906700000000015
OC(=O)CCC(CP(O)(O)=O)C(O)=O	0.3	O=C(O)CCC(CP(=O)(O)O)C(=O)O	[O][=C][Branch1][C][O][C][C][C][Branch1][#Branch2][C][P][=Branch1][C][=O][Branch1][C][O][O][C][=Branch1][C][=O][O]	['0', '1', '0', '0', '0', '0', '0', '0', '0', '0', '0', '0', '0', '0', '0', '0', '0', '0', '0', '0', '1', '0', '0', '0', '0', '0', '0', '0', '0', '0', '0', '0', '0', '0', '0', '0', '0', '0', '0', '0', '0', '0', '0', '0', '0', '0', '0', '0', '0', '0', '0', '0', '0', '0', '0', '0', '0', '0', '0', '0', '0', '0', '0', '0', '0', '0', '0', '0', '0', '0', '0', '0', '0', '0', '0', '0', '0', '0', '0', '0'…	226.024239322	-0.27029999999999993	132.13	6	3	4	0	0	0.6666666666666666	0	267.3535850853021	44.906700000000015
OC(=O)CCC(CP(O)(O)=O)C(O)=O	0.3	O=C(O)CCC(CP(=O)(O)O)C(=O)O	[O][=C][Branch1][C][O][C][C][C][Branch1][#Branch2][C][P][=Branch1][C][=O][Branch1][C][O][O][C][=Branch1][C][=O][O]	['0', '1', '0', '0', '0', '0', '0', '0', '0', '0', '0', '0', '0', '0', '0', '0', '0', '0', '0', '0', '1', '0', '0', '0', '0', '0', '0', '0', '0', '0', '0', '0', '0', '0', '0', '0', '0', '0', '0', '0', '0', '0', '0', '0', '0', '0', '0', '0', '0', '0', '0', '0', '0', '0', '0', '0', '0', '0', '0', '0', '0', '0', '0', '0', '0', '0', '0', '0', '0', '0', '0', '0', '0', '0', '0', '0', '0', '0', '0', '0'…	226.024239322	-0.27029999999999993	132.13	6	3	4	0	0	0.6666666666666666	0	267.3535850853021	44.906700000000015
OC(=O)CCC(CP(O)(O)=O)C(O)=O	0.3	O=C(O)CCC(CP(=O)(O)O)C(=O)O	[O][=C][Branch1][C][O][C][C][C][Branch1][#Branch2][C][P][=Branch1][C][=O][Branch1][C][O][O][C][=Branch1][C][=O][O]	['0', '1', '0', '0', '0', '0', '0', '0', '0', '0', '0', '0', '0', '0', '0', '0', '0', '0', '0', '0', '1', '0', '0', '0', '0', '0', '0', '0', '0', '0', '0', '0', '0', '0', '0', '0', '0', '0', '0', '0', '0', '0', '0', '0', '0', '0', '0', '0', '0', '0', '0', '0', '0', '0', '0', '0', '0', '0', '0', '0', '0', '0', '0', '0', '0', '0', '0', '0', '0', '0', '0', '0', '0', '0', '0', '0', '0', '0', '0', '0'…	226.024239322	-0.27029999999999993	132.13	6	3	4	0	0	0.6666666666666666	0	267.3535850853021	44.906700000000015
OC(=O)CCC(CP(O)(O)=O)C(O)=O	0.3	O=C(O)CCC(CP(=O)(O)O)C(=O)O	[O][=C][Branch1][C][O][C][C][C][Branch1][#Branch2][C][P][=Branch1][C][=O][Branch1][C][O][O][C][=Branch1][C][=O][O]	['0', '1', '0', '0', '0', '0', '0', '0', '0', '0', '0', '0', '0', '0', '0', '0', '0', '0', '0', '0', '1', '0', '0', '0', '0', '0', '0', '0', '0', '0', '0', '0', '0', '0', '0', '0', '0', '0', '0', '0', '0', '0', '0', '0', '0', '0', '0', '0', '0', '0', '0', '0', '0', '0', '0', '0', '0', '0', '0', '0', '0', '0', '0', '0', '0', '0', '0', '0', '0', '0', '0', '0', '0', '0', '0', '0', '0', '0', '0', '0'…	226.024239322	-0.27029999999999993	132.13	6	3	4	0	0	0.6666666666666666	0	267.3535850853021	44.906700000000015
OC(=O)CCC(CP(O)(O)=O)C(O)=O	0.3	O=C(O)CCC(CP(=O)(O)O)C(=O)O	[O][=C][Branch1][C][O][C][C][C][Branch1][#Branch2][C][P][=Branch1][C][=O][Branch1][C][O][O][C][=Branch1][C][=O][O]	['0', '1', '0', '0', '0', '0', '0', '0', '0', '0', '0', '0', '0', '0', '0', '0', '0', '0', '0', '0', '1', '0', '0', '0', '0', '0', '0', '0', '0', '0', '0', '0', '0', '0', '0', '0', '0', '0', '0', '0', '0', '0', '0', '0', '0', '0', '0', '0', '0', '0', '0', '0', '0', '0', '0', '0', '0', '0', '0', '0', '0', '0', '0', '0', '0', '0', '0', '0', '0', '0', '0', '0', '0', '0', '0', '0', '0', '0', '0', '0'…	226.024239322	-0.27029999999999993	132.13	6	3	4	0	0	0.6666666666666666	0	267.3535850853021	44.906700000000015
OC(=O)CC[C@H](NP(O)(=O)OC[C@H](NC(=O)CC[C@H](NC(=O)CCCCCNC(=O)c1ccc(c(c1)C(O)=O)-c1c2ccc(O)cc2oc2cc(=O)ccc12)C(O)=O)C(O)=O)C(O)=O	0.35	O=C(O)CC[C@H](NP(=O)(O)OC[C@H](NC(=O)CC[C@H](NC(=O)CCCCCNC(=O)c1ccc(-c2c3ccc(=O)cc-3oc3cc(O)ccc23)c(C(=O)O)c1)C(=O)O)C(=O)O)C(=O)O	[O][=C][Branch1][C][O][C][C][C@H1][Branch2][#Branch1][S][N][P][=Branch1][C][=O][Branch1][C][O][O][C][C@H1][Branch2][=Branch1][=N][N][C][=Branch1][C][=O][C][C][C@H1][Branch2][Branch1][=N][N][C][=Branch1][C][=O][C][C][C][C][C][N][C][=Branch1][C][=O][C][=C][C][=C][Branch2][Ring1][O][C][=C][C][=C][C][=Branch1][C][=O][C][=C][Ring1][#Branch1][O][C][=C][C][Branch1][C][O][=C][C][=C][Ring1][S][Ring1][#Bra…	['0', '1', '0', '0', '0', '0', '0', '0', '1', '0', '0', '0', '0', '0', '0', '0', '0', '0', '0', '0', '0', '0', '0', '1', '0', '0', '0', '0', '0', '0', '0', '0', '0', '0', '0', '0', '0', '0', '0', '0', '0', '1', '0', '0', '0', '0', '0', '0', '0', '0', '0', '0', '0', '0', '0', '0', '0', '0', '0', '0', '0', '0', '0', '0', '0', '0', '0', '0', '0', '0', '0', '0', '1', '0', '0', '0', '0', '0', '0', '0'…	914.2259117860003	2.2024000000000004	382.8	25	13	11	2	4	0.325	2	2523.003702917707	219.5408999999997
OC(=O)CC[C@H](NC(=O)N[C@@H](CCCC(=O)Nc1ccc(F)cc1)C(O)=O)C(O)=O	0.35	O=C(O)CC[C@H](NC(=O)N[C@@H](CCCC(=O)Nc1ccc(F)cc1)C(=O)O)C(=O)O	[O][=C][Branch1][C][O][C][C][C@H1][Branch2][Ring2][Ring1][N][C][=Branch1][C][=O][N][C@@H1][Branch2][Ring1][Ring2][C][C][C][C][=Branch1][C][=O][N][C][=C][C][=C][Branch1][C][F][C][=C][Ring1][#Branch1][C][=Branch1][C][=O][O][C][=Branch1][C][=O][O]	['0', '1', '0', '0', '0', '0', '0', '0', '0', '0', '0', '0', '0', '0', '0', '0', '0', '0', '0', '0', '0', '0', '0', '0', '0', '0', '0', '0', '0', '0', '0', '0', '0', '0', '0', '0', '0', '0', '0', '0', '0', '1', '0', '0', '0', '0', '0', '0', '0', '0', '0', '0', '0', '1', '0', '0', '0', '0', '0', '0', '0', '0', '0', '0', '0', '0', '0', '0', '0', '0', '0', '0', '0', '0', '0', '0', '0', '0', '0', '0'…	427.1390928839999	1.0048999999999986	182.12999999999997	12	5	6	1	1	0.3888888888888889	0	784.1410992816477	100.26550000000006
OC(=O)CC[C@H](NP(O)(=O)OC[C@H](NC(=O)CC[C@H](NC(=O)c1ccc(c(c1)C([O-])=O)-c1c2ccc(O)cc2oc2cc(=O)ccc12)C(O)=O)C(O)=O)C(O)=O	0.41	O=C(O)CC[C@H](NP(=O)(O)OC[C@H](NC(=O)CC[C@H](NC(=O)c1ccc(-c2c3ccc(=O)cc-3oc3cc(O)ccc23)c(C(=O)[O-])c1)C(=O)O)C(=O)O)C(=O)O	[O][=C][Branch1][C][O][C][C][C@H1][Branch2][#Branch1][=Branch1][N][P][=Branch1][C][=O][Branch1][C][O][O][C][C@H1][Branch2][=Branch1][Ring1][N][C][=Branch1][C][=O][C][C][C@H1][Branch2][Branch1][Ring1][N][C][=Branch1][C][=O][C][=C][C][=C][Branch2][Ring1][O][C][=C][C][=C][C][=Branch1][C][=O][C][=C][Ring1][#Branch1][O][C][=C][C][Branch1][C][O][=C][C][=C][Ring1][S][Ring1][#Branch1][C][Branch1][=Branch…	['0', '1', '0', '0', '0', '0', '0', '0', '0', '0', '0', '0', '0', '0', '0', '0', '0', '0', '0', '0', '0', '0', '0', '0', '0', '0', '0', '0', '0', '0', '0', '0', '0', '0', '0', '0', '0', '0', '0', '0', '0', '1', '0', '0', '0', '0', '0', '0', '0', '0', '0', '0', '0', '0', '0', '0', '0', '0', '0', '0', '0', '0', '0', '0', '0', '0', '0', '0', '0', '0', '0', '0', '1', '0', '0', '0', '0', '0', '1', '0'…	800.1345713619102	0.191100000000001	356.53000000000003	19	13	9	2	4	0.23529411764705882	2	2305.424059718956	185.4343999999998
CN(Cc1cccc(F)c1)C(=O)CCC[C@H](NC(=O)N[C@@H](CCC(O)=O)C(O)=O)C(O)=O	0.46	CN(Cc1cccc(F)c1)C(=O)CCC[C@H](NC(=O)N[C@@H](CCC(=O)O)C(=O)O)C(=O)O	[C][N][Branch1][=N][C][C][=C][C][=C][C][Branch1][C][F][=C][Ring1][#Branch1][C][=Branch1][C][=O][C][C][C][C@H1][Branch2][Ring1][=Branch1][N][C][=Branch1][C][=O][N][C@@H1][Branch1][Branch2][C][C][C][=Branch1][C][=O][O][C][=Branch1][C][=O][O][C][=Branch1][C][=O][O]	['0', '1', '0', '0', '0', '0', '0', '0', '0', '0', '0', '0', '0', '0', '1', '1', '0', '0', '0', '0', '0', '0', '0', '0', '0', '0', '0', '0', '0', '0', '0', '0', '0', '1', '0', '0', '0', '0', '0', '0', '0', '0', '1', '0', '0', '0', '0', '0', '0', '0', '0', '0', '0', '0', '0', '0', '0', '0', '0', '0', '0', '0', '0', '0', '1', '0', '0', '0', '0', '0', '0', '0', '0', '0', '0', '0', '0', '0', '0', '0'…	455.17039301199986	1.0248000000000013	173.33999999999997	13	5	5	1	1	0.45	0	847.8886961063217	108.1098000000001
CC(C)C[C@H](NC(=O)N[C@@H](CCC(O)=O)C(O)=O)C(O)=O	0.5	CC(C)C[C@H](NC(=O)N[C@@H](CCC(=O)O)C(=O)O)C(=O)O	[C][C][Branch1][C][C][C][C@H1][Branch2][Ring1][=Branch1][N][C][=Branch1][C][=O][N][C@@H1][Branch1][Branch2][C][C][C][=Branch1][C][=O][O][C][=Branch1][C][=O][O][C][=Branch1][C][=O][O]	['0', '1', '0', '0', '0', '0', '0', '0', '0', '0', '0', '0', '0', '0', '0', '0', '0', '0', '0', '0', '0', '0', '0', '0', '0', '0', '0', '0', '0', '0', '0', '0', '0', '1', '0', '0', '0', '0', '0', '0', '0', '0', '0', '0', '0', '0', '0', '0', '0', '0', '0', '0', '0', '0', '0', '0', '0', '0', '0', '0', '0', '0', '0', '0', '0', '0', '0', '0', '0', '0', '0', '0', '0', '0', '0', '0', '0', '0', '0', '0'…	304.12705098	0.10290000000000182	153.03	9	4	5	0	0	0.6666666666666666	0	408.41012243700936	70.83980000000004
OC(=O)CCC(CP(O)(=O)CC(CCC(O)=O)C(O)=O)C(O)=O	0.5	O=C(O)CCC(CP(=O)(O)CC(CCC(=O)O)C(=O)O)C(=O)O	[O][=C][Branch1][C][O][C][C][C][Branch2][Ring1][=Branch2][C][P][=Branch1][C][=O][Branch1][C][O][C][C][Branch1][Branch2][C][C][C][=Branch1][C][=O][O][C][=Branch1][C][=O][O][C][=Branch1][C][=O][O]	['0', '1', '0', '0', '0', '0', '0', '0', '0', '0', '0', '0', '0', '0', '0', '0', '0', '0', '0', '0', '1', '0', '0', '0', '0', '0', '0', '0', '0', '0', '0', '0', '0', '0', '0', '0', '0', '0', '0', '0', '0', '0', '0', '0', '0', '0', '0', '0', '0', '0', '0', '0', '0', '0', '0', '0', '0', '0', '0', '0', '0', '0', '0', '0', '0', '0', '0', '0', '0', '0', '0', '0', '0', '0', '0', '0', '0', '0', '0', '0'…	354.0715834379999	0.38799999999999973	186.49999999999997	12	5	5	0	0	0.6666666666666666	0	471.970793989029	75.55050000000004
N[C@@H](CCC(=O)N[C@@H](COP([O-])(=O)O[C@@H](CCC(O)=O)C(O)=O)C(O)=O)C(O)=O	0.55	N[C@@H](CCC(=O)N[C@@H](COP(=O)([O-])O[C@@H](CCC(=O)O)C(=O)O)C(=O)O)C(=O)O	[N][C@@H1][Branch2][Ring2][#Branch2][C][C][C][=Branch1][C][=O][N][C@@H1][Branch2][Ring1][#Branch2][C][O][P][=Branch1][C][=O][Branch1][C][O-1][O][C@@H1][Branch1][Branch2][C][C][C][=Branch1][C][=O][O][C][=Branch1][C][=O][O][C][=Branch1][C][=O][O][C][=Branch1][C][=O][O]	['0', '1', '0', '0', '0', '0', '0', '0', '0', '0', '0', '0', '0', '0', '0', '0', '0', '0', '0', '0', '0', '0', '0', '0', '0', '0', '0', '0', '0', '0', '0', '0', '0', '0', '0', '0', '0', '0', '0', '0', '0', '1', '0', '0', '0', '0', '0', '0', '0', '0', '0', '0', '0', '0', '0', '0', '0', '0', '0', '0', '0', '0', '0', '0', '0', '0', '0', '0', '0', '0', '0', '0', '0', '0', '0', '0', '0', '0', '0', '0'…	443.07084890990984	-2.4324999999999957	262.90999999999997	15	10	6	0	0	0.6153846153846154	0	681.6194778018121	87.34880000000004
OC(=O)CC[C@H](NC(=O)N[C@@H](CCCCN(Cc1ccc(Br)cc1)C(=O)CCCCNC(=S)Nc1ccc(CC2CN(CC(O)=O)CCN(CC(O)=O)CCN(CC(O)=O)CCN2CC(O)=O)cc1)C(O)=O)C(O)=O	0.57	O=C(O)CC[C@H](NC(=O)N[C@@H](CCCCN(Cc1ccc(Br)cc1)C(=O)CCCCNC(=S)Nc1ccc(CC2CN(CC(=O)O)CCN(CC(=O)O)CCN(CC(=O)O)CCN2CC(=O)O)cc1)C(=O)O)C(=O)O	[O][=C][Branch1][C][O][C][C][C@H1][Branch2][Branch2][O][N][C][=Branch1][C][=O][N][C@@H1][Branch2][#Branch1][N][C][C][C][C][N][Branch1][=N][C][C][=C][C][=C][Branch1][C][Br][C][=C][Ring1][#Branch1][C][=Branch1][C][=O][C][C][C][C][N][C][=Branch1][C][=S][N][C][=C][C][=C][Branch2][Ring2][#C][C][C][C][N][Branch1][#Branch1][C][C][=Branch1][C][=O][O][C][C][N][Branch1][#Branch1][C][C][=Branch1][C][=O][O][…	['0', '1', '0', '0', '0', '0', '0', '0', '0', '0', '0', '0', '0', '0', '0', '0', '0', '0', '0', '0', '0', '0', '0', '0', '0', '0', '0', '1', '0', '0', '0', '0', '0', '0', '0', '0', '0', '0', '0', '0', '0', '0', '0', '0', '0', '0', '0', '0', '0', '0', '0', '0', '0', '1', '0', '0', '0', '0', '0', '1', '0', '0', '0', '0', '0', '0', '0', '0', '0', '0', '0', '0', '1', '0', '1', '0', '0', '0', '0', '0'…	1137.3688101960001	1.646400000000011	359.56000000000006	30	14	11	2	3	0.5416666666666666	1	2246.696096061205	278.2393999999997
CN(Cc1ccc(F)cc1)C(=O)CCC[C@H](NC(=O)N[C@@H](CCC(O)=O)C(O)=O)C(O)=O	0.64	CN(Cc1ccc(F)cc1)C(=O)CCC[C@H](NC(=O)N[C@@H](CCC(=O)O)C(=O)O)C(=O)O	[C][N][Branch1][=N][C][C][=C][C][=C][Branch1][C][F][C][=C][Ring1][#Branch1][C][=Branch1][C][=O][C][C][C][C@H1][Branch2][Ring1][=Branch1][N][C][=Branch1][C][=O][N][C@@H1][Branch1][Branch2][C][C][C][=Branch1][C][=O][O][C][=Branch1][C][=O][O][C][=Branch1][C][=O][O]	['0', '1', '0', '0', '0', '0', '0', '0', '0', '0', '0', '0', '0', '0', '0', '0', '0', '0', '0', '0', '0', '0', '0', '0', '0', '0', '0', '0', '0', '0', '0', '0', '0', '1', '0', '0', '0', '0', '0', '0', '0', '0', '0', '0', '0', '0', '0', '0', '0', '0', '0', '0', '0', '0', '0', '0', '0', '0', '0', '0', '0', '0', '0', '0', '0', '0', '0', '0', '0', '0', '0', '0', '0', '0', '0', '0', '0', '0', '0', '0'…	455.17039301199986	1.0248000000000013	173.33999999999997	13	5	5	1	1	0.45	0	830.6386961063215	108.1098000000001
OC(=O)CC[C@H](NC(=O)N[C@@H](CCCCN(Cc1ccc(Br)cc1)C(=O)CCCCNC(=O)CN1CCN(CC(O)=O)CCN(CC(O)=O)CCN(CC(O)=O)CC1)C(O)=O)C(O)=O	0.64	O=C(O)CC[C@H](NC(=O)N[C@@H](CCCCN(Cc1ccc(Br)cc1)C(=O)CCCCNC(=O)CN1CCN(CC(=O)O)CCN(CC(=O)O)CCN(CC(=O)O)CC1)C(=O)O)C(=O)O	[O][=C][Branch1][C][O][C][C][C@H1][Branch2][#Branch1][Branch2][N][C][=Branch1][C][=O][N][C@@H1][Branch2][=Branch1][=Branch2][C][C][C][C][N][Branch1][=N][C][C][=C][C][=C][Branch1][C][Br][C][=C][Ring1][#Branch1][C][=Branch1][C][=O][C][C][C][C][N][C][=Branch1][C][=O][C][N][C][C][N][Branch1][#Branch1][C][C][=Branch1][C][=O][O][C][C][N][Branch1][#Branch1][C][C][=Branch1][C][=O][O][C][C][N][Branch1][#B…	['0', '1', '0', '0', '0', '0', '0', '0', '0', '0', '0', '0', '0', '0', '0', '0', '0', '0', '0', '0', '0', '0', '0', '0', '0', '0', '0', '0', '0', '0', '0', '0', '0', '0', '0', '0', '0', '0', '0', '0', '0', '1', '0', '0', '0', '0', '0', '0', '0', '0', '0', '0', '0', '0', '0', '0', '0', '0', '0', '0', '0', '0', '0', '0', '0', '0', '0', '0', '0', '0', '0', '0', '1', '0', '1', '0', '0', '0', '0', '0'…	972.3439753520003	-0.2196999999999934	327.3	27	13	9	1	2	0.625	1	1690.8162862342144	230.32289999999946
CC(C)C[C@H](NC(=O)O[C@@H](CCC(O)=O)C(O)=O)C(O)=O	0.65	CC(C)C[C@H](NC(=O)O[C@@H](CCC(=O)O)C(=O)O)C(=O)O	[C][C][Branch1][C][C][C][C@H1][Branch2][Ring1][=Branch1][N][C][=Branch1][C][=O][O][C@@H1][Branch1][Branch2][C][C][C][=Branch1][C][=O][O][C][=Branch1][C][=O][O][C][=Branch1][C][=O][O]	['0', '1', '0', '0', '0', '0', '0', '0', '0', '0', '0', '0', '0', '0', '0', '0', '0', '0', '0', '0', '0', '0', '0', '0', '0', '0', '0', '0', '0', '0', '0', '0', '0', '1', '0', '0', '0', '0', '0', '0', '0', '0', '0', '0', '0', '0', '0', '0', '0', '0', '0', '0', '0', '0', '0', '0', '0', '0', '0', '0', '0', '0', '0', '0', '0', '0', '0', '0', '0', '1', '0', '0', '0', '0', '0', '0', '0', '0', '0', '0'…	305.111066568	0.5299000000000003	150.23	9	5	4	0	0	0.6666666666666666	0	406.06160689141257	68.78910000000003
[O-]C(=O)CC[C@H](NP([O-])([O-])=O)C([O-])=O	0.86	O=C([O-])CC[C@H](NP(=O)([O-])[O-])C(=O)[O-]	[O][=C][Branch1][C][O-1][C][C][C@H1][Branch1][#Branch2][N][P][=Branch1][C][=O][Branch1][C][O-1][O-1][C][=Branch1][C][=O][O-1]	['0', '1', '0', '0', '0', '0', '0', '0', '0', '0', '0', '0', '0', '0', '0', '0', '0', '0', '0', '0', '0', '0', '0', '0', '0', '0', '0', '0', '0', '0', '0', '0', '0', '0', '0', '0', '0', '0', '0', '0', '0', '0', '0', '0', '0', '0', '0', '0', '0', '0', '0', '0', '0', '0', '0', '0', '0', '0', '0', '0', '0', '0', '0', '0', '0', '0', '0', '0', '0', '0', '0', '0', '0', '0', '0', '0', '0', '0', '0', '0'…	222.99038248164	-4.946699999999999	155.48	6	7	1	0	0	0.6	0	271.2537196151922	33.77819999999999
OC(=O)CC[C@H](NC(=O)N[C@@H](CCCC(=O)NCCNC(=O)c1ccc(F)cc1)C(O)=O)C(O)=O	0.94	O=C(O)CC[C@H](NC(=O)N[C@@H](CCCC(=O)NCCNC(=O)c1ccc(F)cc1)C(=O)O)C(=O)O	[O][=C][Branch1][C][O][C][C][C@H1][Branch2][Ring2][#Branch2][N][C][=Branch1][C][=O][N][C@@H1][Branch2][Ring1][O][C][C][C][C][=Branch1][C][=O][N][C][C][N][C][=Branch1][C][=O][C][=C][C][=C][Branch1][C][F][C][=C][Ring1][#Branch1][C][=Branch1][C][=O][O][C][=Branch1][C][=O][O]	['0', '1', '0', '0', '0', '0', '0', '0', '1', '0', '0', '0', '0', '0', '0', '0', '0', '0', '0', '0', '0', '0', '0', '0', '0', '0', '0', '0', '0', '0', '0', '0', '0', '0', '0', '0', '0', '0', '0', '0', '0', '1', '0', '0', '0', '0', '0', '0', '0', '0', '0', '0', '0', '0', '0', '0', '0', '0', '0', '0', '0', '0', '0', '0', '0', '0', '0', '0', '0', '0', '0', '0', '0', '0', '0', '0', '0', '0', '0', '0'…	498.1762066639999	-0.08759999999999757	211.22999999999996	15	6	7	1	1	0.42857142857142855	0	923.8752368439352	116.97870000000007
OC(=O)CC[C@H](NC(=O)N[C@@H](CCCC(=O)Nc1ccc(F)nc1)C(O)=O)C(O)=O	0.99	O=C(O)CC[C@H](NC(=O)N[C@@H](CCCC(=O)Nc1ccc(F)nc1)C(=O)O)C(=O)O	[O][=C][Branch1][C][O][C][C][C@H1][Branch2][Ring2][Ring1][N][C][=Branch1][C][=O][N][C@@H1][Branch2][Ring1][Ring2][C][C][C][C][=Branch1][C][=O][N][C][=C][C][=C][Branch1][C][F][N][=C][Ring1][#Branch1][C][=Branch1][C][=O][O][C][=Branch1][C][=O][O]	['0', '1', '0', '0', '0', '0', '0', '0', '0', '0', '0', '0', '0', '0', '0', '0', '0', '0', '0', '0', '0', '0', '0', '0', '0', '0', '0', '0', '0', '0', '0', '0', '0', '0', '0', '0', '0', '0', '0', '0', '0', '1', '0', '0', '0', '0', '0', '0', '0', '0', '0', '0', '0', '0', '0', '0', '0', '0', '0', '0', '0', '0', '0', '0', '0', '0', '0', '0', '0', '0', '0', '0', '0', '0', '0', '0', '0', '0', '0', '0'…	428.134341852	0.39990000000000003	195.01999999999998	12	6	6	1	1	0.4117647058823529	0	786.467768508517	98.06050000000006
OC(=O)CCC(CP(O)(O)=O)C(O)=O	1.1	O=C(O)CCC(CP(=O)(O)O)C(=O)O	[O][=C][Branch1][C][O][C][C][C][Branch1][#Branch2][C][P][=Branch1][C][=O][Branch1][C][O][O][C][=Branch1][C][=O][O]	['0', '1', '0', '0', '0', '0', '0', '0', '0', '0', '0', '0', '0', '0', '0', '0', '0', '0', '0', '0', '1', '0', '0', '0', '0', '0', '0', '0', '0', '0', '0', '0', '0', '0', '0', '0', '0', '0', '0', '0', '0', '0', '0', '0', '0', '0', '0', '0', '0', '0', '0', '0', '0', '0', '0', '0', '0', '0', '0', '0', '0', '0', '0', '0', '0', '0', '0', '0', '0', '0', '0', '0', '0', '0', '0', '0', '0', '0', '0', '0'…	226.024239322	-0.27029999999999993	132.13	6	3	4	0	0	0.6666666666666666	0	267.3535850853021	44.906700000000015
OC(=O)CC[C@H](NC(=O)N[C@@H](CCCC(=O)NCCNC(=O)c1ccc(F)nc1)C(O)=O)C(O)=O	1.1	O=C(O)CC[C@H](NC(=O)N[C@@H](CCCC(=O)NCCNC(=O)c1ccc(F)nc1)C(=O)O)C(=O)O	[O][=C][Branch1][C][O][C][C][C@H1][Branch2][Ring2][#Branch2][N][C][=Branch1][C][=O][N][C@@H1][Branch2][Ring1][O][C][C][C][C][=Branch1][C][=O][N][C][C][N][C][=Branch1][C][=O][C][=C][C][=C][Branch1][C][F][N][=C][Ring1][#Branch1][C][=Branch1][C][=O][O][C][=Branch1][C][=O][O]	['0', '1', '0', '0', '0', '0', '0', '0', '1', '0', '0', '0', '0', '0', '0', '0', '0', '0', '0', '0', '0', '0', '0', '0', '0', '0', '0', '0', '0', '0', '0', '0', '0', '0', '0', '0', '0', '0', '0', '0', '0', '1', '0', '0', '0', '0', '0', '0', '0', '0', '0', '0', '0', '0', '0', '0', '0', '0', '0', '0', '0', '0', '0', '0', '0', '0', '0', '0', '0', '0', '0', '0', '0', '0', '0', '0', '0', '0', '0', '0'…	499.1714556319999	-0.6925999999999972	224.11999999999995	15	7	7	1	1	0.45	0	926.0657003501051	114.77370000000008
OC(=O)CC[C@H](NC(=O)N[C@@H](CCCC(=O)NC(c1ccc(F)cc1)c1ccc(F)cc1)C(O)=O)C(O)=O	1.2	O=C(O)CC[C@H](NC(=O)N[C@@H](CCCC(=O)NC(c1ccc(F)cc1)c1ccc(F)cc1)C(=O)O)C(=O)O	[O][=C][Branch1][C][O][C][C][C@H1][Branch2][Ring2][P][N][C][=Branch1][C][=O][N][C@@H1][Branch2][Ring2][C][C][C][C][C][=Branch1][C][=O][N][C][Branch1][N][C][=C][C][=C][Branch1][C][F][C][=C][Ring1][#Branch1][C][=C][C][=C][Branch1][C][F][C][=C][Ring1][#Branch1][C][=Branch1][C][=O][O][C][=Branch1][C][=O][O]	['0', '1', '0', '0', '0', '0', '0', '0', '0', '0', '0', '0', '0', '0', '0', '0', '0', '0', '0', '0', '0', '0', '0', '0', '0', '0', '0', '0', '0', '0', '0', '0', '0', '0', '0', '0', '0', '0', '0', '0', '0', '1', '0', '0', '0', '0', '0', '0', '0', '0', '0', '0', '0', '0', '0', '0', '0', '0', '0', '0', '0', '0', '0', '0', '0', '0', '0', '0', '0', '0', '0', '0', '0', '0', '0', '0', '0', '0', '0', '0'…	535.1766212639999	2.4111000000000002	182.12999999999997	14	5	6	2	2	0.32	0	1096.8022025255432	128.02150000000006
OC(=O)CC[C@H](NC(=O)N[C@@H](CCCC(=O)N1CCN(CC1)c1ccc(F)cc1)C(O)=O)C(O)=O	1.3	O=C(O)CC[C@H](NC(=O)N[C@@H](CCCC(=O)N1CCN(c2ccc(F)cc2)CC1)C(=O)O)C(=O)O	[O][=C][Branch1][C][O][C][C][C@H1][Branch2][Ring2][N][N][C][=Branch1][C][=O][N][C@@H1][Branch2][Ring1][=N][C][C][C][C][=Branch1][C][=O][N][C][C][N][Branch1][N][C][=C][C][=C][Branch1][C][F][C][=C][Ring1][#Branch1][C][C][Ring1][=N][C][=Branch1][C][=O][O][C][=Branch1][C][=O][O]	['0', '1', '0', '0', '0', '0', '0', '0', '0', '0', '0', '0', '0', '0', '0', '0', '0', '0', '0', '0', '0', '0', '0', '0', '0', '0', '0', '0', '0', '0', '0', '0', '0', '0', '0', '0', '0', '0', '0', '0', '0', '0', '0', '0', '0', '0', '0', '0', '0', '0', '0', '0', '0', '0', '0', '0', '0', '0', '0', '0', '0', '0', '0', '0', '0', '0', '0', '0', '0', '0', '0', '0', '0', '0', '0', '0', '0', '0', '0', '0'…	496.1969421079999	0.7150000000000002	176.57999999999996	12	6	5	1	2	0.5	1	918.5357321252493	120.42880000000008
OC(=O)CC[C@H](NC(=O)N[C@@H](CCCCNC(=O)[C@H](Cc1ccccc1)NC(=O)COc1ccc(C[C@H](NC(=O)CNC(=O)c2ccc(I)cc2)C(O)=O)cc1)C(O)=O)C(O)=O	1.3	O=C(O)CC[C@H](NC(=O)N[C@@H](CCCCNC(=O)[C@H](Cc1ccccc1)NC(=O)COc1ccc(C[C@H](NC(=O)CNC(=O)c2ccc(I)cc2)C(=O)O)cc1)C(=O)O)C(=O)O	[O][=C][Branch1][C][O][C][C][C@H1][Branch2][#Branch1][Branch2][N][C][=Branch1][C][=O][N][C@@H1][Branch2][=Branch1][=Branch2][C][C][C][C][N][C][=Branch1][C][=O][C@H1][Branch1][#Branch2][C][C][=C][C][=C][C][=C][Ring1][=Branch1][N][C][=Branch1][C][=O][C][O][C][=C][C][=C][Branch2][Ring1][P][C][C@H1][Branch2][Ring1][#Branch1][N][C][=Branch1][C][=O][C][N][C][=Branch1][C][=O][C][=C][C][=C][Branch1][C][I…	['0', '1', '0', '0', '0', '0', '0', '0', '0', '0', '0', '0', '0', '0', '0', '0', '0', '0', '0', '0', '0', '0', '0', '0', '0', '0', '0', '0', '0', '0', '0', '0', '0', '1', '0', '0', '0', '0', '0', '0', '0', '1', '1', '0', '0', '0', '0', '0', '0', '0', '0', '0', '0', '0', '0', '0', '0', '0', '0', '0', '0', '0', '0', '0', '1', '0', '0', '0', '0', '0', '0', '0', '0', '0', '0', '0', '0', '0', '0', '1'…	974.2194981840003	1.2963000000000096	315.96	26	10	10	3	3	0.34146341463414637	0	2035.8184578564283	227.02189999999968
CSc1ccc(cc1)C(=O)NCCCC(=O)N[C@H](CNC(=O)N[C@@H](CCC(O)=O)C(O)=O)OC=O	1.3	CSc1ccc(C(=O)NCCCC(=O)N[C@H](CNC(=O)N[C@@H](CCC(=O)O)C(=O)O)OC=O)cc1	[C][S][C][=C][C][=C][Branch2][Ring2][O][C][=Branch1][C][=O][N][C][C][C][C][=Branch1][C][=O][N][C@H1][Branch2][Ring1][#Branch1][C][N][C][=Branch1][C][=O][N][C@@H1][Branch1][Branch2][C][C][C][=Branch1][C][=O][O][C][=Branch1][C][=O][O][O][C][=O][C][=C][Ring2][Ring1][P]	['0', '1', '0', '0', '0', '0', '0', '0', '1', '0', '0', '0', '1', '0', '0', '0', '0', '0', '0', '0', '0', '0', '0', '0', '0', '0', '0', '0', '0', '0', '0', '0', '0', '1', '0', '0', '0', '0', '0', '0', '0', '1', '0', '0', '0', '0', '0', '0', '0', '0', '0', '0', '0', '0', '0', '0', '0', '0', '0', '0', '0', '0', '0', '0', '0', '0', '0', '0', '0', '0', '0', '0', '0', '0', '0', '0', '0', '0', '0', '0'…	512.1576994759998	0.15100000000000285	200.22999999999996	16	8	6	1	1	0.42857142857142855	0	895.2863489444733	123.69790000000008
OC(=O)CC[C@H](NC(=O)N[C@@H](CCCCN(Cc1cccc(Cl)c1)C(=O)CCCCCNC(=O)CCC(=O)N[C@@H](Cc1ccccc1)C(=O)N[C@@H](Cc1ccc(O)c(c1)[N+]([O-])=O)C(=O)NCCCN=[N+]=[N-])C(O)=O)C(O)=O	1.5	[N-]=[N+]=NCCCNC(=O)[C@H](Cc1ccc(O)c([N+](=O)[O-])c1)NC(=O)[C@H](Cc1ccccc1)NC(=O)CCC(=O)NCCCCCC(=O)N(CCCC[C@H](NC(=O)N[C@@H](CCC(=O)O)C(=O)O)C(=O)O)Cc1cccc(Cl)c1	[N-1][=N+1][=N][C][C][C][N][C][=Branch1][C][=O][C@H1][Branch2][Ring1][Ring2][C][C][=C][C][=C][Branch1][C][O][C][Branch1][=Branch1][N+1][=Branch1][C][=O][O-1][=C][Ring1][#Branch2][N][C][=Branch1][C][=O][C@H1][Branch1][#Branch2][C][C][=C][C][=C][C][=C][Ring1][=Branch1][N][C][=Branch1][C][=O][C][C][C][=Branch1][C][=O][N][C][C][C][C][C][C][=Branch1][C][=O][N][Branch2][Ring2][Ring1][C][C][C][C][C@H1][…	['0', '1', '0', '0', '0', '0', '0', '0', '0', '0', '0', '0', '0', '0', '1', '1', '0', '0', '0', '0', '0', '0', '0', '0', '0', '0', '0', '0', '0', '0', '0', '0', '0', '1', '0', '0', '0', '0', '0', '0', '0', '1', '1', '0', '0', '0', '0', '0', '0', '0', '0', '0', '0', '0', '0', '0', '0', '0', '0', '0', '0', '0', '0', '0', '1', '0', '0', '0', '0', '0', '0', '0', '1', '0', '0', '0', '0', '0', '0', '1'…	1093.427188028	4.251500000000007	401.87	36	13	10	3	3	0.46	0	2567.903412304917	276.9287999999997
CC(CP(O)(=O)CC(CCC(O)=O)C(O)=O)C(O)=O	1.5	CC(CP(=O)(O)CC(CCC(=O)O)C(=O)O)C(=O)O	[C][C][Branch2][Ring1][=Branch2][C][P][=Branch1][C][=O][Branch1][C][O][C][C][Branch1][Branch2][C][C][C][=Branch1][C][=O][O][C][=Branch1][C][=O][O][C][=Branch1][C][=O][O]	['0', '1', '0', '0', '0', '0', '0', '0', '0', '0', '0', '0', '0', '0', '0', '0', '0', '0', '0', '0', '1', '0', '0', '0', '0', '0', '0', '0', '0', '0', '0', '0', '0', '1', '0', '0', '0', '0', '0', '0', '0', '0', '0', '0', '0', '0', '0', '0', '0', '0', '0', '0', '0', '0', '0', '0', '0', '0', '0', '0', '0', '0', '0', '0', '0', '0', '0', '0', '0', '0', '0', '0', '0', '0', '0', '0', '0', '0', '0', '0'…	296.066104134	0.5430999999999999	149.2	9	4	4	0	0	0.7	0	404.33383282826696	64.35470000000002
OC(=O)CC[C@H](NC(=O)N[C@@H](CCCCNC(=O)c1ccc(F)nc1)C(O)=O)C(O)=O	1.6	O=C(O)CC[C@H](NC(=O)N[C@@H](CCCCNC(=O)c1ccc(F)nc1)C(=O)O)C(=O)O	[O][=C][Branch1][C][O][C][C][C@H1][Branch2][Ring2][Ring2][N][C][=Branch1][C][=O][N][C@@H1][Branch2][Ring1][Branch1][C][C][C][C][N][C][=Branch1][C][=O][C][=C][C][=C][Branch1][C][F][N][=C][Ring1][#Branch1][C][=Branch1][C][=O][O][C][=Branch1][C][=O][O]	['0', '1', '0', '0', '0', '0', '0', '0', '1', '0', '0', '0', '0', '0', '0', '0', '0', '0', '0', '0', '0', '0', '0', '0', '0', '0', '0', '0', '0', '0', '0', '0', '0', '0', '0', '0', '0', '0', '0', '0', '0', '0', '0', '0', '0', '0', '0', '0', '0', '0', '0', '0', '0', '0', '0', '0', '0', '0', '0', '0', '0', '0', '0', '0', '0', '0', '0', '0', '0', '0', '0', '0', '0', '0', '0', '0', '0', '0', '0', '0'…	442.149991916	0.19120000000000015	195.01999999999998	13	6	6	1	1	0.4444444444444444	0	802.2544143258992	101.76400000000007
OC(=O)CC[C@H](NC(=O)O[C@@H](CCCCNC(=O)c1ccc(I)cc1F)OC=O)C(O)=O	1.6	O=CO[C@H](CCCCNC(=O)c1ccc(I)cc1F)OC(=O)N[C@@H](CCC(=O)O)C(=O)O	[O][=C][O][C@H1][Branch2][Ring1][=Branch1][C][C][C][C][N][C][=Branch1][C][=O][C][=C][C][=C][Branch1][C][I][C][=C][Ring1][#Branch1][F][O][C][=Branch1][C][=O][N][C@@H1][Branch1][Branch2][C][C][C][=Branch1][C][=O][O][C][=Branch1][C][=O][O]	['0', '1', '0', '0', '0', '0', '0', '0', '1', '0', '0', '0', '0', '0', '0', '0', '0', '0', '0', '0', '0', '0', '0', '0', '0', '0', '0', '0', '0', '0', '0', '0', '0', '0', '0', '0', '0', '0', '0', '0', '0', '0', '0', '0', '0', '0', '0', '0', '0', '0', '0', '0', '0', '0', '0', '0', '0', '0', '0', '0', '0', '0', '0', '0', '0', '0', '0', '1', '0', '1', '0', '0', '0', '0', '0', '0', '0', '0', '0', '0'…	568.035406504	1.8737	168.32999999999996	14	7	4	1	1	0.42105263157894735	0	837.0164316824565	114.14850000000007
OC(=O)CC[C@H](NP(O)(=O)OC[C@H](NC(=O)CC[C@H](NC(=O)CCOCCOCCOCCOCCOCCOCCOCCOCCNC(=O)c1ccc(c(c1)C(O)=O)-c1c2ccc(O)cc2oc2cc(=O)ccc12)C(O)=O)C(O)=O)C(O)=O	1.93	O=C(O)CC[C@H](NP(=O)(O)OC[C@H](NC(=O)CC[C@H](NC(=O)CCOCCOCCOCCOCCOCCOCCOCCOCCNC(=O)c1ccc(-c2c3ccc(=O)cc-3oc3cc(O)ccc23)c(C(=O)O)c1)C(=O)O)C(=O)O)C(=O)O	[O][=C][Branch1][C][O][C][C][C@H1][Branch2][=Branch2][Branch1][N][P][=Branch1][C][=O][Branch1][C][O][O][C][C@H1][Branch2][Branch2][C][N][C][=Branch1][C][=O][C][C][C@H1][Branch2][#Branch1][C][N][C][=Branch1][C][=O][C][C][O][C][C][O][C][C][O][C][C][O][C][C][O][C][C][O][C][C][O][C][C][O][C][C][N][C][=Branch1][C][=O][C][=C][C][=C][Branch2][Ring1][O][C][=C][C][=C][C][=Branch1][C][=O][C][=C][Ring1][#Br…	['0', '1', '0', '0', '0', '0', '0', '0', '1', '0', '0', '0', '0', '1', '0', '0', '0', '0', '0', '0', '0', '0', '0', '1', '0', '0', '0', '0', '0', '0', '0', '0', '0', '0', '0', '0', '0', '0', '0', '0', '0', '1', '0', '0', '0', '0', '0', '0', '0', '0', '0', '0', '0', '0', '0', '0', '0', '0', '0', '0', '0', '0', '0', '0', '0', '0', '0', '0', '0', '0', '0', '0', '1', '0', '0', '0', '0', '0', '0', '0'…	1224.3886795779995	1.164900000000012	456.64	46	21	11	2	4	0.49056603773584906	2	2921.4397108205685	292.24190000000004
OC(=O)CC[C@H](NC(=O)N[C@@H](CCCCNCc1ccc(Cl)cc1)C(O)=O)C(O)=O	2.0	O=C(O)CC[C@H](NC(=O)N[C@@H](CCCCNCc1ccc(Cl)cc1)C(=O)O)C(=O)O	[O][=C][Branch1][C][O][C][C][C@H1][Branch2][Ring1][P][N][C][=Branch1][C][=O][N][C@@H1][Branch2][Ring1][C][C][C][C][C][N][C][C][=C][C][=C][Branch1][C][Cl][C][=C][Ring1][#Branch1][C][=Branch1][C][=O][O][C][=Branch1][C][=O][O]	['0', '1', '0', '0', '0', '0', '0', '0', '0', '0', '0', '0', '0', '0', '0', '0', '0', '0', '0', '0', '0', '0', '0', '0', '0', '0', '0', '0', '0', '0', '0', '0', '0', '0', '0', '0', '0', '0', '0', '0', '0', '0', '0', '0', '0', '0', '1', '0', '0', '0', '0', '0', '0', '0', '0', '0', '0', '0', '0', '0', '0', '0', '0', '0', '0', '0', '0', '0', '0', '0', '0', '0', '0', '0', '0', '0', '0', '0', '0', '0'…	443.1459278519999	1.6703000000000001	165.06	14	5	6	1	1	0.47368421052631576	0	727.3431481065477	108.39450000000008
OC(=O)CC[C@H](NC(=O)N[C@@H](CCCCNC(=O)Nc1ccc(Br)cc1)C(O)=O)C(O)=O	2.0	O=C(O)CC[C@H](NC(=O)N[C@@H](CCCCNC(=O)Nc1ccc(Br)cc1)C(=O)O)C(=O)O	[O][=C][Branch1][C][O][C][C][C@H1][Branch2][Ring2][Branch1][N][C][=Branch1][C][=O][N][C@@H1][Branch2][Ring1][=Branch1][C][C][C][C][N][C][=Branch1][C][=O][N][C][=C][C][=C][Branch1][C][Br][C][=C][Ring1][#Branch1][C][=Branch1][C][=O][O][C][=Branch1][C][=O][O]	['0', '1', '0', '0', '0', '0', '0', '0', '0', '0', '0', '0', '0', '0', '0', '0', '0', '0', '0', '0', '0', '0', '0', '0', '0', '0', '0', '0', '0', '0', '0', '0', '0', '0', '0', '0', '0', '0', '0', '0', '0', '0', '0', '0', '0', '0', '0', '0', '0', '0', '0', '0', '0', '1', '0', '0', '0', '0', '0', '0', '0', '0', '0', '0', '0', '0', '0', '0', '0', '0', '0', '0', '0', '0', '0', '0', '0', '0', '0', '0'…	516.08557586	1.8112999999999997	194.15999999999997	13	5	7	1	1	0.42105263157894735	0	818.0506441976006	116.39920000000006
OC(=O)CC[C@H](NC(=O)NC[C@@H](NC(=O)CCCNC(=O)c1ccc(cc1F)-c1ccccc1)OC=O)C(O)=O	2.0	O=CO[C@@H](CNC(=O)N[C@@H](CCC(=O)O)C(=O)O)NC(=O)CCCNC(=O)c1ccc(-c2ccccc2)cc1F	[O][=C][O][C@@H1][Branch2][Ring1][#Branch1][C][N][C][=Branch1][C][=O][N][C@@H1][Branch1][Branch2][C][C][C][=Branch1][C][=O][O][C][=Branch1][C][=O][O][N][C][=Branch1][C][=O][C][C][C][N][C][=Branch1][C][=O][C][=C][C][=C][Branch1][=Branch2][C][=C][C][=C][C][=C][Ring1][=Branch1][C][=C][Ring1][N][F]	['0', '1', '0', '0', '0', '0', '0', '0', '1', '0', '0', '0', '1', '0', '0', '0', '0', '0', '0', '0', '0', '0', '0', '0', '0', '0', '0', '0', '0', '0', '0', '0', '0', '0', '0', '0', '0', '0', '0', '0', '0', '1', '0', '0', '0', '0', '0', '0', '0', '0', '0', '0', '0', '0', '0', '0', '0', '0', '0', '0', '0', '0', '0', '0', '1', '0', '0', '1', '0', '0', '0', '0', '0', '0', '0', '0', '0', '0', '0', '0'…	560.1918567280001	1.235200000000002	200.23	16	7	6	2	2	0.3076923076923077	0	1209.9157738089916	137.3108999999999
OC(=O)c1cccc(COc2ccc(CS)cc2C(O)=O)c1	2.0	O=C(O)c1cccc(COc2ccc(CS)cc2C(=O)O)c1	[O][=C][Branch1][C][O][C][=C][C][=C][C][Branch2][Ring1][Ring2][C][O][C][=C][C][=C][Branch1][Ring1][C][S][C][=C][Ring1][Branch2][C][=Branch1][C][=O][O][=C][Ring2][Ring1][Ring1]	['0', '0', '0', '0', '0', '0', '0', '0', '0', '0', '0', '0', '0', '0', '0', '1', '0', '0', '0', '0', '0', '0', '0', '1', '0', '0', '0', '0', '0', '0', '0', '0', '1', '0', '0', '0', '0', '0', '0', '0', '0', '0', '1', '0', '0', '0', '0', '0', '0', '0', '0', '0', '0', '0', '0', '0', '0', '0', '0', '0', '0', '0', '0', '0', '1', '0', '0', '0', '0', '0', '0', '0', '0', '0', '0', '0', '0', '0', '0', '0'…	318.05619454799995	3.091800000000001	83.83	6	4	3	2	2	0.125	0	711.4323954893053	83.82460000000003
OC(=O)CCC(CP(O)(=O)CC(Cc1ccccc1)C(O)=O)C(O)=O	2.0	O=C(O)CCC(CP(=O)(O)CC(Cc1ccccc1)C(=O)O)C(=O)O	[O][=C][Branch1][C][O][C][C][C][Branch2][Ring1][O][C][P][=Branch1][C][=O][Branch1][C][O][C][C][Branch1][#Branch2][C][C][=C][C][=C][C][=C][Ring1][=Branch1][C][=Branch1][C][=O][O][C][=Branch1][C][=O][O]	['0', '1', '0', '0', '0', '0', '0', '0', '0', '0', '0', '0', '0', '0', '0', '0', '0', '0', '0', '0', '1', '0', '0', '0', '0', '0', '0', '0', '0', '0', '0', '0', '0', '0', '0', '0', '0', '0', '0', '0', '0', '0', '1', '0', '0', '0', '0', '0', '0', '0', '0', '0', '0', '0', '0', '0', '0', '0', '0', '0', '0', '0', '0', '0', '1', '0', '0', '0', '0', '0', '0', '0', '0', '0', '0', '0', '0', '0', '0', '1'…	372.09740426199994	1.7658999999999998	149.2	11	4	4	1	1	0.4375	0	657.3583783796654	88.82670000000006
OC(=O)CC[C@H](NC(=O)N[C@@H](CCCCNC(=O)[C@H](Cc1ccccc1)NC(=O)[C@H](CCC(O)=O)NC(=O)[C@H](CCC(O)=O)NC(=O)c1ccc(I)cc1)C(O)=O)C(O)=O	2.0	O=C(O)CC[C@H](NC(=O)N[C@@H](CCCCNC(=O)[C@H](Cc1ccccc1)NC(=O)[C@H](CCC(=O)O)NC(=O)[C@H](CCC(=O)O)NC(=O)c1ccc(I)cc1)C(=O)O)C(=O)O	[O][=C][Branch1][C][O][C][C][C@H1][Branch2][#Branch1][Ring1][N][C][=Branch1][C][=O][N][C@@H1][Branch2][=Branch1][Ring2][C][C][C][C][N][C][=Branch1][C][=O][C@H1][Branch1][#Branch2][C][C][=C][C][=C][C][=C][Ring1][=Branch1][N][C][=Branch1][C][=O][C@H1][Branch1][Branch2][C][C][C][=Branch1][C][=O][O][N][C][=Branch1][C][=O][C@H1][Branch1][Branch2][C][C][C][=Branch1][C][=O][O][N][C][=Branch1][C][=O][C][…	['0', '1', '0', '0', '0', '0', '0', '0', '0', '0', '0', '0', '0', '0', '0', '0', '0', '0', '0', '0', '0', '0', '0', '0', '0', '0', '0', '0', '0', '0', '0', '0', '0', '1', '0', '0', '0', '0', '0', '0', '0', '0', '1', '0', '0', '0', '0', '0', '0', '0', '0', '0', '0', '0', '0', '0', '0', '0', '0', '0', '0', '0', '0', '0', '1', '0', '0', '0', '0', '0', '0', '0', '0', '0', '0', '0', '0', '0', '1', '1'…	954.2144128040002	0.6884000000000092	344.03	27	10	11	2	2	0.42105263157894735	0	1847.1039530929218	216.40569999999974
OC(=O)c1cccc(c1)-c1cccc(CCS)c1C(O)=O	2.0	O=C(O)c1cccc(-c2cccc(CCS)c2C(=O)O)c1	[O][=C][Branch1][C][O][C][=C][C][=C][C][Branch2][Ring1][Ring1][C][=C][C][=C][C][Branch1][Ring2][C][C][S][=C][Ring1][=Branch2][C][=Branch1][C][=O][O][=C][Ring2][Ring1][C]	['0', '0', '0', '0', '0', '0', '0', '0', '0', '0', '0', '0', '0', '0', '0', '1', '0', '0', '0', '0', '0', '0', '0', '0', '0', '0', '0', '0', '0', '0', '0', '0', '0', '0', '0', '0', '0', '0', '0', '1', '0', '0', '0', '0', '0', '0', '0', '0', '0', '0', '0', '0', '0', '0', '0', '0', '0', '0', '0', '0', '0', '0', '0', '0', '1', '0', '0', '0', '0', '0', '0', '0', '0', '0', '0', '0', '0', '0', '0', '0'…	302.061279928	3.2223000000000015	74.6	5	3	3	2	2	0.125	0	694.4263737855749	83.35360000000003
OC(=O)CC[C@H](NC(=O)N[C@@H](CCCCN(Cc1ccc(cc1)C(O)=O)C(=O)CCCCCNC(=O)CCC(=O)N[C@@H](Cc1ccccc1)C(=O)N[C@@H](Cc1ccc(O)c(c1)[N+]([O-])=O)C(=O)NCCCN=[N+]=[N-])C(O)=O)C(O)=O	2.1	[N-]=[N+]=NCCCNC(=O)[C@H](Cc1ccc(O)c([N+](=O)[O-])c1)NC(=O)[C@H](Cc1ccccc1)NC(=O)CCC(=O)NCCCCCC(=O)N(CCCC[C@H](NC(=O)N[C@@H](CCC(=O)O)C(=O)O)C(=O)O)Cc1ccc(C(=O)O)cc1	[N-1][=N+1][=N][C][C][C][N][C][=Branch1][C][=O][C@H1][Branch2][Ring1][Ring2][C][C][=C][C][=C][Branch1][C][O][C][Branch1][=Branch1][N+1][=Branch1][C][=O][O-1][=C][Ring1][#Branch2][N][C][=Branch1][C][=O][C@H1][Branch1][#Branch2][C][C][=C][C][=C][C][=C][Ring1][=Branch1][N][C][=Branch1][C][=O][C][C][C][=Branch1][C][=O][N][C][C][C][C][C][C][=Branch1][C][=O][N][Branch2][Ring2][Ring1][C][C][C][C][C@H1][…	['0', '1', '0', '0', '0', '0', '0', '0', '0', '0', '0', '0', '0', '0', '0', '0', '0', '0', '0', '0', '0', '0', '0', '0', '0', '0', '0', '0', '0', '0', '0', '0', '0', '1', '0', '0', '0', '0', '0', '0', '0', '1', '1', '0', '0', '0', '0', '0', '0', '0', '0', '0', '0', '0', '0', '0', '0', '0', '0', '0', '0', '0', '0', '0', '1', '0', '0', '0', '0', '0', '0', '0', '1', '0', '0', '0', '0', '0', '0', '1'…	1103.45598962	3.2963000000000093	439.17	37	14	11	3	3	0.45098039215686275	0	2650.9743932775514	278.8780999999997
OC(=O)CC[C@H](NC(=O)N[C@@H](CCCC(=O)NCc1ccccc1F)C(O)=O)C(O)=O	2.1	O=C(O)CC[C@H](NC(=O)N[C@@H](CCCC(=O)NCc1ccccc1F)C(=O)O)C(=O)O	[O][=C][Branch1][C][O][C][C][C@H1][Branch2][Ring2][C][N][C][=Branch1][C][=O][N][C@@H1][Branch2][Ring1][Ring1][C][C][C][C][=Branch1][C][=O][N][C][C][=C][C][=C][C][=C][Ring1][=Branch1][F][C][=Branch1][C][=O][O][C][=Branch1][C][=O][O]	['0', '1', '0', '0', '0', '0', '0', '0', '1', '0', '0', '0', '0', '0', '0', '0', '0', '0', '0', '0', '0', '0', '0', '0', '1', '0', '0', '0', '0', '0', '0', '0', '0', '0', '0', '0', '0', '0', '0', '0', '0', '1', '0', '0', '1', '0', '0', '0', '0', '0', '0', '0', '0', '0', '0', '0', '0', '0', '0', '0', '0', '0', '0', '0', '1', '0', '0', '0', '0', '0', '0', '0', '0', '0', '0', '0', '0', '0', '0', '0'…	441.1547429479999	0.6826000000000013	182.12999999999997	13	5	6	1	1	0.42105263157894735	0	817.097554094269	103.48250000000007
OC(=O)CC[C@H](NC(=O)N[C@@H](CCCCNC(=O)CCCCNC(=S)Nc1ccc(CC2CN(CC(O)=O)CCN(CC(O)=O)CCN(CC(O)=O)CCN2CC(O)=O)cc1)C(O)=O)C(O)=O	2.16	O=C(O)CC[C@H](NC(=O)N[C@@H](CCCCNC(=O)CCCCNC(=S)Nc1ccc(CC2CN(CC(=O)O)CCN(CC(=O)O)CCN(CC(=O)O)CCN2CC(=O)O)cc1)C(=O)O)C(=O)O	[O][=C][Branch1][C][O][C][C][C@H1][Branch2][#Branch1][=N][N][C][=Branch1][C][=O][N][C@@H1][Branch2][=Branch1][=C][C][C][C][C][N][C][=Branch1][C][=O][C][C][C][C][N][C][=Branch1][C][=S][N][C][=C][C][=C][Branch2][Ring2][#C][C][C][C][N][Branch1][#Branch1][C][C][=Branch1][C][=O][O][C][C][N][Branch1][#Branch1][C][C][=Branch1][C][=O][O][C][C][N][Branch1][#Branch1][C][C][=Branch1][C][=O][O][C][C][N][Ring…	['0', '1', '0', '0', '0', '0', '0', '0', '0', '0', '0', '0', '0', '0', '0', '0', '0', '0', '0', '0', '0', '0', '0', '0', '0', '0', '0', '1', '0', '0', '0', '0', '0', '0', '0', '0', '0', '0', '0', '0', '0', '1', '0', '0', '0', '0', '0', '0', '0', '0', '0', '0', '0', '1', '0', '0', '0', '0', '0', '1', '0', '0', '0', '0', '0', '0', '0', '0', '0', '0', '0', '0', '0', '0', '1', '0', '0', '0', '0', '0'…	969.4113479360003	-1.0287000000000002	368.35	28	14	12	1	2	0.6097560975609756	1	1842.4528844167971	241.69009999999946
OC(=O)CC[C@H](NC(=O)N[C@@H](CCCC(=O)NCc1ccc(F)cc1)C(O)=O)C(O)=O	2.3	O=C(O)CC[C@H](NC(=O)N[C@@H](CCCC(=O)NCc1ccc(F)cc1)C(=O)O)C(=O)O	[O][=C][Branch1][C][O][C][C][C@H1][Branch2][Ring2][Ring2][N][C][=Branch1][C][=O][N][C@@H1][Branch2][Ring1][Branch1][C][C][C][C][=Branch1][C][=O][N][C][C][=C][C][=C][Branch1][C][F][C][=C][Ring1][#Branch1][C][=Branch1][C][=O][O][C][=Branch1][C][=O][O]	['0', '1', '0', '0', '0', '0', '0', '0', '0', '0', '0', '0', '0', '0', '0', '0', '0', '0', '0', '0', '0', '0', '0', '0', '0', '0', '0', '0', '0', '0', '0', '0', '0', '0', '0', '0', '0', '0', '0', '0', '0', '1', '0', '0', '0', '0', '0', '0', '0', '0', '0', '0', '0', '0', '0', '0', '0', '0', '0', '0', '0', '0', '0', '0', '0', '0', '0', '0', '0', '0', '0', '0', '0', '0', '0', '0', '0', '0', '0', '0'…	441.1547429479999	0.6826000000000004	182.12999999999997	13	5	6	1	1	0.42105263157894735	0	799.8475540942692	103.48250000000007
OC(=O)CC[C@H](NP(O)(O)=O)C(O)=O	2.3	O=C(O)CC[C@H](NP(=O)(O)O)C(=O)O	[O][=C][Branch1][C][O][C][C][C@H1][Branch1][#Branch2][N][P][=Branch1][C][=O][Branch1][C][O][O][C][=Branch1][C][=O][O]	['0', '1', '0', '0', '0', '0', '0', '0', '0', '0', '0', '0', '0', '0', '0', '0', '0', '0', '0', '0', '0', '0', '0', '0', '0', '0', '0', '0', '0', '0', '0', '0', '0', '0', '0', '0', '0', '0', '0', '0', '0', '0', '0', '0', '0', '0', '0', '0', '0', '0', '0', '0', '0', '0', '0', '0', '0', '0', '0', '0', '0', '0', '0', '0', '0', '0', '0', '0', '0', '0', '0', '0', '0', '0', '0', '0', '0', '0', '0', '0'…	227.01948829	-1.0133000000000003	144.16	6	3	5	0	0	0.6	0	271.2537196151922	43.47340000000001
OC(=O)CC[C@H](NC(=O)N[C@@H](CCCCNC(=O)[C@H](Cc1ccccc1)NC(=O)[C@H](CCC(O)=O)NC(=O)c1ccc(I)cc1)C(O)=O)C(O)=O	2.6	O=C(O)CC[C@H](NC(=O)N[C@@H](CCCCNC(=O)[C@H](Cc1ccccc1)NC(=O)[C@H](CCC(=O)O)NC(=O)c1ccc(I)cc1)C(=O)O)C(=O)O	[O][=C][Branch1][C][O][C][C][C@H1][Branch2][=Branch1][Ring2][N][C][=Branch1][C][=O][N][C@@H1][Branch2][Branch1][Branch1][C][C][C][C][N][C][=Branch1][C][=O][C@H1][Branch1][#Branch2][C][C][=C][C][=C][C][=C][Ring1][=Branch1][N][C][=Branch1][C][=O][C@H1][Branch1][Branch2][C][C][C][=Branch1][C][=O][O][N][C][=Branch1][C][=O][C][=C][C][=C][Branch1][C][I][C][=C][Ring1][#Branch1][C][=Branch1][C][=O][O][C]…	['0', '1', '0', '0', '0', '0', '0', '0', '0', '0', '0', '0', '0', '0', '0', '0', '0', '0', '0', '0', '0', '0', '0', '0', '0', '0', '0', '0', '0', '0', '0', '0', '0', '1', '0', '0', '0', '0', '0', '0', '0', '0', '1', '0', '0', '0', '0', '0', '0', '0', '0', '0', '0', '0', '0', '0', '0', '0', '0', '0', '0', '0', '0', '0', '1', '0', '0', '0', '0', '0', '0', '0', '0', '0', '0', '0', '0', '0', '1', '1'…	825.17181972	1.3388000000000042	277.63	22	8	9	2	2	0.3939393939393939	0	1540.3921946941487	187.60519999999974
CC(C)(C)[Si](F)(c1ccc(cc1)C(=O)NCC(NC(=O)CC(N1CCN(CC(O)=O)CCN(CC(O)=O)CCN(CC(O)=O)CC1)C(O)=O)C(=O)N[C@H](CCCCNC(=O)CCC(=O)NCCC[C@@H](NC(=O)CC[C@H](NC(=O)N[C@@H](CCC(O)=O)C(O)=O)C(O)=O)C(O)=O)C(O)=O)C(C)(C)C	2.8	CC(C)(C)[Si](F)(c1ccc(C(=O)NCC(NC(=O)CC(C(=O)O)N2CCN(CC(=O)O)CCN(CC(=O)O)CCN(CC(=O)O)CC2)C(=O)N[C@H](CCCCNC(=O)CCC(=O)NCCC[C@@H](NC(=O)CC[C@H](NC(=O)N[C@@H](CCC(=O)O)C(=O)O)C(=O)O)C(=O)O)C(=O)O)cc1)C(C)(C)C	[C][C][Branch1][C][C][Branch1][C][C][Si][Branch1][C][F][Branch2][O][O][C][=C][C][=C][Branch2][#Branch2][#C][C][=Branch1][C][=O][N][C][C][Branch2][Branch1][=Branch1][N][C][=Branch1][C][=O][C][C][Branch1][=Branch1][C][=Branch1][C][=O][O][N][C][C][N][Branch1][#Branch1][C][C][=Branch1][C][=O][O][C][C][N][Branch1][#Branch1][C][C][=Branch1][C][=O][O][C][C][N][Branch1][#Branch1][C][C][=Branch1][C][=O][O…	['0', '1', '0', '0', '0', '0', '0', '0', '0', '0', '0', '0', '0', '0', '0', '0', '0', '0', '0', '0', '0', '0', '0', '0', '0', '0', '0', '0', '0', '0', '0', '0', '0', '1', '0', '0', '0', '0', '0', '0', '0', '1', '0', '0', '0', '0', '0', '0', '0', '0', '0', '0', '0', '0', '0', '0', '0', '0', '0', '0', '0', '0', '0', '0', '0', '0', '0', '1', '0', '0', '0', '0', '0', '0', '1', '0', '0', '0', '0', '0'…	1456.6441113539993	-2.1054000000000146	564.3899999999999	42	20	17	1	2	0.6451612903225806	1	3032.813406926576	354.5633000000009
OC(=O)CC[C@H](NC(=O)N[C@@H](CCCC(=O)NCc1cccc(F)c1)C(O)=O)C(O)=O	2.9	O=C(O)CC[C@H](NC(=O)N[C@@H](CCCC(=O)NCc1cccc(F)c1)C(=O)O)C(=O)O	[O][=C][Branch1][C][O][C][C][C@H1][Branch2][Ring2][Ring2][N][C][=Branch1][C][=O][N][C@@H1][Branch2][Ring1][Branch1][C][C][C][C][=Branch1][C][=O][N][C][C][=C][C][=C][C][Branch1][C][F][=C][Ring1][#Branch1][C][=Branch1][C][=O][O][C][=Branch1][C][=O][O]	['0', '1', '0', '0', '0', '0', '0', '0', '0', '0', '0', '0', '0', '0', '0', '1', '0', '0', '0', '0', '0', '0', '0', '0', '0', '0', '0', '0', '0', '0', '0', '0', '0', '0', '0', '0', '0', '0', '0', '0', '0', '1', '1', '0', '0', '0', '0', '0', '0', '0', '0', '0', '0', '0', '0', '0', '0', '0', '0', '0', '0', '0', '0', '0', '1', '0', '0', '0', '0', '0', '0', '0', '0', '0', '0', '0', '0', '0', '0', '0'…	441.1547429479999	0.6826000000000004	182.12999999999997	13	5	6	1	1	0.42105263157894735	0	817.0975540942691	103.48250000000007
COc1ccc(NCP(O)(=O)CC(CCC(O)=O)C(O)=O)cc1	3.0	COc1ccc(NCP(=O)(O)CC(CCC(=O)O)C(=O)O)cc1	[C][O][C][=C][C][=C][Branch2][Ring1][#Branch2][N][C][P][=Branch1][C][=O][Branch1][C][O][C][C][Branch1][Branch2][C][C][C][=Branch1][C][=O][O][C][=Branch1][C][=O][O][C][=C][Ring2][Ring1][Branch1]	['0', '1', '0', '0', '0', '0', '0', '0', '0', '0', '0', '0', '0', '0', '0', '0', '0', '0', '0', '0', '1', '0', '0', '0', '0', '0', '0', '0', '0', '0', '0', '0', '0', '1', '0', '0', '0', '0', '0', '0', '0', '0', '0', '0', '0', '0', '0', '0', '0', '0', '0', '0', '0', '0', '0', '0', '0', '0', '0', '0', '0', '0', '1', '0', '0', '0', '0', '0', '0', '0', '0', '0', '0', '0', '0', '0', '0', '0', '0', '0'…	345.09773860999996	1.9005999999999998	133.16	10	5	4	1	1	0.42857142857142855	0	587.293507884289	84.17160000000004
Nc1ccc(cc1)C(=O)N[C@@H](CCP(O)(=O)O[C@@H](CCC(O)=O)C(O)=O)C(O)=O	3.0	Nc1ccc(C(=O)N[C@@H](CCP(=O)(O)O[C@@H](CCC(=O)O)C(=O)O)C(=O)O)cc1	[N][C][=C][C][=C][Branch2][Ring2][Branch2][C][=Branch1][C][=O][N][C@@H1][Branch2][Ring1][#Branch2][C][C][P][=Branch1][C][=O][Branch1][C][O][O][C@@H1][Branch1][Branch2][C][C][C][=Branch1][C][=O][O][C][=Branch1][C][=O][O][C][=Branch1][C][=O][O][C][=C][Ring2][Ring1][N]	['0', '1', '0', '0', '0', '0', '0', '0', '0', '0', '0', '0', '0', '0', '0', '0', '0', '0', '0', '0', '0', '0', '0', '0', '0', '0', '0', '0', '0', '0', '0', '0', '0', '0', '0', '0', '0', '0', '0', '0', '0', '0', '0', '0', '0', '0', '0', '0', '0', '0', '0', '0', '0', '0', '0', '0', '0', '0', '0', '0', '0', '0', '0', '0', '0', '0', '0', '0', '0', '0', '0', '0', '0', '0', '0', '0', '0', '0', '1', '0'…	432.09338150199983	0.3618999999999995	213.54999999999995	12	7	6	1	1	0.375	0	810.4234348628547	98.43230000000004
OC(=O)CC[C@H](NC(=O)N[C@@H](CCCCNC(=O)Nc1ccc(F)cc1)C(O)=O)C(O)=O	3.0	O=C(O)CC[C@H](NC(=O)N[C@@H](CCCCNC(=O)Nc1ccc(F)cc1)C(=O)O)C(=O)O	[O][=C][Branch1][C][O][C][C][C@H1][Branch2][Ring2][Branch1][N][C][=Branch1][C][=O][N][C@@H1][Branch2][Ring1][=Branch1][C][C][C][C][N][C][=Branch1][C][=O][N][C][=C][C][=C][Branch1][C][F][C][=C][Ring1][#Branch1][C][=Branch1][C][=O][O][C][=Branch1][C][=O][O]	['0', '1', '0', '0', '0', '0', '0', '0', '0', '0', '0', '0', '0', '0', '0', '0', '0', '0', '0', '0', '0', '0', '0', '0', '0', '0', '0', '0', '0', '0', '0', '0', '0', '0', '0', '0', '0', '0', '0', '0', '0', '0', '0', '0', '0', '0', '0', '0', '0', '0', '0', '0', '0', '1', '0', '0', '0', '0', '0', '0', '0', '0', '0', '0', '0', '0', '0', '0', '0', '0', '0', '0', '0', '0', '0', '0', '0', '0', '0', '0'…	456.1656419799999	1.1878999999999993	194.15999999999997	13	5	7	1	1	0.42105263157894735	0	818.0506441976006	108.65720000000006
OC(=O)CC[C@H](NC(=O)N[C@@H](CCCCNC(=O)Cn1nnc(I)c1CNc1ccc(cc1[N+]([O-])=O)[N+]([O-])=O)C(O)=O)C(O)=O	3.0	O=C(O)CC[C@H](NC(=O)N[C@@H](CCCCNC(=O)Cn1nnc(I)c1CNc1ccc([N+](=O)[O-])cc1[N+](=O)[O-])C(=O)O)C(=O)O	[O][=C][Branch1][C][O][C][C][C@H1][Branch2][Branch1][#Branch2][N][C][=Branch1][C][=O][N][C@@H1][Branch2][Ring2][O][C][C][C][C][N][C][=Branch1][C][=O][C][N][N][=N][C][Branch1][C][I][=C][Ring1][=Branch1][C][N][C][=C][C][=C][Branch1][=Branch1][N+1][=Branch1][C][=O][O-1][C][=C][Ring1][=Branch2][N+1][=Branch1][C][=O][O-1][C][=Branch1][C][=O][O][C][=Branch1][C][=O][O]	['0', '1', '0', '0', '0', '0', '0', '0', '0', '0', '0', '0', '0', '0', '0', '0', '0', '0', '0', '0', '0', '0', '0', '0', '0', '0', '0', '0', '0', '0', '0', '0', '0', '0', '0', '0', '0', '0', '0', '0', '0', '1', '0', '0', '0', '0', '0', '0', '0', '0', '0', '0', '0', '0', '0', '0', '0', '0', '0', '0', '0', '0', '0', '0', '0', '0', '0', '0', '0', '0', '0', '0', '0', '0', '0', '0', '0', '0', '0', '0'…	749.0902153360003	0.6681000000000012	311.15	19	13	7	2	2	0.43478260869565216	0	1450.522755548771	158.06199999999984
OC(=O)CC[C@H](NC(=O)N[C@@H](CCCCNC(=O)Nc1ccc(I)cc1)C(O)=O)C(O)=O	3.0	O=C(O)CC[C@H](NC(=O)N[C@@H](CCCCNC(=O)Nc1ccc(I)cc1)C(=O)O)C(=O)O	[O][=C][Branch1][C][O][C][C][C@H1][Branch2][Ring2][Branch1][N][C][=Branch1][C][=O][N][C@@H1][Branch2][Ring1][=Branch1][C][C][C][C][N][C][=Branch1][C][=O][N][C][=C][C][=C][Branch1][C][I][C][=C][Ring1][#Branch1][C][=Branch1][C][=O][O][C][=Branch1][C][=O][O]	['0', '1', '0', '0', '0', '0', '0', '0', '0', '0', '0', '0', '0', '0', '0', '0', '0', '0', '0', '0', '0', '0', '0', '0', '0', '0', '0', '0', '0', '0', '0', '0', '0', '0', '0', '0', '0', '0', '0', '0', '0', '0', '0', '0', '0', '0', '0', '0', '0', '0', '0', '0', '0', '1', '0', '0', '0', '0', '0', '0', '0', '0', '0', '0', '0', '0', '0', '0', '0', '0', '0', '0', '0', '0', '0', '0', '0', '0', '0', '0'…	564.07171176	1.6534	194.15999999999997	13	5	7	1	1	0.42105263157894735	0	818.0506441976006	121.41620000000006
OC(=O)CC[C@H](NC(=O)N[C@@H](CCCCN(Cc1cccc(Cl)c1)C(=O)CCCCCNC(=O)CCC(=O)N[C@@H](Cc1ccccc1)C(=O)N[C@@H](Cc1ccc(O)cc1)C(=O)NCCCN=[N+]=[N-])C(O)=O)C(O)=O	3.0	[N-]=[N+]=NCCCNC(=O)[C@H](Cc1ccc(O)cc1)NC(=O)[C@H](Cc1ccccc1)NC(=O)CCC(=O)NCCCCCC(=O)N(CCCC[C@H](NC(=O)N[C@@H](CCC(=O)O)C(=O)O)C(=O)O)Cc1cccc(Cl)c1	[N-1][=N+1][=N][C][C][C][N][C][=Branch1][C][=O][C@H1][Branch1][=N][C][C][=C][C][=C][Branch1][C][O][C][=C][Ring1][#Branch1][N][C][=Branch1][C][=O][C@H1][Branch1][#Branch2][C][C][=C][C][=C][C][=C][Ring1][=Branch1][N][C][=Branch1][C][=O][C][C][C][=Branch1][C][=O][N][C][C][C][C][C][C][=Branch1][C][=O][N][Branch2][Ring2][Ring1][C][C][C][C][C@H1][Branch2][Ring1][=Branch1][N][C][=Branch1][C][=O][N][C@@H…	['0', '1', '0', '0', '0', '0', '0', '0', '0', '0', '0', '0', '0', '0', '1', '1', '0', '0', '0', '0', '0', '0', '0', '0', '0', '0', '0', '0', '0', '0', '0', '0', '0', '1', '0', '0', '0', '0', '0', '0', '0', '1', '1', '0', '0', '0', '0', '0', '0', '0', '0', '0', '0', '0', '0', '0', '0', '0', '0', '0', '0', '0', '0', '0', '1', '0', '0', '0', '0', '0', '0', '0', '1', '0', '0', '0', '0', '0', '0', '1'…	1048.4421098200003	4.343300000000007	358.7300000000001	35	11	10	3	3	0.46	0	2389.554575899884	270.2743999999996
OC(=O)[C@@H](F)C[C@H](CP(O)(O)=O)C(O)=O	3.1	O=C(O)[C@H](C[C@H](F)C(=O)O)CP(=O)(O)O	[O][=C][Branch1][C][O][C@H1][Branch1][O][C][C@H1][Branch1][C][F][C][=Branch1][C][=O][O][C][P][=Branch1][C][=O][Branch1][C][O][O]	['0', '1', '0', '0', '0', '0', '0', '0', '0', '0', '0', '0', '1', '0', '0', '0', '0', '0', '0', '0', '1', '0', '0', '0', '0', '0', '1', '0', '0', '0', '0', '0', '0', '0', '0', '0', '0', '0', '0', '0', '0', '0', '0', '0', '0', '0', '0', '0', '0', '0', '0', '0', '0', '0', '0', '0', '0', '0', '0', '0', '0', '0', '0', '0', '0', '0', '0', '0', '0', '0', '0', '0', '0', '0', '0', '0', '0', '0', '0', '0'…	244.01481751000003	-0.3223	132.13	6	3	4	0	0	0.6666666666666666	0	297.8555352119087	45.18570000000002
OC(=O)CC[C@H](NC(=O)N[C@@H](CCCCNC(=O)[C@H](Cc1ccccc1)NC(=O)COc1ccc(C[C@H](NC(=O)[C@H](CCC(O)=O)NC(=O)[C@H](CCC(O)=O)NC(=O)c2ccc(I)cc2)C(O)=O)cc1)C(O)=O)C(O)=O	3.5	O=C(O)CC[C@H](NC(=O)N[C@@H](CCCCNC(=O)[C@H](Cc1ccccc1)NC(=O)COc1ccc(C[C@H](NC(=O)[C@H](CCC(=O)O)NC(=O)[C@H](CCC(=O)O)NC(=O)c2ccc(I)cc2)C(=O)O)cc1)C(=O)O)C(=O)O	[O][=C][Branch1][C][O][C][C][C@H1][Branch2][Branch2][S][N][C][=Branch1][C][=O][N][C@@H1][Branch2][#Branch1][P][C][C][C][C][N][C][=Branch1][C][=O][C@H1][Branch1][#Branch2][C][C][=C][C][=C][C][=C][Ring1][=Branch1][N][C][=Branch1][C][=O][C][O][C][=C][C][=C][Branch2][Branch1][=Branch2][C][C@H1][Branch2][Ring2][#C][N][C][=Branch1][C][=O][C@H1][Branch1][Branch2][C][C][C][=Branch1][C][=O][O][N][C][=Bran…	['0', '1', '0', '0', '0', '0', '0', '0', '0', '0', '0', '0', '0', '0', '0', '0', '0', '0', '0', '0', '0', '0', '0', '0', '0', '0', '0', '0', '0', '0', '0', '0', '0', '1', '0', '0', '0', '0', '0', '0', '0', '1', '1', '0', '0', '0', '0', '0', '0', '0', '0', '0', '0', '0', '0', '0', '0', '0', '0', '0', '0', '0', '0', '0', '1', '0', '0', '0', '0', '0', '0', '0', '0', '0', '0', '0', '0', '0', '1', '1'…	1175.283220636	0.879300000000014	419.65999999999997	34	13	13	3	3	0.3877551020408163	0	2532.8252538516826	271.6131999999998
CNc1ccc(cc1)C(=O)N[C@@H](CCP(O)(=O)O[C@@H](CCC(O)=O)C(O)=O)C(O)=O	4.0	CNc1ccc(C(=O)N[C@@H](CCP(=O)(O)O[C@@H](CCC(=O)O)C(=O)O)C(=O)O)cc1	[C][N][C][=C][C][=C][Branch2][Ring2][Branch2][C][=Branch1][C][=O][N][C@@H1][Branch2][Ring1][#Branch2][C][C][P][=Branch1][C][=O][Branch1][C][O][O][C@@H1][Branch1][Branch2][C][C][C][=Branch1][C][=O][O][C][=Branch1][C][=O][O][C][=Branch1][C][=O][O][C][=C][Ring2][Ring1][N]	['0', '1', '0', '0', '0', '0', '0', '0', '0', '0', '0', '0', '0', '0', '0', '0', '0', '0', '0', '0', '0', '0', '0', '0', '0', '0', '0', '0', '0', '0', '0', '0', '0', '1', '0', '0', '0', '0', '0', '0', '0', '0', '0', '0', '0', '0', '0', '0', '0', '0', '0', '0', '0', '0', '0', '0', '0', '0', '0', '0', '0', '0', '0', '0', '0', '0', '0', '0', '0', '0', '0', '0', '1', '0', '0', '0', '0', '0', '1', '0'…	446.1090315659998	0.8213999999999992	199.56	13	7	6	1	1	0.4117647058823529	0	826.3327141243585	103.56660000000005
CC(=O)N[C@@H](CCCN(O)C(C)=O)C(=O)N[C@@H](CCCN(O)C(C)=O)C(=O)N[C@@H](CCCN(O)C(C)=O)C(=O)NCCCC(=O)c1ccc(cc1)C(=O)NCC(=O)Nc1ccc(CCOP(O)(=O)C[C@@H](CCC(O)=O)C(O)=O)cc1	4.0	CC(=O)N[C@@H](CCCN(O)C(C)=O)C(=O)N[C@@H](CCCN(O)C(C)=O)C(=O)N[C@@H](CCCN(O)C(C)=O)C(=O)NCCCC(=O)c1ccc(C(=O)NCC(=O)Nc2ccc(CCOP(=O)(O)C[C@@H](CCC(=O)O)C(=O)O)cc2)cc1	[C][C][=Branch1][C][=O][N][C@@H1][Branch1][=N][C][C][C][N][Branch1][C][O][C][Branch1][C][C][=O][C][=Branch1][C][=O][N][C@@H1][Branch1][=N][C][C][C][N][Branch1][C][O][C][Branch1][C][C][=O][C][=Branch1][C][=O][N][C@@H1][Branch1][=N][C][C][C][N][Branch1][C][O][C][Branch1][C][C][=O][C][=Branch1][C][=O][N][C][C][C][C][=Branch1][C][=O][C][=C][C][=C][Branch2][Branch1][C][C][=Branch1][C][=O][N][C][C][=Br…	['0', '1', '0', '0', '0', '0', '0', '0', '0', '0', '0', '0', '0', '1', '0', '0', '0', '0', '0', '0', '1', '1', '0', '0', '0', '0', '0', '0', '0', '0', '0', '0', '0', '1', '1', '0', '0', '0', '0', '0', '0', '1', '0', '0', '0', '0', '0', '0', '0', '0', '0', '0', '0', '1', '0', '0', '0', '0', '0', '0', '0', '0', '0', '0', '0', '0', '0', '0', '0', '0', '0', '0', '0', '0', '0', '0', '0', '0', '0', '0'…	1149.4631223340002	0.972300000000002	434.41999999999996	37	17	12	2	2	0.52	0	2533.621909687957	279.4535999999998
OC(=O)CC[C@H](NC(=O)NC[C@@H](NC(=O)CCCNC(=O)c1ccc(I)cc1)C(O)=O)C(O)=O	4.0	O=C(O)CC[C@H](NC(=O)NC[C@@H](NC(=O)CCCNC(=O)c1ccc(I)cc1)C(=O)O)C(=O)O	[O][=C][Branch1][C][O][C][C][C@H1][Branch2][Ring2][=Branch2][N][C][=Branch1][C][=O][N][C][C@@H1][Branch2][Ring1][=Branch2][N][C][=Branch1][C][=O][C][C][C][N][C][=Branch1][C][=O][C][=C][C][=C][Branch1][C][I][C][=C][Ring1][#Branch1][C][=Branch1][C][=O][O][C][=Branch1][C][=O][O]	['0', '1', '0', '0', '0', '0', '0', '0', '1', '0', '0', '0', '0', '0', '0', '0', '0', '0', '0', '0', '0', '0', '0', '0', '0', '0', '0', '0', '0', '0', '0', '0', '0', '0', '0', '0', '0', '0', '0', '0', '0', '1', '0', '0', '0', '0', '0', '0', '0', '0', '0', '0', '0', '0', '0', '0', '0', '0', '0', '0', '0', '0', '0', '0', '0', '0', '0', '0', '0', '0', '0', '0', '0', '0', '0', '0', '0', '0', '0', '0'…	592.06662638	-0.01219999999999788	211.22999999999996	14	6	7	1	1	0.4	0	907.8101653181202	125.12070000000006
CN(Cc1cnc2nc(N)nc(N)c2n1)c1ccc(cc1)C(=O)N[C@@H](CCP(O)(=O)O[C@@H](CCC(O)=O)C(O)=O)C(O)=O	4.0	CN(Cc1cnc2nc(N)nc(N)c2n1)c1ccc(C(=O)N[C@@H](CCP(=O)(O)O[C@@H](CCC(=O)O)C(=O)O)C(=O)O)cc1	[C][N][Branch2][Ring1][=Branch1][C][C][=C][N][=C][N][=C][Branch1][C][N][N][=C][Branch1][C][N][C][Ring1][Branch2][=N][Ring1][N][C][=C][C][=C][Branch2][Ring2][Branch2][C][=Branch1][C][=O][N][C@@H1][Branch2][Ring1][#Branch2][C][C][P][=Branch1][C][=O][Branch1][C][O][O][C@@H1][Branch1][Branch2][C][C][C][=Branch1][C][=O][O][C][=Branch1][C][=O][O][C][=Branch1][C][=O][O][C][=C][Ring2][Ring1][N]	['0', '1', '0', '0', '0', '0', '0', '0', '0', '0', '0', '0', '0', '0', '0', '0', '0', '0', '0', '0', '0', '0', '0', '1', '0', '0', '0', '0', '0', '0', '0', '0', '0', '1', '0', '0', '0', '0', '0', '0', '0', '0', '0', '0', '0', '0', '0', '0', '0', '0', '0', '0', '0', '0', '0', '0', '0', '0', '0', '0', '0', '0', '0', '0', '0', '0', '0', '0', '0', '0', '0', '0', '1', '0', '0', '0', '0', '1', '1', '0'…	620.174425758	0.3137000000000011	294.36999999999995	15	13	7	3	3	0.3333333333333333	0	1571.6996499399984	150.0796999999999
OC(=O)CCC(CP(O)(=O)CNc1ccccc1)C(O)=O	4.0	O=C(O)CCC(CP(=O)(O)CNc1ccccc1)C(=O)O	[O][=C][Branch1][C][O][C][C][C][Branch2][Ring1][Ring1][C][P][=Branch1][C][=O][Branch1][C][O][C][N][C][=C][C][=C][C][=C][Ring1][=Branch1][C][=Branch1][C][=O][O]	['0', '1', '0', '0', '0', '0', '0', '0', '0', '0', '0', '0', '0', '0', '0', '0', '0', '0', '0', '0', '1', '0', '0', '0', '0', '0', '0', '0', '0', '0', '0', '0', '0', '0', '0', '0', '0', '0', '0', '0', '0', '0', '0', '0', '0', '0', '0', '0', '0', '0', '0', '0', '0', '0', '0', '0', '0', '0', '0', '0', '0', '0', '1', '0', '1', '0', '0', '0', '0', '0', '0', '0', '0', '0', '0', '0', '0', '0', '0', '0'…	315.08717392599993	1.892	123.92999999999999	9	4	4	1	1	0.38461538461538464	0	532.7228394805226	77.61960000000003
OC(=O)CC[C@H](NC(=O)N[C@@H](CCCCNC(=O)Nc1ccc(Cl)cc1)C(O)=O)C(O)=O	4.0	O=C(O)CC[C@H](NC(=O)N[C@@H](CCCCNC(=O)Nc1ccc(Cl)cc1)C(=O)O)C(=O)O	[O][=C][Branch1][C][O][C][C][C@H1][Branch2][Ring2][Branch1][N][C][=Branch1][C][=O][N][C@@H1][Branch2][Ring1][=Branch1][C][C][C][C][N][C][=Branch1][C][=O][N][C][=C][C][=C][Branch1][C][Cl][C][=C][Ring1][#Branch1][C][=Branch1][C][=O][O][C][=Branch1][C][=O][O]	['0', '1', '0', '0', '0', '0', '0', '0', '0', '0', '0', '0', '0', '0', '0', '0', '0', '0', '0', '0', '0', '0', '0', '0', '0', '0', '0', '0', '0', '0', '0', '0', '0', '0', '0', '0', '0', '0', '0', '0', '0', '0', '0', '0', '0', '0', '1', '0', '0', '0', '0', '0', '0', '1', '0', '0', '0', '0', '0', '0', '0', '0', '0', '0', '0', '0', '0', '0', '0', '0', '0', '0', '0', '0', '0', '0', '0', '0', '0', '0'…	472.1360914399999	1.7021999999999995	194.15999999999997	13	5	7	1	1	0.42105263157894735	0	818.0506441976006	113.70920000000007
OC(=O)CC[C@H](NC(=O)O[C@@H](CCCCNC(=O)c1ccc(I)cc1)OC=O)C(O)=O	4.3	O=CO[C@H](CCCCNC(=O)c1ccc(I)cc1)OC(=O)N[C@@H](CCC(=O)O)C(=O)O	[O][=C][O][C@H1][Branch2][Ring1][Branch1][C][C][C][C][N][C][=Branch1][C][=O][C][=C][C][=C][Branch1][C][I][C][=C][Ring1][#Branch1][O][C][=Branch1][C][=O][N][C@@H1][Branch1][Branch2][C][C][C][=Branch1][C][=O][O][C][=Branch1][C][=O][O]	['0', '1', '0', '0', '0', '0', '0', '0', '1', '0', '0', '0', '0', '0', '0', '0', '0', '0', '0', '0', '0', '0', '0', '0', '0', '0', '0', '0', '0', '0', '0', '0', '0', '0', '0', '0', '0', '0', '0', '0', '0', '0', '0', '0', '0', '0', '0', '0', '0', '0', '0', '0', '0', '0', '0', '0', '0', '0', '0', '0', '0', '0', '0', '0', '0', '0', '0', '0', '0', '1', '0', '0', '0', '0', '0', '0', '0', '0', '0', '0'…	550.0448283159999	1.7346000000000001	168.32999999999996	14	7	4	1	1	0.42105263157894735	0	770.1468829585722	114.19050000000007
C[C@H](NC(=O)CCC[C@H](NC(=O)N[C@@H](CCC(O)=O)C(O)=O)C(O)=O)c1ccc(F)nc1	4.5	C[C@H](NC(=O)CCC[C@H](NC(=O)N[C@@H](CCC(=O)O)C(=O)O)C(=O)O)c1ccc(F)nc1	[C][C@H1][Branch2][Ring2][#Branch1][N][C][=Branch1][C][=O][C][C][C][C@H1][Branch2][Ring1][=Branch1][N][C][=Branch1][C][=O][N][C@@H1][Branch1][Branch2][C][C][C][=Branch1][C][=O][O][C][=Branch1][C][=O][O][C][=Branch1][C][=O][O][C][=C][C][=C][Branch1][C][F][N][=C][Ring1][#Branch1]	['0', '1', '0', '0', '0', '0', '0', '0', '0', '0', '0', '0', '0', '0', '0', '0', '0', '0', '0', '0', '0', '0', '0', '0', '0', '0', '0', '0', '0', '0', '0', '0', '0', '1', '0', '0', '0', '0', '0', '0', '0', '1', '0', '0', '0', '0', '0', '0', '0', '0', '0', '0', '0', '0', '0', '0', '0', '0', '0', '0', '0', '0', '0', '0', '0', '0', '0', '0', '0', '0', '0', '0', '0', '0', '0', '0', '0', '0', '0', '0'…	456.16564198	0.6386000000000012	195.01999999999998	13	6	6	1	1	0.47368421052631576	0	833.1215227508042	105.98850000000004
OC(=O)CC[C@H](NC(=O)N[C@@H](CCCCNC(=O)[C@H](Cc1ccccc1)NC(=O)COc1ccc(C[C@H](NC(=O)[C@H](CCC(O)=O)NC(=O)c2ccc(I)cc2)C(O)=O)cc1)C(O)=O)C(O)=O	4.7	O=C(O)CC[C@H](NC(=O)N[C@@H](CCCCNC(=O)[C@H](Cc1ccccc1)NC(=O)COc1ccc(C[C@H](NC(=O)[C@H](CCC(=O)O)NC(=O)c2ccc(I)cc2)C(=O)O)cc1)C(=O)O)C(=O)O	[O][=C][Branch1][C][O][C][C][C@H1][Branch2][#Branch1][P][N][C][=Branch1][C][=O][N][C@@H1][Branch2][#Branch1][C][C][C][C][C][N][C][=Branch1][C][=O][C@H1][Branch1][#Branch2][C][C][=C][C][=C][C][=C][Ring1][=Branch1][N][C][=Branch1][C][=O][C][O][C][=C][C][=C][Branch2][Ring2][#Branch2][C][C@H1][Branch2][Ring1][S][N][C][=Branch1][C][=O][C@H1][Branch1][Branch2][C][C][C][=Branch1][C][=O][O][N][C][=Branch…	['0', '1', '0', '0', '0', '0', '0', '0', '0', '0', '0', '0', '0', '0', '0', '0', '0', '0', '0', '0', '0', '0', '0', '0', '0', '0', '0', '0', '0', '0', '0', '0', '0', '1', '0', '0', '0', '0', '0', '0', '0', '1', '1', '0', '0', '0', '0', '0', '0', '0', '0', '0', '0', '0', '0', '0', '0', '0', '0', '0', '0', '0', '0', '0', '1', '0', '0', '0', '0', '0', '0', '0', '0', '0', '0', '0', '0', '0', '1', '1'…	1046.2406275520004	1.5297000000000107	353.26	29	11	11	3	3	0.36363636363636365	0	2211.306869364664	242.81269999999964
CN(Cc1cnc2nc(N)nc(N)c2n1)c1ccc(cc1)C(=O)NC(CCP(O)(=O)OC(CCC(O)=O)C(O)=O)C(O)=O	5.0	CN(Cc1cnc2nc(N)nc(N)c2n1)c1ccc(C(=O)NC(CCP(=O)(O)OC(CCC(=O)O)C(=O)O)C(=O)O)cc1	[C][N][Branch2][Ring1][=Branch1][C][C][=C][N][=C][N][=C][Branch1][C][N][N][=C][Branch1][C][N][C][Ring1][Branch2][=N][Ring1][N][C][=C][C][=C][Branch2][Ring2][Branch2][C][=Branch1][C][=O][N][C][Branch2][Ring1][#Branch2][C][C][P][=Branch1][C][=O][Branch1][C][O][O][C][Branch1][Branch2][C][C][C][=Branch1][C][=O][O][C][=Branch1][C][=O][O][C][=Branch1][C][=O][O][C][=C][Ring2][Ring1][N]	['0', '1', '0', '0', '0', '0', '0', '0', '0', '0', '0', '0', '0', '0', '0', '0', '0', '0', '0', '0', '0', '0', '0', '1', '0', '0', '0', '0', '0', '0', '0', '0', '0', '1', '0', '0', '0', '0', '0', '0', '0', '0', '0', '0', '0', '0', '0', '0', '0', '0', '0', '0', '0', '0', '0', '0', '0', '0', '0', '0', '0', '0', '0', '0', '0', '0', '0', '0', '0', '0', '0', '0', '1', '0', '0', '0', '0', '1', '1', '0'…	620.174425758	0.3137000000000011	294.36999999999995	15	13	7	3	3	0.3333333333333333	0	1571.6996499399984	150.0796999999999
OC(=O)CCC(CP(O)(O)=O)C(O)=O	5.1	O=C(O)CCC(CP(=O)(O)O)C(=O)O	[O][=C][Branch1][C][O][C][C][C][Branch1][#Branch2][C][P][=Branch1][C][=O][Branch1][C][O][O][C][=Branch1][C][=O][O]	['0', '1', '0', '0', '0', '0', '0', '0', '0', '0', '0', '0', '0', '0', '0', '0', '0', '0', '0', '0', '1', '0', '0', '0', '0', '0', '0', '0', '0', '0', '0', '0', '0', '0', '0', '0', '0', '0', '0', '0', '0', '0', '0', '0', '0', '0', '0', '0', '0', '0', '0', '0', '0', '0', '0', '0', '0', '0', '0', '0', '0', '0', '0', '0', '0', '0', '0', '0', '0', '0', '0', '0', '0', '0', '0', '0', '0', '0', '0', '0'…	226.024239322	-0.27029999999999993	132.13	6	3	4	0	0	0.6666666666666666	0	267.3535850853021	44.906700000000015
C[C@H](NC(=O)CCC[C@H](NC(=O)N[C@@H](CCC(O)=O)C(O)=O)C(O)=O)c1ccc(F)cc1	5.2	C[C@H](NC(=O)CCC[C@H](NC(=O)N[C@@H](CCC(=O)O)C(=O)O)C(=O)O)c1ccc(F)cc1	[C][C@H1][Branch2][Ring2][#Branch1][N][C][=Branch1][C][=O][C][C][C][C@H1][Branch2][Ring1][=Branch1][N][C][=Branch1][C][=O][N][C@@H1][Branch1][Branch2][C][C][C][=Branch1][C][=O][O][C][=Branch1][C][=O][O][C][=Branch1][C][=O][O][C][=C][C][=C][Branch1][C][F][C][=C][Ring1][#Branch1]	['0', '1', '0', '0', '0', '0', '0', '0', '0', '0', '0', '0', '0', '0', '0', '0', '0', '0', '0', '0', '0', '0', '0', '0', '0', '0', '0', '0', '0', '0', '0', '0', '0', '1', '0', '0', '0', '0', '0', '0', '0', '1', '0', '0', '0', '0', '0', '0', '0', '0', '0', '0', '0', '0', '0', '0', '0', '0', '0', '0', '0', '0', '0', '0', '0', '0', '0', '0', '0', '0', '0', '0', '0', '0', '0', '0', '0', '0', '0', '0'…	455.1703930119999	1.2436000000000005	182.13	13	5	6	1	1	0.45	0	830.6386961063215	108.19350000000004
C[C@@H](NC(=O)CCC[C@H](NC(=O)N[C@@H](CCC(O)=O)C(O)=O)C(O)=O)c1ccc(F)cc1	5.4	C[C@@H](NC(=O)CCC[C@H](NC(=O)N[C@@H](CCC(=O)O)C(=O)O)C(=O)O)c1ccc(F)cc1	[C][C@@H1][Branch2][Ring2][#Branch1][N][C][=Branch1][C][=O][C][C][C][C@H1][Branch2][Ring1][=Branch1][N][C][=Branch1][C][=O][N][C@@H1][Branch1][Branch2][C][C][C][=Branch1][C][=O][O][C][=Branch1][C][=O][O][C][=Branch1][C][=O][O][C][=C][C][=C][Branch1][C][F][C][=C][Ring1][#Branch1]	['0', '1', '0', '0', '0', '0', '0', '0', '0', '0', '0', '0', '0', '0', '0', '0', '0', '0', '0', '0', '0', '0', '0', '0', '0', '0', '0', '0', '0', '0', '0', '0', '0', '1', '0', '0', '0', '0', '0', '0', '0', '1', '0', '0', '0', '0', '0', '0', '0', '0', '0', '0', '0', '0', '0', '0', '0', '0', '0', '0', '0', '0', '0', '0', '0', '0', '0', '0', '0', '0', '0', '0', '0', '0', '0', '0', '0', '0', '0', '0'…	455.1703930119999	1.2436000000000005	182.13	13	5	6	1	1	0.45	0	830.6386961063215	108.19350000000004
OC(=O)[C@H](F)C[C@@H](CP(O)(O)=O)C(O)=O	6.8	O=C(O)[C@@H](C[C@@H](F)C(=O)O)CP(=O)(O)O	[O][=C][Branch1][C][O][C@@H1][Branch1][O][C][C@@H1][Branch1][C][F][C][=Branch1][C][=O][O][C][P][=Branch1][C][=O][Branch1][C][O][O]	['0', '1', '0', '0', '0', '0', '0', '0', '0', '0', '0', '0', '1', '0', '0', '0', '0', '0', '0', '0', '1', '0', '0', '0', '0', '0', '1', '0', '0', '0', '0', '0', '0', '0', '0', '0', '0', '0', '0', '0', '0', '0', '0', '0', '0', '0', '0', '0', '0', '0', '0', '0', '0', '0', '0', '0', '0', '0', '0', '0', '0', '0', '0', '0', '0', '0', '0', '0', '0', '0', '0', '0', '0', '0', '0', '0', '0', '0', '0', '0'…	244.01481751000003	-0.3223	132.13	6	3	4	0	0	0.6666666666666666	0	297.8555352119087	45.18570000000002
OC(=O)CC[C@H](NC(=O)N[C@@H](CS)C(O)=O)C(O)=O	6.9	O=C(O)CC[C@H](NC(=O)N[C@@H](CS)C(=O)O)C(=O)O	[O][=C][Branch1][C][O][C][C][C@H1][Branch1][P][N][C][=Branch1][C][=O][N][C@@H1][Branch1][Ring1][C][S][C][=Branch1][C][=O][O][C][=Branch1][C][=O][O]	['0', '1', '0', '0', '0', '0', '0', '0', '0', '0', '0', '0', '0', '0', '0', '0', '0', '0', '0', '0', '0', '0', '0', '0', '0', '0', '0', '0', '0', '0', '0', '0', '0', '0', '0', '0', '0', '0', '0', '0', '0', '0', '0', '0', '0', '0', '0', '0', '0', '0', '0', '0', '0', '0', '0', '0', '0', '0', '0', '0', '0', '0', '0', '0', '0', '0', '0', '0', '0', '0', '0', '0', '0', '0', '0', '0', '0', '0', '0', '0'…	294.05217178799995	-1.0133999999999992	153.03	8	5	6	0	0	0.5555555555555556	0	373.5796244741917	65.23780000000001
OC(=O)CC[C@H](NC(=O)N[C@@H](CCCCN(Cc1ccc(cc1)C(O)=O)C(=O)CCCCCNC(=O)CCC(=O)N[C@@H](Cc1ccccc1)C(=O)N[C@@H](Cc1ccccc1)C(=O)NCCCN=[N+]=[N-])C(O)=O)C(O)=O	7.0	[N-]=[N+]=NCCCNC(=O)[C@H](Cc1ccccc1)NC(=O)[C@H](Cc1ccccc1)NC(=O)CCC(=O)NCCCCCC(=O)N(CCCC[C@H](NC(=O)N[C@@H](CCC(=O)O)C(=O)O)C(=O)O)Cc1ccc(C(=O)O)cc1	[N-1][=N+1][=N][C][C][C][N][C][=Branch1][C][=O][C@H1][Branch1][#Branch2][C][C][=C][C][=C][C][=C][Ring1][=Branch1][N][C][=Branch1][C][=O][C@H1][Branch1][#Branch2][C][C][=C][C][=C][C][=C][Ring1][=Branch1][N][C][=Branch1][C][=O][C][C][C][=Branch1][C][=O][N][C][C][C][C][C][C][=Branch1][C][=O][N][Branch2][Ring2][Ring1][C][C][C][C][C@H1][Branch2][Ring1][=Branch1][N][C][=Branch1][C][=O][N][C@@H1][Branch…	['0', '1', '0', '0', '0', '0', '0', '0', '0', '0', '0', '0', '0', '0', '0', '0', '0', '0', '0', '0', '0', '0', '0', '0', '0', '0', '0', '0', '0', '0', '0', '0', '0', '1', '0', '0', '0', '0', '0', '0', '0', '1', '1', '0', '0', '0', '0', '0', '0', '0', '0', '0', '0', '0', '0', '0', '0', '0', '0', '0', '0', '0', '0', '0', '1', '0', '0', '0', '0', '0', '0', '0', '1', '0', '0', '0', '0', '0', '0', '1'…	1042.4759967920002	3.682500000000008	375.8	36	11	10	3	3	0.45098039215686275	0	2421.316423056599	270.55889999999954
OC(=O)c1ccc(cc1)-c1cccc(CCS)c1C(O)=O	7.0	O=C(O)c1ccc(-c2cccc(CCS)c2C(=O)O)cc1	[O][=C][Branch1][C][O][C][=C][C][=C][Branch2][Ring1][Ring1][C][=C][C][=C][C][Branch1][Ring2][C][C][S][=C][Ring1][=Branch2][C][=Branch1][C][=O][O][C][=C][Ring2][Ring1][C]	['0', '0', '0', '0', '0', '0', '0', '0', '0', '0', '0', '0', '0', '0', '0', '1', '0', '0', '0', '0', '0', '0', '0', '0', '0', '0', '0', '0', '0', '0', '0', '0', '0', '0', '0', '0', '0', '0', '0', '1', '0', '0', '0', '0', '0', '0', '0', '0', '0', '0', '0', '0', '0', '0', '0', '0', '0', '0', '0', '0', '0', '0', '0', '0', '1', '0', '0', '0', '0', '0', '0', '0', '0', '0', '0', '0', '0', '0', '0', '0'…	302.061279928	3.2223000000000015	74.6	5	3	3	2	2	0.125	0	677.1763737855749	83.35360000000003
CC(C)(C)[Si](F)(c1ccc(cc1)C(=O)NC[C@@H](NC(=O)CC(N1CCN(CC(O)=O)CCN(CC(O)=O)CCN(CC(O)=O)CC1)C(O)=O)C(=O)N[C@H](CCCCNC(=O)CCC(=O)NCCC[C@@H](NC(=O)CC[C@H](NC(=O)O[C@@H](CCC(O)=O)C(O)=O)C(O)=O)C(O)=O)C(O)=O)C(C)(C)C	7.1	CC(C)(C)[Si](F)(c1ccc(C(=O)NC[C@@H](NC(=O)CC(C(=O)O)N2CCN(CC(=O)O)CCN(CC(=O)O)CCN(CC(=O)O)CC2)C(=O)N[C@H](CCCCNC(=O)CCC(=O)NCCC[C@@H](NC(=O)CC[C@H](NC(=O)O[C@@H](CCC(=O)O)C(=O)O)C(=O)O)C(=O)O)C(=O)O)cc1)C(C)(C)C	[C][C][Branch1][C][C][Branch1][C][C][Si][Branch1][C][F][Branch2][O][O][C][=C][C][=C][Branch2][#Branch2][#C][C][=Branch1][C][=O][N][C][C@@H1][Branch2][Branch1][=Branch1][N][C][=Branch1][C][=O][C][C][Branch1][=Branch1][C][=Branch1][C][=O][O][N][C][C][N][Branch1][#Branch1][C][C][=Branch1][C][=O][O][C][C][N][Branch1][#Branch1][C][C][=Branch1][C][=O][O][C][C][N][Branch1][#Branch1][C][C][=Branch1][C][=…	['0', '1', '0', '0', '0', '0', '0', '0', '0', '0', '0', '0', '0', '0', '0', '0', '0', '0', '0', '0', '0', '0', '0', '0', '0', '0', '0', '0', '0', '0', '0', '0', '0', '1', '0', '0', '0', '0', '0', '0', '0', '1', '0', '0', '0', '0', '0', '0', '0', '0', '0', '0', '0', '0', '0', '0', '0', '0', '0', '0', '0', '0', '0', '0', '0', '0', '0', '1', '0', '1', '0', '0', '0', '0', '1', '0', '0', '0', '0', '0'…	1457.6281269419992	-1.6784000000000192	561.5899999999999	42	21	16	1	2	0.6451612903225806	1	3031.6641812029193	352.51260000000093
OC(=O)[C@H](F)C[C@H](CP(O)(O)=O)C(O)=O	8.1	O=C(O)[C@H](C[C@@H](F)C(=O)O)CP(=O)(O)O	[O][=C][Branch1][C][O][C@H1][Branch1][O][C][C@@H1][Branch1][C][F][C][=Branch1][C][=O][O][C][P][=Branch1][C][=O][Branch1][C][O][O]	['0', '1', '0', '0', '0', '0', '0', '0', '0', '0', '0', '0', '1', '0', '0', '0', '0', '0', '0', '0', '1', '0', '0', '0', '0', '0', '1', '0', '0', '0', '0', '0', '0', '0', '0', '0', '0', '0', '0', '0', '0', '0', '0', '0', '0', '0', '0', '0', '0', '0', '0', '0', '0', '0', '0', '0', '0', '0', '0', '0', '0', '0', '0', '0', '0', '0', '0', '0', '0', '0', '0', '0', '0', '0', '0', '0', '0', '0', '0', '0'…	244.01481751000003	-0.3223	132.13	6	3	4	0	0	0.6666666666666666	0	297.8555352119087	45.18570000000002
CC(C)C[C@@H](NC(=O)O[C@@H](CCC(O)=O)C(O)=O)C(O)=O	8.9	CC(C)C[C@@H](NC(=O)O[C@@H](CCC(=O)O)C(=O)O)C(=O)O	[C][C][Branch1][C][C][C][C@@H1][Branch2][Ring1][=Branch1][N][C][=Branch1][C][=O][O][C@@H1][Branch1][Branch2][C][C][C][=Branch1][C][=O][O][C][=Branch1][C][=O][O][C][=Branch1][C][=O][O]	['0', '1', '0', '0', '0', '0', '0', '0', '0', '0', '0', '0', '0', '0', '0', '0', '0', '0', '0', '0', '0', '0', '0', '0', '0', '0', '0', '0', '0', '0', '0', '0', '0', '1', '0', '0', '0', '0', '0', '0', '0', '0', '0', '0', '0', '0', '0', '0', '0', '0', '0', '0', '0', '0', '0', '0', '0', '0', '0', '0', '0', '0', '0', '0', '0', '0', '0', '0', '0', '1', '0', '0', '0', '0', '0', '0', '0', '0', '0', '0'…	305.111066568	0.5299000000000003	150.23	9	5	4	0	0	0.6666666666666666	0	406.06160689141257	68.78910000000003
OC(=O)CC[C@H](NC(=O)N[C@@H](CCCCN(Cc1cccc(Cl)c1)C(=O)CCCCCNC(=O)CCC(=O)N[C@@H](Cc1ccccc1)C(=O)N[C@@H](Cc1ccc(O)cc1)C(=O)NCCCN=[N+]=[N-])C(O)=O)C(O)=O	9.0	[N-]=[N+]=NCCCNC(=O)[C@H](Cc1ccc(O)cc1)NC(=O)[C@H](Cc1ccccc1)NC(=O)CCC(=O)NCCCCCC(=O)N(CCCC[C@H](NC(=O)N[C@@H](CCC(=O)O)C(=O)O)C(=O)O)Cc1cccc(Cl)c1	[N-1][=N+1][=N][C][C][C][N][C][=Branch1][C][=O][C@H1][Branch1][=N][C][C][=C][C][=C][Branch1][C][O][C][=C][Ring1][#Branch1][N][C][=Branch1][C][=O][C@H1][Branch1][#Branch2][C][C][=C][C][=C][C][=C][Ring1][=Branch1][N][C][=Branch1][C][=O][C][C][C][=Branch1][C][=O][N][C][C][C][C][C][C][=Branch1][C][=O][N][Branch2][Ring2][Ring1][C][C][C][C][C@H1][Branch2][Ring1][=Branch1][N][C][=Branch1][C][=O][N][C@@H…	['0', '1', '0', '0', '0', '0', '0', '0', '0', '0', '0', '0', '0', '0', '1', '1', '0', '0', '0', '0', '0', '0', '0', '0', '0', '0', '0', '0', '0', '0', '0', '0', '0', '1', '0', '0', '0', '0', '0', '0', '0', '1', '1', '0', '0', '0', '0', '0', '0', '0', '0', '0', '0', '0', '0', '0', '0', '0', '0', '0', '0', '0', '0', '0', '1', '0', '0', '0', '0', '0', '0', '0', '1', '0', '0', '0', '0', '0', '0', '1'…	1048.4421098200003	4.343300000000007	358.7300000000001	35	11	10	3	3	0.46	0	2389.554575899884	270.2743999999996
OC(=O)CC[C@H](NC(=O)N[C@@H](CCCCn1cc(COCCOCCOCCOCCNc2ccc(cc2[N+]([O-])=O)[N+]([O-])=O)nn1)C(O)=O)C(O)=O	9.0	O=C(O)CC[C@H](NC(=O)N[C@@H](CCCCn1cc(COCCOCCOCCOCCNc2ccc([N+](=O)[O-])cc2[N+](=O)[O-])nn1)C(=O)O)C(=O)O	[O][=C][Branch1][C][O][C][C][C@H1][Branch2][Branch1][P][N][C][=Branch1][C][=O][N][C@@H1][Branch2][Branch1][C][C][C][C][C][N][C][=C][Branch2][Ring2][Ring1][C][O][C][C][O][C][C][O][C][C][O][C][C][N][C][=C][C][=C][Branch1][=Branch1][N+1][=Branch1][C][=O][O-1][C][=C][Ring1][=Branch2][N+1][=Branch1][C][=O][O-1][N][=N][Ring2][Ring1][#C][C][=Branch1][C][=O][O][C][=Branch1][C][=O][O]	['0', '1', '0', '0', '0', '0', '0', '0', '0', '0', '0', '0', '0', '1', '0', '0', '0', '0', '0', '0', '0', '0', '0', '0', '0', '0', '0', '0', '0', '0', '0', '0', '0', '0', '0', '0', '0', '0', '0', '0', '0', '0', '0', '0', '0', '0', '0', '0', '0', '0', '0', '0', '0', '0', '0', '0', '0', '0', '0', '0', '0', '0', '0', '0', '0', '0', '0', '0', '0', '0', '0', '0', '0', '0', '0', '0', '0', '0', '0', '0'…	742.276962644	1.013700000000004	318.97	29	16	6	2	2	0.5862068965517241	0	1474.0515195738792	175.61129999999966
OC(=O)CCC(CP(O)(O)C(=O)c1ccncc1)C(O)=O	10.0	O=C(O)CCC(C[PH](O)(O)C(=O)c1ccncc1)C(=O)O	[O][=C][Branch1][C][O][C][C][C][Branch2][Ring1][Branch1][C][PH1][Branch1][C][O][Branch1][C][O][C][=Branch1][C][=O][C][=C][C][=N][C][=C][Ring1][=Branch1][C][=Branch1][C][=O][O]	['0', '1', '0', '0', '0', '0', '0', '0', '0', '0', '0', '0', '0', '0', '0', '0', '0', '0', '0', '0', '1', '0', '0', '0', '0', '0', '0', '0', '0', '0', '0', '0', '0', '0', '0', '0', '0', '0', '0', '0', '0', '0', '0', '0', '0', '0', '0', '0', '0', '0', '0', '0', '0', '0', '0', '0', '0', '0', '0', '0', '0', '0', '0', '0', '0', '0', '0', '0', '0', '0', '0', '0', '0', '0', '0', '0', '0', '0', '0', '0'…	317.06643848199997	0.35189999999999994	145.02	8	6	4	1	1	0.3333333333333333	0	531.6672963576266	74.18270000000001
OC(=O)CC[C@H](NC(=O)N[C@@H](CCCCNC(=O)Nc1ccc(I)cc1)C(O)=O)C(O)=O	10.0	O=C(O)CC[C@H](NC(=O)N[C@@H](CCCCNC(=O)Nc1ccc(I)cc1)C(=O)O)C(=O)O	[O][=C][Branch1][C][O][C][C][C@H1][Branch2][Ring2][Branch1][N][C][=Branch1][C][=O][N][C@@H1][Branch2][Ring1][=Branch1][C][C][C][C][N][C][=Branch1][C][=O][N][C][=C][C][=C][Branch1][C][I][C][=C][Ring1][#Branch1][C][=Branch1][C][=O][O][C][=Branch1][C][=O][O]	['0', '1', '0', '0', '0', '0', '0', '0', '0', '0', '0', '0', '0', '0', '0', '0', '0', '0', '0', '0', '0', '0', '0', '0', '0', '0', '0', '0', '0', '0', '0', '0', '0', '0', '0', '0', '0', '0', '0', '0', '0', '0', '0', '0', '0', '0', '0', '0', '0', '0', '0', '0', '0', '1', '0', '0', '0', '0', '0', '0', '0', '0', '0', '0', '0', '0', '0', '0', '0', '0', '0', '0', '0', '0', '0', '0', '0', '0', '0', '0'…	564.07171176	1.6534	194.15999999999997	13	5	7	1	1	0.42105263157894735	0	818.0506441976006	121.41620000000006
OC(=O)CC[C@H](NC(=O)N[C@@H](CCCCNS(=O)(=O)c1ccc(I)cc1)C(O)=O)C(O)=O	10.0	O=C(O)CC[C@H](NC(=O)N[C@@H](CCCCNS(=O)(=O)c1ccc(I)cc1)C(=O)O)C(=O)O	[O][=C][Branch1][C][O][C][C][C@H1][Branch2][Ring2][#Branch1][N][C][=Branch1][C][=O][N][C@@H1][Branch2][Ring1][Branch2][C][C][C][C][N][S][=Branch1][C][=O][=Branch1][C][=O][C][=C][C][=C][Branch1][C][I][C][=C][Ring1][#Branch1][C][=Branch1][C][=O][O][C][=Branch1][C][=O][O]	['0', '1', '0', '0', '0', '0', '0', '0', '0', '0', '0', '0', '0', '0', '0', '0', '0', '0', '0', '0', '0', '0', '0', '0', '0', '0', '0', '0', '0', '0', '0', '0', '0', '0', '0', '0', '0', '0', '0', '0', '0', '0', '0', '0', '0', '0', '0', '0', '0', '0', '0', '0', '0', '0', '0', '0', '0', '0', '0', '0', '0', '0', '0', '0', '0', '0', '0', '0', '0', '0', '0', '0', '0', '0', '0', '0', '0', '0', '0', '0'…	585.027798348	0.8101999999999998	199.19999999999996	14	6	6	1	1	0.4444444444444444	0	922.1280678046254	119.58330000000007
CC(C)C[C@H](NC(=O)N[C@@H](CCC(O)=O)C(O)=O)C(O)=O	11.0	CC(C)C[C@H](NC(=O)N[C@@H](CCC(=O)O)C(=O)O)C(=O)O	[C][C][Branch1][C][C][C][C@H1][Branch2][Ring1][=Branch1][N][C][=Branch1][C][=O][N][C@@H1][Branch1][Branch2][C][C][C][=Branch1][C][=O][O][C][=Branch1][C][=O][O][C][=Branch1][C][=O][O]	['0', '1', '0', '0', '0', '0', '0', '0', '0', '0', '0', '0', '0', '0', '0', '0', '0', '0', '0', '0', '0', '0', '0', '0', '0', '0', '0', '0', '0', '0', '0', '0', '0', '1', '0', '0', '0', '0', '0', '0', '0', '0', '0', '0', '0', '0', '0', '0', '0', '0', '0', '0', '0', '0', '0', '0', '0', '0', '0', '0', '0', '0', '0', '0', '0', '0', '0', '0', '0', '0', '0', '0', '0', '0', '0', '0', '0', '0', '0', '0'…	304.12705098	0.10290000000000182	153.03	9	4	5	0	0	0.6666666666666666	0	408.41012243700936	70.83980000000004
OC(=O)CC[C@H](NC(=O)NC[C@@H](NC(=O)c1ccc(I)cc1)C(O)=O)C(O)=O	11.0	O=C(O)CC[C@H](NC(=O)NC[C@@H](NC(=O)c1ccc(I)cc1)C(=O)O)C(=O)O	[O][=C][Branch1][C][O][C][C][C@H1][Branch2][Ring1][S][N][C][=Branch1][C][=O][N][C][C@@H1][Branch1][P][N][C][=Branch1][C][=O][C][=C][C][=C][Branch1][C][I][C][=C][Ring1][#Branch1][C][=Branch1][C][=O][O][C][=Branch1][C][=O][O]	['0', '1', '0', '0', '0', '0', '0', '0', '0', '0', '0', '0', '0', '0', '0', '0', '0', '0', '0', '0', '0', '0', '0', '0', '0', '0', '0', '0', '0', '0', '0', '0', '0', '0', '0', '0', '0', '0', '0', '0', '0', '0', '0', '0', '0', '0', '0', '0', '0', '0', '0', '0', '0', '0', '0', '0', '0', '0', '0', '0', '0', '0', '0', '0', '0', '0', '0', '0', '0', '0', '0', '0', '0', '0', '0', '0', '0', '0', '1', '0'…	507.01386253599986	0.09140000000000026	182.12999999999997	10	5	6	1	1	0.3125	0	752.761185364533	102.87700000000005
OC(=O)CC[C@H](NC(=O)N[C@@H](CCCCNC(=O)[C@H](Cc1ccc2ccccc2c1)NC(=O)[C@H]1CC[C@H](CNC(=O)CN2CCN(CC(O)=O)CCN(CC(O)=O)CCN(CC(O)=O)CC2)CC1)C(O)=O)C(O)=O	11.0	O=C(O)CC[C@H](NC(=O)N[C@@H](CCCCNC(=O)[C@H](Cc1ccc2ccccc2c1)NC(=O)[C@H]1CC[C@H](CNC(=O)CN2CCN(CC(=O)O)CCN(CC(=O)O)CCN(CC(=O)O)CC2)CC1)C(=O)O)C(=O)O	[O][=C][Branch1][C][O][C][C][C@H1][Branch2][Branch2][#Branch2][N][C][=Branch1][C][=O][N][C@@H1][Branch2][#Branch1][O][C][C][C][C][N][C][=Branch1][C][=O][C@H1][Branch1][S][C][C][=C][C][=C][C][=C][C][=C][C][Ring1][=Branch1][=C][Ring1][#Branch2][N][C][=Branch1][C][=O][C@H1][C][C][C@H1][Branch2][Ring2][#C][C][N][C][=Branch1][C][=O][C][N][C][C][N][Branch1][#Branch1][C][C][=Branch1][C][=O][O][C][C][N][…	['0', '1', '0', '0', '0', '0', '0', '0', '0', '0', '0', '0', '0', '0', '0', '0', '0', '0', '0', '0', '0', '0', '0', '0', '0', '0', '0', '0', '0', '1', '0', '0', '0', '1', '0', '0', '0', '0', '0', '0', '0', '1', '0', '0', '0', '0', '0', '0', '0', '0', '0', '0', '0', '0', '0', '0', '0', '0', '0', '0', '0', '0', '0', '1', '1', '0', '0', '0', '0', '0', '0', '0', '0', '0', '1', '0', '0', '0', '0', '1'…	1041.5018771920002	-0.37800000000000017	365.19000000000005	27	14	11	2	4	0.5918367346938775	2	2228.1397073227877	264.9532999999994
OC(=O)CC[C@H](NC(=O)NC[C@@H](NC(=O)CCNC(=O)c1ccc(I)cc1)C(O)=O)C(O)=O	12.0	O=C(O)CC[C@H](NC(=O)NC[C@@H](NC(=O)CCNC(=O)c1ccc(I)cc1)C(=O)O)C(=O)O	[O][=C][Branch1][C][O][C][C][C@H1][Branch2][Ring2][Branch2][N][C][=Branch1][C][=O][N][C][C@@H1][Branch2][Ring1][Branch2][N][C][=Branch1][C][=O][C][C][N][C][=Branch1][C][=O][C][=C][C][=C][Branch1][C][I][C][=C][Ring1][#Branch1][C][=Branch1][C][=O][O][C][=Branch1][C][=O][O]	['0', '1', '0', '0', '0', '0', '0', '0', '1', '0', '0', '0', '0', '0', '0', '0', '0', '0', '0', '0', '0', '0', '0', '0', '0', '0', '0', '0', '0', '0', '0', '0', '0', '0', '0', '0', '0', '0', '0', '0', '0', '1', '0', '0', '0', '0', '0', '0', '0', '0', '0', '0', '0', '0', '0', '0', '0', '0', '0', '0', '0', '0', '0', '0', '0', '0', '0', '0', '0', '0', '0', '0', '0', '0', '0', '0', '0', '0', '0', '0'…	578.050976316	-0.4022999999999975	211.22999999999996	13	6	7	1	1	0.3684210526315789	0	891.7544924131546	120.50370000000005
OC(=O)CC[C@H](NC(=O)N[C@@H](CCCCNC(=O)Nc1ccccc1)C(O)=O)C(O)=O	12.0	O=C(O)CC[C@H](NC(=O)N[C@@H](CCCCNC(=O)Nc1ccccc1)C(=O)O)C(=O)O	[O][=C][Branch1][C][O][C][C][C@H1][Branch2][Ring2][C][N][C][=Branch1][C][=O][N][C@@H1][Branch2][Ring1][Ring1][C][C][C][C][N][C][=Branch1][C][=O][N][C][=C][C][=C][C][=C][Ring1][=Branch1][C][=Branch1][C][=O][O][C][=Branch1][C][=O][O]	['0', '1', '0', '0', '0', '0', '0', '0', '0', '0', '0', '0', '0', '0', '0', '0', '0', '0', '0', '0', '0', '0', '0', '0', '0', '0', '0', '0', '0', '0', '0', '0', '0', '0', '0', '0', '0', '0', '0', '0', '0', '0', '0', '0', '0', '0', '0', '0', '0', '0', '0', '0', '0', '1', '0', '0', '0', '0', '0', '0', '0', '0', '0', '0', '1', '0', '0', '0', '0', '0', '0', '0', '0', '0', '0', '0', '0', '0', '0', '0'…	438.1750637919999	1.0488000000000004	194.15999999999997	13	5	7	1	1	0.42105263157894735	0	771.4310954737165	108.69920000000008
OC(=O)CCC(CP(O)(=O)OCc1ccccc1)C(O)=O	12.5	O=C(O)CCC(CP(=O)(O)OCc1ccccc1)C(=O)O	[O][=C][Branch1][C][O][C][C][C][Branch2][Ring1][Ring1][C][P][=Branch1][C][=O][Branch1][C][O][O][C][C][=C][C][=C][C][=C][Ring1][=Branch1][C][=Branch1][C][=O][O]	['0', '1', '0', '0', '0', '0', '0', '0', '0', '0', '0', '0', '0', '0', '0', '0', '0', '0', '0', '0', '1', '0', '0', '0', '0', '0', '0', '0', '0', '0', '0', '0', '0', '1', '0', '0', '0', '0', '0', '0', '0', '0', '1', '0', '0', '0', '0', '0', '0', '0', '0', '0', '0', '0', '0', '0', '0', '0', '0', '0', '0', '0', '0', '0', '1', '0', '0', '0', '0', '0', '0', '0', '0', '0', '0', '0', '0', '0', '0', '0'…	316.07118951399997	1.9542	121.13000000000001	9	4	3	1	1	0.38461538461538464	0	528.5811300304463	73.91890000000004
OC(=O)CC[C@H](NC(=O)N[C@@H](CCCCNC(=O)[C@H](Cc1ccccc1)NC(=O)COc1ccc(C[C@H](NC(=O)Nc2ccc(I)cc2)C(O)=O)cc1)C(O)=O)C(O)=O	13.0	O=C(O)CC[C@H](NC(=O)N[C@@H](CCCCNC(=O)[C@H](Cc1ccccc1)NC(=O)COc1ccc(C[C@H](NC(=O)Nc2ccc(I)cc2)C(=O)O)cc1)C(=O)O)C(=O)O	[O][=C][Branch1][C][O][C][C][C@H1][Branch2][#Branch1][Ring1][N][C][=Branch1][C][=O][N][C@@H1][Branch2][=Branch1][Ring2][C][C][C][C][N][C][=Branch1][C][=O][C@H1][Branch1][#Branch2][C][C][=C][C][=C][C][=C][Ring1][=Branch1][N][C][=Branch1][C][=O][C][O][C][=C][C][=C][Branch2][Ring1][N][C][C@H1][Branch2][Ring1][C][N][C][=Branch1][C][=O][N][C][=C][C][=C][Branch1][C][I][C][=C][Ring1][#Branch1][C][=Branc…	['0', '1', '0', '0', '0', '0', '0', '0', '0', '0', '0', '0', '0', '0', '0', '0', '0', '0', '0', '0', '0', '0', '0', '0', '0', '0', '0', '0', '0', '0', '0', '0', '0', '1', '0', '0', '0', '0', '0', '0', '0', '1', '1', '0', '0', '0', '0', '0', '0', '0', '0', '0', '0', '1', '0', '0', '0', '0', '0', '0', '0', '0', '0', '0', '1', '0', '0', '0', '0', '0', '0', '0', '0', '0', '0', '0', '0', '0', '0', '1'…	932.2089335000002	2.571800000000004	298.89	24	9	10	3	3	0.3333333333333333	0	1916.2038779073582	218.70039999999966
OC(=O)C(CCCS)Oc1cccc(c1)C(O)=O	14.0	O=C(O)c1cccc(OC(CCCS)C(=O)O)c1	[O][=C][Branch1][C][O][C][=C][C][=C][C][Branch1][=C][O][C][Branch1][Branch1][C][C][C][S][C][=Branch1][C][=O][O][=C][Ring1][#C]	['0', '1', '0', '0', '0', '0', '0', '0', '0', '0', '0', '0', '0', '0', '0', '1', '0', '0', '0', '0', '0', '0', '0', '0', '0', '0', '0', '0', '0', '0', '0', '0', '0', '0', '0', '0', '0', '0', '0', '0', '0', '0', '0', '0', '0', '0', '0', '0', '0', '0', '0', '0', '0', '0', '0', '0', '0', '0', '0', '0', '0', '0', '0', '0', '1', '0', '0', '0', '0', '0', '0', '0', '0', '0', '0', '1', '0', '0', '0', '0'…	270.056194548	1.9267999999999998	83.83	7	4	3	1	1	0.3333333333333333	0	432.23087596228294	68.54010000000002
OC(=O)CC[C@H](NC(=O)N[C@@H](CCCCNC(=O)Cn1nnc(COCCOCCOCCOCCOCCOCCOCCOCCNc2ccc(cc2[N+]([O-])=O)[N+]([O-])=O)c1I)C(O)=O)C(O)=O	14.0	O=C(O)CC[C@H](NC(=O)N[C@@H](CCCCNC(=O)Cn1nnc(COCCOCCOCCOCCOCCOCCOCCOCCNc2ccc([N+](=O)[O-])cc2[N+](=O)[O-])c1I)C(=O)O)C(=O)O	[O][=C][Branch1][C][O][C][C][C@H1][Branch2][#Branch1][Ring2][N][C][=Branch1][C][=O][N][C@@H1][Branch2][=Branch1][Branch1][C][C][C][C][N][C][=Branch1][C][=O][C][N][N][=N][C][Branch2][Ring2][#C][C][O][C][C][O][C][C][O][C][C][O][C][C][O][C][C][O][C][C][O][C][C][O][C][C][N][C][=C][C][=C][Branch1][=Branch1][N+1][=Branch1][C][=O][O-1][C][=C][Ring1][=Branch2][N+1][=Branch1][C][=O][O-1][=C][Ring2][Ring2]…	['0', '1', '0', '0', '0', '0', '0', '0', '0', '0', '0', '0', '1', '1', '0', '0', '0', '0', '0', '0', '0', '0', '0', '0', '0', '0', '0', '0', '0', '0', '0', '0', '0', '0', '0', '0', '0', '0', '0', '0', '0', '1', '0', '0', '0', '0', '0', '0', '0', '0', '0', '0', '0', '0', '0', '0', '0', '0', '0', '0', '0', '0', '0', '0', '0', '0', '0', '0', '0', '0', '0', '0', '0', '0', '0', '0', '0', '0', '0', '0'…	1101.29993332	0.8009000000000126	384.9899999999999	43	21	7	2	2	0.6666666666666666	0	1879.3796439813236	244.61399999999938
N[C@@H](CCC(=O)N[C@@H](COP(O)(=O)N[C@@H](CCC(O)=O)C(O)=O)C(O)=O)C(O)=O	14.0	N[C@@H](CCC(=O)N[C@@H](COP(=O)(O)N[C@@H](CCC(=O)O)C(=O)O)C(=O)O)C(=O)O	[N][C@@H1][Branch2][Ring2][#Branch2][C][C][C][=Branch1][C][=O][N][C@@H1][Branch2][Ring1][#Branch2][C][O][P][=Branch1][C][=O][Branch1][C][O][N][C@@H1][Branch1][Branch2][C][C][C][=Branch1][C][=O][O][C][=Branch1][C][=O][O][C][=Branch1][C][=O][O][C][=Branch1][C][=O][O]	['0', '1', '0', '0', '0', '0', '0', '0', '0', '0', '0', '0', '0', '0', '0', '0', '0', '0', '0', '0', '0', '0', '0', '0', '0', '0', '0', '0', '0', '0', '0', '0', '0', '0', '0', '0', '0', '0', '0', '0', '0', '1', '0', '0', '0', '0', '0', '0', '0', '0', '0', '0', '0', '0', '0', '0', '0', '0', '0', '0', '0', '0', '0', '0', '0', '0', '0', '0', '0', '0', '0', '0', '1', '0', '0', '0', '0', '0', '0', '0'…	443.09410977399983	-2.2274999999999956	262.88	15	8	8	0	0	0.6153846153846154	0	683.9507566268289	91.61830000000005
OC(=O)C(CCCS)Cc1cccc(c1)C(O)=O	15.0	O=C(O)c1cccc(CC(CCCS)C(=O)O)c1	[O][=C][Branch1][C][O][C][=C][C][=C][C][Branch1][=C][C][C][Branch1][Branch1][C][C][C][S][C][=Branch1][C][=O][O][=C][Ring1][#C]	['0', '1', '0', '0', '0', '0', '0', '0', '0', '0', '0', '0', '0', '0', '0', '1', '0', '0', '0', '0', '1', '0', '0', '0', '0', '0', '0', '0', '0', '0', '0', '0', '0', '0', '0', '0', '0', '0', '0', '0', '0', '0', '1', '0', '0', '0', '0', '0', '0', '0', '0', '0', '0', '0', '0', '0', '0', '0', '0', '0', '0', '0', '0', '0', '1', '0', '0', '0', '0', '0', '0', '0', '0', '0', '0', '1', '0', '0', '0', '1'…	268.07692999200003	2.3381	74.6	7	3	3	1	1	0.38461538461538464	0	430.7543501095395	71.31810000000003
OC(=O)C(CCCS)Cc1cccc(c1)C(O)=O	15.0	O=C(O)c1cccc(CC(CCCS)C(=O)O)c1	[O][=C][Branch1][C][O][C][=C][C][=C][C][Branch1][=C][C][C][Branch1][Branch1][C][C][C][S][C][=Branch1][C][=O][O][=C][Ring1][#C]	['0', '1', '0', '0', '0', '0', '0', '0', '0', '0', '0', '0', '0', '0', '0', '1', '0', '0', '0', '0', '1', '0', '0', '0', '0', '0', '0', '0', '0', '0', '0', '0', '0', '0', '0', '0', '0', '0', '0', '0', '0', '0', '1', '0', '0', '0', '0', '0', '0', '0', '0', '0', '0', '0', '0', '0', '0', '0', '0', '0', '0', '0', '0', '0', '1', '0', '0', '0', '0', '0', '0', '0', '0', '0', '0', '1', '0', '0', '0', '1'…	268.07692999200003	2.3381	74.6	7	3	3	1	1	0.38461538461538464	0	430.7543501095395	71.31810000000003
[O-]C(=O)CC[C@H](OP([O-])([O-])=O)C([O-])=O	15.0	O=C([O-])CC[C@H](OP(=O)([O-])[O-])C(=O)[O-]	[O][=C][Branch1][C][O-1][C][C][C@H1][Branch1][#Branch2][O][P][=Branch1][C][=O][Branch1][C][O-1][O-1][C][=Branch1][C][=O][O-1]	['0', '1', '0', '0', '0', '0', '0', '0', '0', '0', '0', '0', '0', '0', '0', '0', '0', '0', '0', '0', '0', '0', '0', '0', '1', '0', '0', '0', '0', '0', '0', '0', '0', '0', '0', '0', '0', '0', '0', '0', '0', '0', '0', '0', '0', '0', '0', '0', '0', '0', '0', '0', '0', '0', '0', '0', '0', '0', '0', '0', '0', '0', '0', '0', '0', '0', '0', '0', '0', '0', '0', '0', '0', '0', '0', '0', '0', '0', '0', '0'…	223.97439806964002	-4.519699999999999	152.68	6	8	0	0	0	0.6	0	266.90520406959547	31.727499999999996
OC(=O)CC[C@H](NC(=O)N[C@@H](CCCCNC(=O)Cn1nnc(COCCOCCOCCOCCNc2ccc(cc2[N+]([O-])=O)[N+]([O-])=O)c1I)C(O)=O)C(O)=O	15.0	O=C(O)CC[C@H](NC(=O)N[C@@H](CCCCNC(=O)Cn1nnc(COCCOCCOCCOCCNc2ccc([N+](=O)[O-])cc2[N+](=O)[O-])c1I)C(=O)O)C(=O)O	[O][=C][Branch1][C][O][C][C][C@H1][Branch2][=Branch1][Branch2][N][C][=Branch1][C][=O][N][C@@H1][Branch2][Branch1][=Branch2][C][C][C][C][N][C][=Branch1][C][=O][C][N][N][=N][C][Branch2][Ring2][Ring1][C][O][C][C][O][C][C][O][C][C][O][C][C][N][C][=C][C][=C][Branch1][=Branch1][N+1][=Branch1][C][=O][O-1][C][=C][Ring1][=Branch2][N+1][=Branch1][C][=O][O-1][=C][Ring2][Ring1][#C][I][C][=Branch1][C][=O][O][…	['0', '1', '0', '0', '0', '0', '0', '0', '0', '0', '0', '0', '1', '1', '0', '0', '0', '0', '0', '0', '0', '0', '0', '0', '0', '0', '0', '0', '0', '0', '0', '0', '0', '0', '0', '0', '0', '0', '0', '0', '0', '1', '0', '0', '0', '0', '0', '0', '0', '0', '0', '0', '0', '0', '0', '0', '0', '0', '0', '0', '0', '0', '0', '0', '0', '0', '0', '0', '0', '0', '0', '0', '0', '0', '0', '0', '0', '0', '0', '0'…	925.1950743280003	0.7345000000000077	348.06999999999994	31	17	7	2	2	0.5806451612903226	0	1663.599820020363	201.33799999999962
OC(=O)C(CCCS)Cc1cccc(c1)C(O)=O	15.0	O=C(O)c1cccc(CC(CCCS)C(=O)O)c1	[O][=C][Branch1][C][O][C][=C][C][=C][C][Branch1][=C][C][C][Branch1][Branch1][C][C][C][S][C][=Branch1][C][=O][O][=C][Ring1][#C]	['0', '1', '0', '0', '0', '0', '0', '0', '0', '0', '0', '0', '0', '0', '0', '1', '0', '0', '0', '0', '1', '0', '0', '0', '0', '0', '0', '0', '0', '0', '0', '0', '0', '0', '0', '0', '0', '0', '0', '0', '0', '0', '1', '0', '0', '0', '0', '0', '0', '0', '0', '0', '0', '0', '0', '0', '0', '0', '0', '0', '0', '0', '0', '0', '1', '0', '0', '0', '0', '0', '0', '0', '0', '0', '0', '1', '0', '0', '0', '1'…	268.07692999200003	2.3381	74.6	7	3	3	1	1	0.38461538461538464	0	430.7543501095395	71.31810000000003
OC(=O)c1ccc(COc2ccc(CS)cc2C(O)=O)cc1	16.0	O=C(O)c1ccc(COc2ccc(CS)cc2C(=O)O)cc1	[O][=C][Branch1][C][O][C][=C][C][=C][Branch2][Ring1][Ring2][C][O][C][=C][C][=C][Branch1][Ring1][C][S][C][=C][Ring1][Branch2][C][=Branch1][C][=O][O][C][=C][Ring2][Ring1][Ring1]	['0', '0', '0', '0', '0', '0', '0', '0', '0', '0', '0', '0', '0', '0', '0', '0', '0', '0', '0', '0', '0', '0', '0', '1', '0', '0', '0', '0', '0', '0', '0', '0', '1', '0', '0', '0', '0', '0', '0', '0', '0', '0', '0', '0', '0', '0', '0', '0', '0', '0', '0', '0', '0', '0', '0', '0', '0', '0', '0', '0', '0', '0', '0', '0', '0', '0', '0', '0', '0', '0', '0', '0', '0', '0', '0', '0', '0', '0', '0', '0'…	318.05619454799995	3.091800000000001	83.83	6	4	3	2	2	0.125	0	694.1823954893053	83.82460000000003
OC(=O)CCC(CP(O)(O)C(=O)c1cccc(F)c1)C(O)=O	16.0	O=C(O)CCC(C[PH](O)(O)C(=O)c1cccc(F)c1)C(=O)O	[O][=C][Branch1][C][O][C][C][C][Branch2][Ring1][Branch2][C][PH1][Branch1][C][O][Branch1][C][O][C][=Branch1][C][=O][C][=C][C][=C][C][Branch1][C][F][=C][Ring1][#Branch1][C][=Branch1][C][=O][O]	['0', '1', '0', '0', '0', '0', '0', '0', '0', '0', '0', '0', '0', '0', '0', '1', '0', '0', '0', '0', '1', '0', '0', '0', '0', '0', '0', '0', '0', '0', '0', '0', '0', '0', '0', '0', '0', '0', '0', '0', '0', '0', '0', '0', '0', '0', '0', '0', '0', '0', '0', '0', '0', '0', '0', '0', '0', '0', '0', '0', '0', '0', '0', '0', '1', '0', '0', '0', '0', '0', '0', '0', '0', '0', '0', '0', '0', '0', '0', '0'…	334.06176770199994	1.0959999999999999	132.13	8	5	4	1	1	0.3076923076923077	0	587.5062667705427	76.34570000000001
CC(C)(C)[Si](F)(c1ccc(cc1)C(=O)NC[C@@H](NC(=O)CC(N1CCN(CC(O)=O)CCN(CC(O)=O)CCN(CC(O)=O)CC1)C(O)=O)C(=O)N[C@H](CCCCNC(=O)CCC(=O)NCCC[C@@H](NC(=O)CC[C@H](NC(=O)N[C@@H](Cc1nnn[nH]1)C(O)=O)C(O)=O)C(O)=O)C(O)=O)C(C)(C)C	16.0	CC(C)(C)[Si](F)(c1ccc(C(=O)NC[C@@H](NC(=O)CC(C(=O)O)N2CCN(CC(=O)O)CCN(CC(=O)O)CCN(CC(=O)O)CC2)C(=O)N[C@H](CCCCNC(=O)CCC(=O)NCCC[C@@H](NC(=O)CC[C@H](NC(=O)N[C@@H](Cc2nnn[nH]2)C(=O)O)C(=O)O)C(=O)O)C(=O)O)cc1)C(C)(C)C	[C][C][Branch1][C][C][Branch1][C][C][Si][Branch1][C][F][Branch2][O][N][C][=C][C][=C][Branch2][#Branch2][S][C][=Branch1][C][=O][N][C][C@@H1][Branch2][Branch1][=Branch1][N][C][=Branch1][C][=O][C][C][Branch1][=Branch1][C][=Branch1][C][=O][O][N][C][C][N][Branch1][#Branch1][C][C][=Branch1][C][=O][O][C][C][N][Branch1][#Branch1][C][C][=Branch1][C][=O][O][C][C][N][Branch1][#Branch1][C][C][=Branch1][C][=O…	['0', '1', '0', '0', '0', '0', '0', '0', '0', '0', '0', '0', '0', '0', '0', '0', '0', '0', '0', '0', '0', '0', '0', '0', '0', '0', '0', '0', '0', '0', '0', '0', '0', '1', '0', '0', '0', '0', '0', '0', '0', '1', '0', '0', '0', '0', '0', '0', '0', '0', '0', '0', '0', '0', '0', '0', '0', '0', '0', '0', '0', '0', '0', '0', '0', '0', '0', '1', '0', '0', '0', '0', '0', '1', '1', '0', '0', '0', '0', '1'…	1466.6509280499993	-3.2144000000000092	581.55	41	22	17	2	3	0.639344262295082	1	3184.0063672291917	355.5752000000009
CC(C)C[C@@H](NC(=O)N[C@@H](CCC(O)=O)C(O)=O)C(O)=O	16.0	CC(C)C[C@@H](NC(=O)N[C@@H](CCC(=O)O)C(=O)O)C(=O)O	[C][C][Branch1][C][C][C][C@@H1][Branch2][Ring1][=Branch1][N][C][=Branch1][C][=O][N][C@@H1][Branch1][Branch2][C][C][C][=Branch1][C][=O][O][C][=Branch1][C][=O][O][C][=Branch1][C][=O][O]	['0', '1', '0', '0', '0', '0', '0', '0', '0', '0', '0', '0', '0', '0', '0', '0', '0', '0', '0', '0', '0', '0', '0', '0', '0', '0', '0', '0', '0', '0', '0', '0', '0', '1', '0', '0', '0', '0', '0', '0', '0', '0', '0', '0', '0', '0', '0', '0', '0', '0', '0', '0', '0', '0', '0', '0', '0', '0', '0', '0', '0', '0', '0', '0', '0', '0', '0', '0', '0', '0', '0', '0', '0', '0', '0', '0', '0', '0', '0', '0'…	304.12705098	0.10290000000000182	153.03	9	4	5	0	0	0.6666666666666666	0	408.41012243700936	70.83980000000004
OC(=O)CC[C@H](NC(=O)N[C@@H](CCCCN(Cc1ccccc1[N+]([O-])=O)C(=O)CCCCCNC(=O)CCC(=O)N[C@@H](Cc1ccccc1)C(=O)N[C@@H](Cc1ccccc1)C(=O)NCCCN=[N+]=[N-])C(O)=O)C(O)=O	16.0	[N-]=[N+]=NCCCNC(=O)[C@H](Cc1ccccc1)NC(=O)[C@H](Cc1ccccc1)NC(=O)CCC(=O)NCCCCCC(=O)N(CCCC[C@H](NC(=O)N[C@@H](CCC(=O)O)C(=O)O)C(=O)O)Cc1ccccc1[N+](=O)[O-]	[N-1][=N+1][=N][C][C][C][N][C][=Branch1][C][=O][C@H1][Branch1][#Branch2][C][C][=C][C][=C][C][=C][Ring1][=Branch1][N][C][=Branch1][C][=O][C@H1][Branch1][#Branch2][C][C][=C][C][=C][C][=C][Ring1][=Branch1][N][C][=Branch1][C][=O][C][C][C][=Branch1][C][=O][N][C][C][C][C][C][C][=Branch1][C][=O][N][Branch2][Ring2][Ring1][C][C][C][C][C@H1][Branch2][Ring1][=Branch1][N][C][=Branch1][C][=O][N][C@@H1][Branch…	['0', '1', '0', '0', '0', '0', '0', '0', '0', '0', '0', '0', '0', '0', '0', '0', '0', '0', '0', '0', '0', '0', '0', '0', '0', '0', '0', '0', '0', '0', '0', '0', '0', '1', '0', '0', '0', '0', '0', '0', '0', '1', '1', '0', '0', '0', '0', '0', '0', '0', '0', '0', '0', '0', '0', '0', '0', '0', '0', '0', '0', '0', '0', '0', '1', '0', '0', '0', '0', '0', '0', '0', '1', '0', '0', '0', '0', '0', '0', '1'…	1043.47124576	3.892500000000008	381.64	36	12	9	3	3	0.46	0	2440.8328391522728	270.2539999999996
OC(=O)CC[C@H](NC(=O)N[C@@H](CCCCN(Cc1ccc(Br)cc1)C(=O)CCCCCNC(=O)CCC(=O)N[C@@H](Cc1ccccc1)C(=O)N[C@@H](Cc1ccc(O)cc1)C(=O)NCCCN=[N+]=[N-])C(O)=O)C(O)=O	17.0	[N-]=[N+]=NCCCNC(=O)[C@H](Cc1ccc(O)cc1)NC(=O)[C@H](Cc1ccccc1)NC(=O)CCC(=O)NCCCCCC(=O)N(CCCC[C@H](NC(=O)N[C@@H](CCC(=O)O)C(=O)O)C(=O)O)Cc1ccc(Br)cc1	[N-1][=N+1][=N][C][C][C][N][C][=Branch1][C][=O][C@H1][Branch1][=N][C][C][=C][C][=C][Branch1][C][O][C][=C][Ring1][#Branch1][N][C][=Branch1][C][=O][C@H1][Branch1][#Branch2][C][C][=C][C][=C][C][=C][Ring1][=Branch1][N][C][=Branch1][C][=O][C][C][C][=Branch1][C][=O][N][C][C][C][C][C][C][=Branch1][C][=O][N][Branch2][Ring2][Ring1][C][C][C][C][C@H1][Branch2][Ring1][=Branch1][N][C][=Branch1][C][=O][N][C@@H…	['0', '1', '0', '0', '0', '0', '0', '0', '0', '0', '0', '0', '0', '0', '0', '0', '0', '0', '0', '0', '0', '0', '0', '0', '0', '0', '0', '0', '0', '0', '0', '0', '0', '1', '0', '0', '0', '0', '0', '0', '0', '1', '1', '0', '0', '0', '0', '0', '0', '0', '0', '0', '0', '0', '0', '0', '0', '0', '0', '0', '0', '0', '0', '0', '1', '0', '0', '0', '0', '0', '0', '0', '1', '0', '0', '0', '0', '0', '0', '1'…	1092.3915942400001	4.452400000000008	358.7300000000001	35	11	10	3	3	0.46	0	2372.3045758998837	272.96439999999967
CC(C)C[C@H](OC(=O)N[C@@H](CCC(O)=O)C(O)=O)C(O)=O	17.0	CC(C)C[C@H](OC(=O)N[C@@H](CCC(=O)O)C(=O)O)C(=O)O	[C][C][Branch1][C][C][C][C@H1][Branch2][Ring1][=Branch1][O][C][=Branch1][C][=O][N][C@@H1][Branch1][Branch2][C][C][C][=Branch1][C][=O][O][C][=Branch1][C][=O][O][C][=Branch1][C][=O][O]	['0', '1', '0', '0', '0', '0', '0', '0', '0', '0', '0', '0', '0', '0', '0', '0', '0', '0', '0', '0', '0', '0', '0', '0', '0', '0', '0', '0', '0', '0', '0', '0', '0', '1', '0', '0', '0', '0', '0', '0', '0', '0', '0', '0', '0', '0', '0', '0', '0', '0', '0', '0', '0', '0', '0', '0', '0', '0', '0', '0', '0', '0', '0', '0', '0', '0', '0', '0', '0', '1', '0', '0', '0', '0', '0', '0', '0', '0', '0', '0'…	305.111066568	0.5299000000000003	150.23	9	5	4	0	0	0.6666666666666666	0	406.06160689141257	68.78910000000003
OC(=O)CC[C@H](NC(=O)NC[C@@H](NC(=O)CCCCNC(=O)c1ccc(I)cc1)C(O)=O)C(O)=O	17.0	O=C(O)CC[C@H](NC(=O)NC[C@@H](NC(=O)CCCCNC(=O)c1ccc(I)cc1)C(=O)O)C(=O)O	[O][=C][Branch1][C][O][C][C][C@H1][Branch2][Ring2][#Branch2][N][C][=Branch1][C][=O][N][C][C@@H1][Branch2][Ring1][#Branch2][N][C][=Branch1][C][=O][C][C][C][C][N][C][=Branch1][C][=O][C][=C][C][=C][Branch1][C][I][C][=C][Ring1][#Branch1][C][=Branch1][C][=O][O][C][=Branch1][C][=O][O]	['0', '1', '0', '0', '0', '0', '0', '0', '1', '0', '0', '0', '0', '0', '0', '0', '0', '0', '0', '0', '0', '0', '0', '0', '0', '0', '0', '0', '0', '0', '0', '0', '0', '0', '0', '0', '0', '0', '0', '0', '0', '1', '0', '0', '0', '0', '0', '0', '0', '0', '0', '0', '0', '0', '0', '0', '0', '0', '0', '0', '0', '0', '0', '0', '0', '0', '0', '0', '0', '0', '0', '0', '0', '0', '0', '0', '0', '0', '0', '0'…	606.0822764440001	0.3779000000000011	211.22999999999996	15	6	7	1	1	0.42857142857142855	0	923.8752368439352	129.73770000000005
OC(=O)CC[C@H](NC(=O)N[C@@H](CCCCNC(=O)NCc1cccc(I)c1)C(O)=O)C(O)=O	18.0	O=C(O)CC[C@H](NC(=O)N[C@@H](CCCCNC(=O)NCc1cccc(I)c1)C(=O)O)C(=O)O	[O][=C][Branch1][C][O][C][C][C@H1][Branch2][Ring2][=Branch1][N][C][=Branch1][C][=O][N][C@@H1][Branch2][Ring1][#Branch1][C][C][C][C][N][C][=Branch1][C][=O][N][C][C][=C][C][=C][C][Branch1][C][I][=C][Ring1][#Branch1][C][=Branch1][C][=O][O][C][=Branch1][C][=O][O]	['0', '1', '0', '0', '0', '0', '0', '0', '0', '0', '0', '0', '0', '0', '0', '1', '0', '0', '0', '0', '0', '0', '0', '0', '0', '0', '0', '0', '0', '0', '0', '0', '0', '0', '0', '0', '1', '0', '0', '0', '0', '0', '1', '0', '0', '0', '0', '0', '0', '0', '0', '0', '0', '0', '0', '0', '0', '0', '0', '0', '0', '0', '0', '0', '1', '0', '0', '0', '0', '0', '0', '0', '0', '0', '0', '0', '0', '0', '0', '0'…	578.0873618239999	1.3311000000000002	194.15999999999997	14	5	7	1	1	0.45	0	851.1085895473138	124.63320000000007
OC(=O)CC[C@H](NC(=O)N[C@@H](CCCCNC(=O)Cn1nnc(I)c1COCCOCCOCCOCCNc1ccc(cc1[N+]([O-])=O)[N+]([O-])=O)C(O)=O)C(O)=O	19.0	O=C(O)CC[C@H](NC(=O)N[C@@H](CCCCNC(=O)Cn1nnc(I)c1COCCOCCOCCOCCNc1ccc([N+](=O)[O-])cc1[N+](=O)[O-])C(=O)O)C(=O)O	[O][=C][Branch1][C][O][C][C][C@H1][Branch2][=Branch1][=Branch1][N][C][=Branch1][C][=O][N][C@@H1][Branch2][Branch1][#Branch1][C][C][C][C][N][C][=Branch1][C][=O][C][N][N][=N][C][Branch1][C][I][=C][Ring1][=Branch1][C][O][C][C][O][C][C][O][C][C][O][C][C][N][C][=C][C][=C][Branch1][=Branch1][N+1][=Branch1][C][=O][O-1][C][=C][Ring1][=Branch2][N+1][=Branch1][C][=O][O-1][C][=Branch1][C][=O][O][C][=Branch1…	['0', '1', '0', '0', '0', '0', '0', '0', '0', '0', '0', '0', '0', '1', '0', '0', '0', '0', '0', '0', '0', '0', '0', '0', '0', '0', '0', '0', '0', '0', '0', '0', '0', '0', '0', '0', '0', '0', '0', '0', '0', '1', '0', '0', '0', '0', '0', '0', '0', '0', '0', '0', '0', '0', '0', '0', '0', '0', '0', '0', '0', '0', '0', '0', '0', '0', '0', '0', '0', '0', '0', '0', '0', '0', '0', '0', '0', '0', '0', '0'…	925.1950743280003	0.7345000000000068	348.06999999999994	31	17	7	2	2	0.5806451612903226	0	1663.599820020363	201.3379999999996
OC(=O)CC[C@H](NC(=O)N[C@@H](CCCCN(Cc1ccc(cc1)C(O)=O)C(=O)CCCCCNC(=O)CCC(=O)N[C@@H](Cc1ccccc1)C(=O)N[C@@H](Cc1ccc(O)cc1)C(=O)NCCCN=[N+]=[N-])C(O)=O)C(O)=O	19.0	[N-]=[N+]=NCCCNC(=O)[C@H](Cc1ccc(O)cc1)NC(=O)[C@H](Cc1ccccc1)NC(=O)CCC(=O)NCCCCCC(=O)N(CCCC[C@H](NC(=O)N[C@@H](CCC(=O)O)C(=O)O)C(=O)O)Cc1ccc(C(=O)O)cc1	[N-1][=N+1][=N][C][C][C][N][C][=Branch1][C][=O][C@H1][Branch1][=N][C][C][=C][C][=C][Branch1][C][O][C][=C][Ring1][#Branch1][N][C][=Branch1][C][=O][C@H1][Branch1][#Branch2][C][C][=C][C][=C][C][=C][Ring1][=Branch1][N][C][=Branch1][C][=O][C][C][C][=Branch1][C][=O][N][C][C][C][C][C][C][=Branch1][C][=O][N][Branch2][Ring2][Ring1][C][C][C][C][C@H1][Branch2][Ring1][=Branch1][N][C][=Branch1][C][=O][N][C@@H…	['0', '1', '0', '0', '0', '0', '0', '0', '0', '0', '0', '0', '0', '0', '0', '0', '0', '0', '0', '0', '0', '0', '0', '0', '0', '0', '0', '0', '0', '0', '0', '0', '0', '1', '0', '0', '0', '0', '0', '0', '0', '1', '1', '0', '0', '0', '0', '0', '0', '0', '0', '0', '0', '0', '0', '0', '0', '0', '0', '0', '0', '0', '0', '0', '1', '0', '0', '0', '0', '0', '0', '0', '1', '0', '0', '0', '0', '0', '0', '1'…	1058.4709114120003	3.3881000000000094	396.0300000000001	36	12	11	3	3	0.45098039215686275	0	2471.9907531671765	272.2236999999996
CC1(C)\C(=C/C=C/C=C/C2=[N+](CCCCCNC(=O)CCCCCNC(=O)[C@@H](CO)NC(=O)[C@@H](CO)NC(=O)[C@@H](CO)NC(=O)CS)c3ccccc3C2(C)C)N(CCCCCC(=O)NCCCC[C@H](NC(=O)N[C@@H](CCC(O)=O)C(O)=O)C(O)=O)c2ccccc12	19.0	CC1(C)C(/C=C/C=C/C=C2/N(CCCCCC(=O)NCCCC[C@H](NC(=O)N[C@@H](CCC(=O)O)C(=O)O)C(=O)O)c3ccccc3C2(C)C)=[N+](CCCCCNC(=O)CCCCCNC(=O)[C@@H](CO)NC(=O)[C@@H](CO)NC(=O)[C@@H](CO)NC(=O)CS)c2ccccc21	[C][C][Branch1][C][C][C][Branch2][=Branch1][#Branch1][/C][=C][/C][=C][/C][=C][/N][Branch2][Ring2][=N][C][C][C][C][C][C][=Branch1][C][=O][N][C][C][C][C][C@H1][Branch2][Ring1][=Branch1][N][C][=Branch1][C][=O][N][C@@H1][Branch1][Branch2][C][C][C][=Branch1][C][=O][O][C][=Branch1][C][=O][O][C][=Branch1][C][=O][O][C][=C][C][=C][C][=C][Ring1][=Branch1][C][Ring2][Ring2][=Branch1][Branch1][C][C][C][=N+1][…	['0', '1', '0', '0', '0', '0', '0', '0', '0', '0', '0', '0', '0', '0', '0', '0', '0', '0', '0', '0', '1', '0', '0', '0', '0', '0', '0', '0', '1', '0', '0', '0', '0', '1', '0', '0', '1', '0', '0', '0', '0', '1', '0', '0', '0', '0', '0', '0', '0', '0', '0', '0', '0', '0', '0', '0', '0', '0', '0', '0', '0', '0', '0', '0', '1', '0', '0', '0', '0', '0', '0', '0', '0', '0', '0', '0', '0', '0', '0', '0'…	1303.6642743800896	3.0984000000000043	394.5699999999999	43	15	15	2	4	0.5538461538461539	2	2985.165350607854	348.3938000000006
OC(=O)CC[C@H](CP(O)(=O)C[C@@H](CCC(O)=O)C(O)=O)C(O)=O	21.7	O=C(O)CC[C@H](CP(=O)(O)C[C@@H](CCC(=O)O)C(=O)O)C(=O)O	[O][=C][Branch1][C][O][C][C][C@H1][Branch2][Ring1][=Branch2][C][P][=Branch1][C][=O][Branch1][C][O][C][C@@H1][Branch1][Branch2][C][C][C][=Branch1][C][=O][O][C][=Branch1][C][=O][O][C][=Branch1][C][=O][O]	['0', '1', '0', '0', '0', '0', '0', '0', '0', '0', '0', '0', '0', '0', '0', '0', '0', '0', '0', '0', '1', '0', '0', '0', '0', '0', '0', '0', '0', '0', '0', '0', '0', '0', '0', '0', '0', '0', '0', '0', '0', '0', '0', '0', '0', '0', '0', '0', '0', '0', '0', '0', '0', '0', '0', '0', '0', '0', '0', '0', '0', '0', '0', '0', '0', '0', '0', '0', '0', '0', '0', '0', '0', '0', '0', '0', '0', '0', '0', '0'…	354.0715834379999	0.38799999999999973	186.49999999999997	12	5	5	0	0	0.6666666666666666	0	471.970793989029	75.55050000000004
OC(=O)c1c(CCS)c2ccccc2n1-c1cccc(c1)C(O)=O	22.0	O=C(O)c1cccc(-n2c(C(=O)O)c(CCS)c3ccccc32)c1	[O][=C][Branch1][C][O][C][=C][C][=C][C][Branch2][Ring1][#Branch2][N][C][Branch1][=Branch1][C][=Branch1][C][=O][O][=C][Branch1][Ring2][C][C][S][C][=C][C][=C][C][=C][Ring1][=Branch1][Ring1][#C][=C][Ring2][Ring1][Branch1]	['0', '0', '0', '0', '0', '0', '0', '0', '0', '0', '0', '0', '0', '0', '0', '1', '0', '0', '0', '0', '0', '0', '0', '0', '0', '1', '0', '0', '0', '0', '0', '0', '0', '0', '0', '0', '0', '0', '0', '0', '0', '0', '0', '0', '0', '1', '0', '0', '0', '0', '0', '0', '0', '0', '0', '0', '0', '0', '0', '0', '0', '0', '0', '0', '1', '0', '0', '0', '0', '0', '0', '0', '0', '0', '0', '0', '0', '0', '0', '0'…	341.07217896000003	3.499200000000002	79.53	5	4	3	3	3	0.1111111111111111	0	945.3417984198518	94.75060000000002
OC(=O)CC[C@H](NC(=O)N[C@@H](CCCCNCc1ccc(I)cc1)C(O)=O)C(O)=O	22.0	O=C(O)CC[C@H](NC(=O)N[C@@H](CCCCNCc1ccc(I)cc1)C(=O)O)C(=O)O	[O][=C][Branch1][C][O][C][C][C@H1][Branch2][Ring1][P][N][C][=Branch1][C][=O][N][C@@H1][Branch2][Ring1][C][C][C][C][C][N][C][C][=C][C][=C][Branch1][C][I][C][=C][Ring1][#Branch1][C][=Branch1][C][=O][O][C][=Branch1][C][=O][O]	['0', '1', '0', '0', '0', '0', '0', '0', '0', '0', '0', '0', '0', '0', '0', '0', '0', '0', '0', '0', '0', '0', '0', '0', '0', '0', '0', '0', '0', '0', '0', '0', '0', '0', '0', '0', '0', '0', '0', '0', '0', '0', '0', '0', '0', '0', '0', '0', '0', '0', '0', '0', '0', '0', '0', '0', '0', '0', '0', '0', '0', '0', '0', '0', '0', '0', '0', '0', '0', '0', '0', '0', '0', '0', '0', '0', '0', '0', '0', '0'…	535.0815481719999	1.6215000000000002	165.06	14	5	6	1	1	0.47368421052631576	0	727.3431481065477	116.10150000000007
OC(=O)c1c(CCS)c2ccccc2n1Cc1ccccc1C(O)=O	22.0	O=C(O)c1ccccc1Cn1c(C(=O)O)c(CCS)c2ccccc21	[O][=C][Branch1][C][O][C][=C][C][=C][C][=C][Ring1][=Branch1][C][N][C][Branch1][=Branch1][C][=Branch1][C][=O][O][=C][Branch1][Ring2][C][C][S][C][=C][C][=C][C][=C][Ring1][=Branch1][Ring1][#C]	['0', '0', '0', '0', '0', '0', '0', '0', '0', '0', '0', '0', '0', '0', '0', '0', '0', '0', '0', '0', '0', '0', '0', '1', '0', '0', '0', '0', '0', '0', '0', '0', '0', '0', '0', '0', '0', '0', '0', '0', '0', '0', '0', '0', '0', '1', '0', '0', '0', '0', '0', '0', '0', '0', '0', '0', '0', '0', '0', '0', '0', '0', '0', '0', '1', '0', '0', '0', '0', '0', '0', '0', '0', '0', '0', '0', '0', '0', '0', '0'…	355.08782902400003	3.558300000000002	79.53	6	4	3	3	3	0.15789473684210525	0	961.2125385581336	98.95760000000001
