# Supplementary material for: Integrated computational and experimental analysis explores FOLH1 expression patterns across cancers and nominates melatonin as a potential modulator in prostate cancer models
Source: PLoS Comput Biol. 2026 May 22;22(5):e1014315. doi: 10.1371/journal.pcbi.1014315 (PMC13218620; doi:10.1371/journal.pcbi.1014315)
Supplement: S2 File — Comparative analysis of ChemFusionSimilarity and Tanimoto similarity metrics. This dataset integrates similarity scores from both the deep learning-based ChemFusionSimilarity model and the traditional Tanimoto similarity metric for the FOLH1 ligands. (CSV) [file pcbi.1014315.s007.csv]

Lepirudin	Etanercept	Bivalirudin	Leuprolide	Sermorelin	Urokinase	Goserelin	Erythropoietin	Salmon calcitonin	Pegfilgrastim	Thyrotropin alfa	Antihemophilic factor, human recombinant	Gramicidin D	Insulin human	Menotropins	Desmopressin	Glucagon	Aldesleukin	Omalizumab	Insulin lispro	Insulin glargine	Rasburicase	Cetrorelix	Adalimumab	Albumin human	Eptifibatide	Follitropin	Insulin pork	Trastuzumab	Rituximab	Ibritumomab tiuxetan	Daptomycin	Pancrelipase	Capromab pendetide	Cyclosporine	Felypressin	Urofollitropin	Agalsidase beta	Octreotide	Interferon alfa-2b	Abarelix	Oxytocin	Natalizumab	Enfuvirtide	Technetium Tc-99m arcitumomab	Pyridoxal phosphate	Cyanocobalamin	Tetrahydrofolic acid	Histidine	Ademetionine
0.09615	0.02041	0.13178	0.11111	0.11852	0.11111	0.11268	0.18750	0.09659	0.10092	0.08791	0.00000	0.12371	0.09390	0.05172	0.14167	0.11565	0.04255	0.06757	0.11728	0.09346	0.10448	0.12030	0.13924	0.02041	0.12931	0.11864	0.09302	0.07595	0.09150	0.11392	0.10563	0.06897	0.07778	0.08571	0.15315	0.11864	0.13636	0.13913	0.10112	0.11511	0.10744	0.14737	0.12879	0.00000	0.06944	0.08553	0.14444	0.10938	0.11364
0.08173	0.02174	0.10853	0.10526	0.10448	0.11538	0.10714	0.12195	0.09195	0.08333	0.09091	0.00000	0.12766	0.07981	0.05455	0.12605	0.10274	0.04545	0.07042	0.10559	0.07944	0.10938	0.09774	0.14474	0.02174	0.13274	0.11207	0.07907	0.06494	0.09333	0.10390	0.10791	0.05357	0.06818	0.08824	0.14679	0.11207	0.14118	0.12281	0.10465	0.09353	0.10084	0.12766	0.11450	0.00000	0.07246	0.08000	0.13636	0.11475	0.11765
0.19249	0.02703	0.21986	0.15033	0.18792	0.12621	0.15723	0.08036	0.19672	0.10606	0.15741	0.01449	0.14407	0.19355	0.06098	0.17266	0.18012	0.02740	0.02941	0.19653	0.19816	0.11111	0.15132	0.13725	0.00000	0.12143	0.15328	0.17568	0.07767	0.07821	0.11765	0.14375	0.04762	0.07895	0.09375	0.18462	0.15328	0.15596	0.12950	0.11712	0.16026	0.15108	0.17391	0.18243	0.00000	0.08421	0.11696	0.21698	0.14118	0.11712
0.20982	0.01087	0.28571	0.24516	0.25974	0.10833	0.21818	0.09524	0.20408	0.12414	0.11811	0.01163	0.22581	0.19481	0.04000	0.20000	0.25455	0.03371	0.02521	0.24444	0.19913	0.10377	0.25490	0.15652	0.00000	0.15232	0.13636	0.19313	0.07563	0.10526	0.14912	0.18343	0.02941	0.07692	0.06803	0.18750	0.13636	0.18182	0.16000	0.11024	0.23750	0.13462	0.28814	0.25490	0.01163	0.10092	0.13043	0.17742	0.11765	0.08462
0.21171	0.02247	0.28082	0.22436	0.25490	0.10084	0.19880	0.09677	0.21875	0.11806	0.12000	0.01190	0.20968	0.20175	0.04082	0.20270	0.24242	0.03448	0.02564	0.24022	0.20614	0.09524	0.25000	0.13913	0.00000	0.14667	0.15333	0.20000	0.07692	0.11230	0.15179	0.18563	0.04040	0.06977	0.07639	0.19858	0.15333	0.18487	0.15436	0.11200	0.22500	0.14379	0.28205	0.23377	0.01190	0.07273	0.13187	0.18033	0.12000	0.09449
0.18981	0.02597	0.23239	0.16993	0.19205	0.12264	0.16875	0.07826	0.19355	0.11194	0.17431	0.01389	0.13115	0.18552	0.05882	0.17730	0.17683	0.02632	0.03846	0.19318	0.19005	0.10753	0.15584	0.13333	0.00000	0.12676	0.15827	0.17333	0.07547	0.07692	0.11429	0.14815	0.05814	0.08621	0.08333	0.18939	0.15827	0.15179	0.13475	0.12389	0.17197	0.15603	0.20000	0.18667	0.00000	0.09278	0.13450	0.21101	0.12360	0.11404
0.24057	0.01190	0.34074	0.26712	0.30986	0.11607	0.23718	0.11111	0.25275	0.11511	0.11667	0.01282	0.22034	0.22374	0.04348	0.24638	0.29221	0.03704	0.02703	0.28571	0.22831	0.09000	0.30496	0.14679	0.00000	0.14483	0.19286	0.22172	0.08108	0.10989	0.17143	0.17791	0.03191	0.07317	0.07194	0.20741	0.19286	0.19469	0.15278	0.10833	0.27517	0.19014	0.29730	0.28671	0.01282	0.09804	0.12360	0.18966	0.12766	0.09016
0.15942	0.01639	0.22481	0.14894	0.21642	0.15909	0.13333	0.08081	0.18497	0.14783	0.14433	0.00000	0.16346	0.15566	0.08955	0.14615	0.19728	0.05172	0.07059	0.18405	0.16038	0.10256	0.14184	0.15909	0.00000	0.12598	0.13386	0.14884	0.07778	0.08485	0.13636	0.14966	0.04225	0.09000	0.09565	0.16667	0.13386	0.17895	0.10853	0.11111	0.14384	0.13178	0.21000	0.19259	0.00000	0.12658	0.11321	0.27778	0.15278	0.12245
0.19847	0.02256	0.21466	0.18000	0.19095	0.10692	0.16746	0.09036	0.21304	0.11351	0.12121	0.00775	0.15385	0.20833	0.04255	0.17989	0.20773	0.03846	0.05096	0.21364	0.20755	0.08108	0.17500	0.11392	0.01493	0.13613	0.14136	0.20225	0.08228	0.12444	0.10828	0.16268	0.03497	0.07647	0.09290	0.16304	0.14136	0.15528	0.14211	0.08876	0.15311	0.13402	0.13372	0.18687	0.00775	0.05844	0.13063	0.17391	0.09028	0.07602
0.24651	0.01124	0.32857	0.25828	0.30822	0.11111	0.22981	0.12500	0.25269	0.11888	0.11200	0.01205	0.21138	0.22973	0.04124	0.23776	0.29114	0.03488	0.02586	0.28488	0.23423	0.12871	0.34043	0.14035	0.00000	0.14000	0.18621	0.22768	0.07759	0.11290	0.16364	0.17964	0.03030	0.07031	0.06944	0.20863	0.18621	0.19658	0.15541	0.13115	0.30872	0.18367	0.28448	0.28571	0.01205	0.09346	0.12022	0.18182	0.12121	0.08661
0.21176	0.02344	0.22703	0.19072	0.20207	0.11039	0.17734	0.10000	0.22870	0.11667	0.13924	0.00806	0.15854	0.21705	0.04412	0.19126	0.22500	0.04000	0.05263	0.22430	0.21622	0.07639	0.17949	0.11765	0.00769	0.14595	0.15761	0.21073	0.08497	0.12217	0.11184	0.17822	0.03623	0.08537	0.08939	0.18079	0.15761	0.16026	0.14595	0.09146	0.16256	0.14973	0.15152	0.19792	0.00806	0.06040	0.14419	0.18710	0.10145	0.08485
0.21698	0.01266	0.30370	0.23288	0.27465	0.11111	0.20513	0.10619	0.22527	0.11940	0.12174	0.01370	0.23009	0.20091	0.04598	0.21014	0.25974	0.03947	0.02830	0.25595	0.20548	0.09474	0.26950	0.14286	0.00000	0.15000	0.15714	0.19910	0.08491	0.10674	0.16832	0.18354	0.03371	0.07627	0.07463	0.21538	0.15714	0.20370	0.15827	0.11304	0.24161	0.15493	0.31132	0.25175	0.01370	0.08081	0.12717	0.19820	0.13483	0.09402
0.21698	0.01266	0.30370	0.23288	0.27465	0.11111	0.20513	0.10619	0.22527	0.11940	0.12174	0.01370	0.23009	0.20091	0.04598	0.21014	0.25974	0.03947	0.02830	0.25595	0.20548	0.09474	0.26950	0.14286	0.00000	0.15000	0.15714	0.19910	0.08491	0.10674	0.16832	0.18354	0.03371	0.07627	0.07463	0.21538	0.15714	0.20370	0.15827	0.11304	0.24161	0.15493	0.31132	0.25175	0.01370	0.08081	0.12717	0.19820	0.13483	0.09402
0.09645	0.02703	0.15517	0.10400	0.13008	0.11429	0.10606	0.05063	0.11043	0.10204	0.14474	0.00000	0.10227	0.08867	0.11364	0.11607	0.12593	0.05714	0.06349	0.11921	0.09360	0.08772	0.09600	0.14706	0.02703	0.07207	0.11111	0.08780	0.07353	0.04027	0.15152	0.09848	0.06383	0.06250	0.08511	0.12621	0.11111	0.15789	0.09174	0.08861	0.10000	0.10909	0.18293	0.13223	0.00000	0.06557	0.07746	0.26389	0.15686	0.11688
0.06122	0.03448	0.10526	0.05691	0.08264	0.06061	0.05344	0.02740	0.08125	0.09890	0.08219	0.00000	0.05952	0.05970	0.05128	0.07339	0.08271	0.07407	0.01724	0.08054	0.05941	0.05882	0.04878	0.11111	0.00000	0.05714	0.06667	0.05911	0.08333	0.02797	0.13333	0.07874	0.07692	0.08451	0.06818	0.09091	0.06667	0.12676	0.06731	0.06849	0.06299	0.06542	0.12658	0.09322	0.00000	0.11765	0.06618	0.18571	0.18605	0.09859
0.18981	0.02597	0.23239	0.16993	0.19205	0.12264	0.16875	0.07826	0.19355	0.11194	0.17431	0.01389	0.13115	0.18552	0.05882	0.17730	0.17683	0.02632	0.03846	0.19318	0.19005	0.10753	0.15584	0.13333	0.00000	0.12676	0.15827	0.17333	0.07547	0.07692	0.11429	0.14815	0.05814	0.08621	0.08333	0.18939	0.15827	0.15179	0.13475	0.12389	0.17197	0.15603	0.20000	0.18667	0.00000	0.09278	0.13450	0.21101	0.12360	0.11404
0.15714	0.01563	0.22901	0.14583	0.19424	0.16667	0.13072	0.11111	0.18182	0.16379	0.14000	0.00000	0.15888	0.15349	0.08571	0.15152	0.17763	0.04918	0.04444	0.18072	0.15814	0.11250	0.15493	0.17978	0.00000	0.11450	0.13077	0.14679	0.08696	0.11656	0.13187	0.14667	0.04054	0.09804	0.09322	0.16260	0.13077	0.17347	0.10606	0.10784	0.16438	0.12879	0.19231	0.18841	0.00000	0.12195	0.11111	0.28261	0.14667	0.10784
0.08333	0.02381	0.12097	0.09160	0.11628	0.12162	0.09420	0.11392	0.09412	0.08654	0.09524	0.00000	0.10870	0.09179	0.08000	0.12069	0.10563	0.05000	0.05882	0.12258	0.09135	0.11667	0.10078	0.13699	0.02381	0.12727	0.09649	0.09091	0.08333	0.08844	0.12500	0.11940	0.05769	0.07143	0.07000	0.13084	0.09649	0.16250	0.12727	0.09639	0.09630	0.08547	0.14607	0.10078	0.00000	0.07692	0.06757	0.14286	0.16364	0.15190
0.06863	0.02564	0.11475	0.06870	0.08462	0.06667	0.06475	0.03659	0.08929	0.10000	0.09877	0.00000	0.06452	0.06699	0.08511	0.08547	0.08451	0.05405	0.04545	0.08917	0.06667	0.06667	0.06107	0.12676	0.02564	0.07080	0.07965	0.06635	0.10294	0.05369	0.13043	0.08088	0.08333	0.11538	0.09474	0.10280	0.07965	0.12500	0.08036	0.07317	0.07407	0.07826	0.12500	0.09449	0.00000	0.13559	0.07639	0.19231	0.17308	0.11392
0.11005	0.01887	0.13636	0.11594	0.11511	0.10588	0.12500	0.17857	0.10674	0.11712	0.08421	0.00000	0.13000	0.11268	0.08333	0.14634	0.12000	0.03922	0.10667	0.12805	0.10698	0.11429	0.13333	0.17500	0.01887	0.13445	0.13333	0.10648	0.07229	0.09615	0.12195	0.11806	0.06452	0.07447	0.09259	0.15789	0.13333	0.14286	0.13445	0.12088	0.12766	0.12195	0.14141	0.12500	0.00000	0.09459	0.08333	0.16304	0.10294	0.12088
0.10145	0.04167	0.14063	0.12782	0.13534	0.12500	0.13669	0.13095	0.11561	0.11111	0.16471	0.00000	0.14737	0.09906	0.07018	0.15126	0.12329	0.04255	0.02597	0.11728	0.09346	0.10448	0.11194	0.18421	0.00000	0.09167	0.11864	0.10329	0.07595	0.08442	0.12821	0.11348	0.08772	0.15476	0.07547	0.17431	0.11864	0.16279	0.12931	0.11364	0.10714	0.12605	0.17204	0.14615	0.00000	0.14925	0.12245	0.24096	0.14516	0.15294
0.21818	0.02273	0.29167	0.22581	0.26490	0.10169	0.20000	0.10656	0.22632	0.11111	0.11200	0.01205	0.21138	0.20796	0.04124	0.20408	0.25153	0.03488	0.02586	0.24859	0.21239	0.08571	0.26000	0.14035	0.00000	0.14000	0.16216	0.20614	0.07759	0.11290	0.16364	0.18675	0.04082	0.07031	0.07692	0.20000	0.16216	0.18644	0.15541	0.11290	0.23418	0.15232	0.28448	0.24342	0.01205	0.07339	0.13260	0.18182	0.12121	0.09524
0.15075	0.02000	0.23529	0.19841	0.20635	0.10976	0.17778	0.11628	0.17576	0.10000	0.19048	0.02273	0.20879	0.15271	0.06897	0.18966	0.21324	0.06383	0.02564	0.19737	0.15764	0.10294	0.16279	0.15190	0.00000	0.15789	0.13675	0.15686	0.08861	0.07006	0.18667	0.17037	0.06780	0.07692	0.08491	0.21698	0.13675	0.18824	0.17857	0.10000	0.17293	0.13445	0.20879	0.22951	0.00000	0.09859	0.09211	0.25301	0.18033	0.12500
0.07882	0.02500	0.12295	0.11905	0.10938	0.12500	0.12030	0.16216	0.09524	0.05714	0.11111	0.00000	0.13636	0.07692	0.06122	0.13274	0.09929	0.05263	0.04478	0.11688	0.07656	0.14035	0.12000	0.15714	0.02500	0.11927	0.11818	0.08134	0.05556	0.10490	0.16176	0.10448	0.08163	0.06024	0.05000	0.12264	0.11818	0.12346	0.10909	0.08537	0.10606	0.11607	0.14943	0.11111	0.00000	0.07937	0.07586	0.13253	0.14815	0.09877
0.21759	0.01190	0.29286	0.22517	0.26531	0.10619	0.19876	0.12069	0.21925	0.11511	0.11667	0.01282	0.22034	0.20179	0.04348	0.20280	0.25157	0.03704	0.02703	0.24855	0.20628	0.13542	0.28671	0.13636	0.00000	0.14483	0.15172	0.20000	0.08108	0.10989	0.16038	0.17791	0.03191	0.07317	0.07194	0.20741	0.15172	0.20536	0.15278	0.13675	0.25828	0.14966	0.29730	0.24324	0.01282	0.07692	0.12360	0.18966	0.12766	0.09016
0.21461	0.01149	0.29577	0.25333	0.26846	0.11304	0.22500	0.09917	0.20942	0.12857	0.12295	0.01235	0.23529	0.19912	0.04211	0.20690	0.26250	0.03571	0.02632	0.25143	0.20354	0.10891	0.25503	0.14286	0.00000	0.15753	0.14094	0.19737	0.07895	0.10811	0.15596	0.18902	0.03093	0.08000	0.07042	0.19424	0.14094	0.18966	0.15753	0.11475	0.23718	0.13907	0.30088	0.26351	0.01235	0.10577	0.13408	0.18487	0.12371	0.08800
0.10660	0.02564	0.18261	0.12903	0.14634	0.14286	0.12977	0.08974	0.12963	0.12245	0.12658	0.00000	0.13793	0.10396	0.06250	0.13393	0.14074	0.05405	0.04545	0.14000	0.10345	0.12281	0.13008	0.14286	0.02564	0.08036	0.12963	0.10294	0.08696	0.07534	0.25806	0.10526	0.06122	0.07407	0.09474	0.13462	0.12963	0.18421	0.14151	0.10000	0.12403	0.12727	0.20732	0.14876	0.00000	0.08065	0.09155	0.20779	0.19608	0.11392
0.10500	0.02381	0.14876	0.13492	0.14286	0.13699	0.13534	0.12821	0.10059	0.06604	0.09524	0.00000	0.15909	0.10244	0.03846	0.14035	0.12950	0.05000	0.04348	0.13725	0.10194	0.13559	0.11811	0.18571	0.00000	0.11712	0.11607	0.09615	0.05405	0.08844	0.15714	0.13636	0.07843	0.08434	0.07000	0.13084	0.11607	0.12048	0.12727	0.10976	0.11278	0.11404	0.14607	0.15447	0.00000	0.16667	0.08966	0.10345	0.14286	0.12346
0.16667	0.01515	0.21642	0.14384	0.20863	0.13830	0.12903	0.06667	0.19318	0.14167	0.14851	0.00000	0.15596	0.16279	0.06849	0.14074	0.19079	0.04762	0.05495	0.18563	0.16744	0.08333	0.14483	0.13830	0.01515	0.12121	0.12030	0.15596	0.09677	0.07602	0.12903	0.15232	0.03947	0.09615	0.08264	0.16935	0.12030	0.17000	0.10448	0.10577	0.14667	0.11852	0.18868	0.18571	0.00000	0.10588	0.10976	0.27660	0.14286	0.09524
0.15228	0.02083	0.21849	0.15504	0.20968	0.12658	0.13768	0.10588	0.17791	0.11215	0.15294	0.02381	0.14894	0.15423	0.07143	0.17241	0.19853	0.06667	0.02632	0.19205	0.15920	0.10606	0.15625	0.12658	0.00000	0.11111	0.13913	0.14706	0.09091	0.07792	0.20833	0.13869	0.05172	0.07865	0.09709	0.18692	0.13913	0.19277	0.13043	0.08989	0.16667	0.13675	0.18681	0.21311	0.00000	0.08571	0.10067	0.25926	0.16667	0.11494
0.22273	0.01111	0.28966	0.23226	0.27152	0.10084	0.20606	0.11475	0.21875	0.11034	0.11111	0.01190	0.21951	0.20705	0.04082	0.20270	0.26543	0.03448	0.02564	0.25424	0.21145	0.15000	0.29252	0.14912	0.01111	0.14667	0.14570	0.20524	0.07692	0.10638	0.15179	0.18563	0.03000	0.06977	0.06897	0.19858	0.14570	0.19492	0.16216	0.13008	0.26452	0.14379	0.28205	0.25828	0.01190	0.09259	0.11957	0.18033	0.12000	0.08594
0.10660	0.02564	0.18261	0.12903	0.14634	0.14286	0.12977	0.08974	0.12963	0.12245	0.12658	0.00000	0.13793	0.10396	0.06250	0.13393	0.14074	0.05405	0.04545	0.14000	0.10345	0.12281	0.13008	0.14286	0.02564	0.08036	0.12963	0.10294	0.08696	0.07534	0.25806	0.10526	0.06122	0.07407	0.09474	0.13462	0.12963	0.18421	0.14151	0.10000	0.12403	0.12727	0.20732	0.14876	0.00000	0.08065	0.09155	0.20779	0.19608	0.11392
0.24651	0.01124	0.32857	0.25828	0.30822	0.11111	0.22981	0.12500	0.25269	0.11888	0.11200	0.01205	0.21138	0.22973	0.04124	0.23776	0.29114	0.03488	0.02586	0.28488	0.23423	0.12871	0.34043	0.14035	0.00000	0.14000	0.18621	0.22768	0.07759	0.11290	0.16364	0.17964	0.03030	0.07031	0.06944	0.20863	0.18621	0.19658	0.15541	0.13115	0.30872	0.18367	0.28448	0.28571	0.01205	0.09346	0.12022	0.18182	0.12121	0.08661
0.21759	0.01190	0.29286	0.22517	0.26531	0.10619	0.19876	0.12069	0.21925	0.11511	0.11667	0.01282	0.22034	0.20179	0.04348	0.20280	0.25157	0.03704	0.02703	0.24855	0.20628	0.13542	0.28671	0.13636	0.00000	0.14483	0.15172	0.20000	0.08108	0.10989	0.16038	0.17791	0.03191	0.07317	0.07194	0.20741	0.15172	0.20536	0.15278	0.13675	0.25828	0.14966	0.29730	0.24324	0.01282	0.07692	0.12360	0.18966	0.12766	0.09016
0.16901	0.01429	0.22794	0.15541	0.21127	0.14433	0.14013	0.08411	0.20225	0.13710	0.14286	0.00000	0.15044	0.17051	0.06494	0.16176	0.20130	0.04478	0.05263	0.19527	0.17512	0.07955	0.14865	0.14433	0.01429	0.12593	0.14179	0.16364	0.09278	0.09942	0.13542	0.14839	0.03750	0.10280	0.08871	0.17323	0.14179	0.17476	0.10949	0.09174	0.15033	0.13971	0.18182	0.19718	0.00000	0.10112	0.10714	0.27835	0.15000	0.10185
0.11170	0.03333	0.17593	0.10084	0.14783	0.09231	0.08594	0.04110	0.12258	0.10989	0.15942	0.00000	0.09756	0.09744	0.05000	0.11321	0.14173	0.07143	0.01695	0.13287	0.10256	0.07843	0.08333	0.10938	0.00000	0.07692	0.09709	0.09645	0.08197	0.03497	0.15000	0.11290	0.07500	0.06849	0.07955	0.13542	0.09709	0.15714	0.09804	0.08219	0.09677	0.09524	0.20000	0.16071	0.00000	0.05455	0.06569	0.27273	0.18182	0.11268
0.09574	0.03704	0.15888	0.10345	0.12174	0.09677	0.08800	0.04286	0.11039	0.10112	0.16667	0.00000	0.10127	0.08763	0.05405	0.11650	0.11811	0.08000	0.01786	0.11972	0.09278	0.08333	0.08547	0.11475	0.00000	0.07921	0.10000	0.08673	0.08621	0.03571	0.15789	0.09756	0.08108	0.07143	0.08235	0.12766	0.10000	0.16418	0.09000	0.08571	0.09016	0.09804	0.17568	0.13393	0.00000	0.05769	0.06716	0.28571	0.19512	0.11765
0.09574	0.03704	0.15888	0.10345	0.12174	0.09677	0.08800	0.04286	0.11039	0.10112	0.16667	0.00000	0.10127	0.08763	0.05405	0.11650	0.11811	0.08000	0.01786	0.11972	0.09278	0.08333	0.08547	0.11475	0.00000	0.07921	0.10000	0.08673	0.08621	0.03571	0.15789	0.09756	0.08108	0.07143	0.08235	0.12766	0.10000	0.16418	0.09000	0.08571	0.09016	0.09804	0.17568	0.13393	0.00000	0.05769	0.06716	0.28571	0.19512	0.11765
0.08867	0.02381	0.13934	0.09160	0.10769	0.09211	0.09420	0.06024	0.10714	0.10784	0.10843	0.00000	0.08511	0.08654	0.08000	0.13043	0.09790	0.05000	0.05882	0.10828	0.08612	0.09836	0.09231	0.13699	0.02381	0.08772	0.10619	0.08571	0.08333	0.06667	0.14085	0.09489	0.07843	0.11111	0.08081	0.14151	0.10619	0.16250	0.09735	0.09639	0.09630	0.11404	0.15909	0.10938	0.00000	0.14754	0.08966	0.21519	0.18519	0.10976
0.22791	0.01176	0.30000	0.23179	0.28082	0.11504	0.20497	0.11017	0.23118	0.11429	0.11570	0.01266	0.21849	0.21171	0.04301	0.20979	0.26582	0.03659	0.02679	0.26163	0.21622	0.08911	0.26712	0.13514	0.00000	0.14384	0.15862	0.20444	0.08036	0.10929	0.16981	0.18405	0.03158	0.07258	0.07914	0.20588	0.15862	0.19298	0.15172	0.10744	0.24026	0.15646	0.29464	0.25850	0.01266	0.07619	0.12921	0.18803	0.12632	0.08943
0.23041	0.01136	0.31206	0.23529	0.28378	0.13158	0.20859	0.11667	0.22105	0.11972	0.11290	0.01220	0.21311	0.21973	0.04167	0.20548	0.25309	0.03529	0.02609	0.27168	0.22422	0.08654	0.27027	0.16216	0.00000	0.14094	0.16327	0.21239	0.07826	0.12568	0.17593	0.18072	0.03061	0.08800	0.07746	0.20144	0.16327	0.19828	0.14865	0.13223	0.24359	0.16107	0.28696	0.26174	0.01220	0.09434	0.13966	0.18333	0.12245	0.09600
0.07463	0.02703	0.10744	0.10400	0.10317	0.11429	0.10606	0.16901	0.09036	0.06931	0.08750	0.00000	0.11494	0.07282	0.06522	0.11607	0.08571	0.05714	0.04688	0.10458	0.07246	0.14815	0.11382	0.14706	0.02703	0.10185	0.11111	0.07212	0.07353	0.09155	0.18750	0.09023	0.06383	0.06250	0.05155	0.10476	0.11111	0.12821	0.10185	0.08861	0.10000	0.10909	0.12791	0.09600	0.00000	0.08333	0.08511	0.13750	0.13462	0.10256
0.06122	0.03448	0.10526	0.05691	0.08264	0.06061	0.05344	0.02740	0.08125	0.09890	0.08219	0.00000	0.05952	0.05970	0.05128	0.07339	0.08271	0.07407	0.01724	0.08054	0.05941	0.05882	0.04878	0.11111	0.00000	0.05714	0.06667	0.05911	0.08333	0.02797	0.13333	0.07874	0.07692	0.08451	0.06818	0.09091	0.06667	0.12676	0.06731	0.06849	0.06299	0.06542	0.12658	0.09322	0.00000	0.11765	0.06618	0.18571	0.18605	0.09859
0.10101	0.02564	0.17241	0.11111	0.13710	0.09589	0.11278	0.10390	0.10909	0.11111	0.11250	0.00000	0.11236	0.09852	0.08511	0.15455	0.13235	0.05405	0.07813	0.13245	0.09804	0.10345	0.11200	0.19403	0.00000	0.11009	0.12963	0.09756	0.08696	0.07534	0.16418	0.11364	0.08333	0.11538	0.08333	0.18000	0.12963	0.15385	0.14151	0.08642	0.12403	0.12727	0.20732	0.14876	0.00000	0.15517	0.09155	0.24000	0.19608	0.11392
0.09005	0.01961	0.11278	0.11765	0.11679	0.12195	0.11888	0.15476	0.10169	0.08929	0.09783	0.00000	0.13265	0.08796	0.05000	0.12097	0.12925	0.04082	0.06579	0.12270	0.08756	0.10145	0.11029	0.13580	0.01961	0.13675	0.09836	0.09217	0.07407	0.06962	0.09756	0.11972	0.04918	0.07609	0.07407	0.13043	0.09836	0.13333	0.12712	0.09890	0.10563	0.08800	0.12121	0.14394	0.00000	0.08219	0.09150	0.16667	0.12308	0.11111
0.10377	0.03704	0.14286	0.13043	0.13768	0.14286	0.13103	0.14773	0.11798	0.13514	0.12903	0.00000	0.15000	0.10138	0.08065	0.14400	0.12583	0.03774	0.03659	0.11976	0.09589	0.11111	0.12319	0.20000	0.00000	0.08730	0.13115	0.10550	0.07059	0.10897	0.14634	0.10884	0.07937	0.14444	0.09091	0.17544	0.13115	0.16484	0.12295	0.13043	0.15000	0.13821	0.22340	0.13971	0.00000	0.15278	0.13245	0.17204	0.14925	0.15556
0.09645	0.02703	0.15517	0.10400	0.12097	0.11429	0.08955	0.12162	0.09697	0.09091	0.11538	0.00000	0.11494	0.09406	0.04255	0.11607	0.11765	0.08824	0.03077	0.11921	0.09360	0.10714	0.08730	0.18182	0.00000	0.11215	0.08108	0.09314	0.10606	0.06897	0.16923	0.11538	0.06383	0.07595	0.07368	0.12621	0.08108	0.15789	0.11215	0.10256	0.09160	0.07965	0.18293	0.13223	0.00000	0.08333	0.06250	0.24658	0.20408	0.13158
0.08738	0.02222	0.13600	0.08148	0.10526	0.08861	0.09220	0.05814	0.10526	0.10476	0.10465	0.00000	0.08247	0.08531	0.09615	0.10833	0.09589	0.04651	0.08696	0.10625	0.08491	0.09375	0.08209	0.14667	0.06977	0.07627	0.10345	0.08451	0.08000	0.06536	0.13514	0.09286	0.07407	0.10714	0.07843	0.12727	0.10345	0.14286	0.09483	0.10588	0.09420	0.10169	0.15385	0.10687	0.00000	0.14063	0.09524	0.20732	0.17544	0.10588
0.22791	0.01176	0.30000	0.23179	0.28082	0.10526	0.20497	0.12931	0.23118	0.12230	0.11570	0.01266	0.21849	0.21171	0.04301	0.20979	0.26582	0.03659	0.02679	0.26163	0.21622	0.13402	0.31206	0.13514	0.00000	0.14384	0.15862	0.20982	0.08036	0.11538	0.16981	0.18405	0.03158	0.07258	0.07143	0.21481	0.15862	0.20354	0.15972	0.13559	0.28188	0.15646	0.29464	0.25850	0.01266	0.07619	0.12291	0.18803	0.12632	0.08943
0.03980	0.06897	0.06723	0.04800	0.05600	0.07576	0.04511	0.02703	0.05455	0.08602	0.06667	0.00000	0.08434	0.03883	0.05000	0.05357	0.05839	0.07143	0.01695	0.05195	0.03865	0.05769	0.04839	0.09231	0.03333	0.04673	0.07619	0.03846	0.08197	0.02778	0.11290	0.05344	0.07500	0.09859	0.05556	0.06863	0.07619	0.10959	0.06667	0.08219	0.05426	0.06481	0.08434	0.05691	0.00000	0.11538	0.05797	0.10526	0.15556	0.09722
0.10945	0.02273	0.15574	0.10687	0.13178	0.08974	0.10072	0.11111	0.11243	0.09524	0.10588	0.00000	0.13043	0.10680	0.05660	0.13793	0.12766	0.07317	0.04225	0.12821	0.10628	0.09524	0.10769	0.16438	0.00000	0.10526	0.09483	0.10577	0.08108	0.07285	0.15278	0.10949	0.07547	0.05747	0.11224	0.13889	0.09483	0.15854	0.12500	0.10714	0.10294	0.09322	0.19540	0.14286	0.00000	0.09091	0.06667	0.19512	0.17857	0.10714
0.18049	0.01587	0.25984	0.15493	0.21324	0.16854	0.13907	0.10101	0.19653	0.15517	0.14141	0.00000	0.18269	0.17619	0.07143	0.17054	0.18667	0.05000	0.04494	0.20370	0.18095	0.10000	0.20741	0.18182	0.00000	0.13281	0.13178	0.16901	0.08791	0.10366	0.12088	0.17931	0.05556	0.11000	0.09402	0.19328	0.13178	0.18750	0.12403	0.10891	0.20714	0.12977	0.20588	0.19853	0.00000	0.10976	0.11875	0.28571	0.14865	0.09804
0.24091	0.01064	0.31724	0.25000	0.29801	0.11570	0.22289	0.12000	0.25263	0.10738	0.10769	0.01136	0.20313	0.22467	0.03922	0.23810	0.28221	0.03297	0.02479	0.27684	0.22907	0.12264	0.31081	0.13445	0.01064	0.14286	0.18792	0.22271	0.07438	0.10417	0.15652	0.17442	0.02885	0.06767	0.06711	0.20979	0.18792	0.17886	0.15789	0.12598	0.28205	0.18543	0.27273	0.27632	0.01136	0.08929	0.12299	0.17460	0.11538	0.08333
0.09091	0.02703	0.14530	0.12195	0.12097	0.09859	0.13178	0.10667	0.11043	0.09091	0.11538	0.00000	0.10227	0.08867	0.11364	0.14679	0.11765	0.05714	0.06349	0.12667	0.08824	0.10714	0.12295	0.14706	0.02703	0.10185	0.13208	0.08780	0.10606	0.07639	0.22581	0.09023	0.06383	0.07595	0.06250	0.14851	0.13208	0.15789	0.14423	0.08861	0.11719	0.11927	0.15476	0.12295	0.00000	0.08333	0.06250	0.18182	0.20408	0.16216
0.10660	0.02564	0.18261	0.12903	0.14634	0.14286	0.12977	0.08974	0.12963	0.12245	0.12658	0.00000	0.13793	0.10396	0.06250	0.13393	0.14074	0.05405	0.04545	0.14000	0.10345	0.12281	0.13008	0.14286	0.02564	0.08036	0.12963	0.10294	0.08696	0.07534	0.25806	0.10526	0.06122	0.07407	0.09474	0.13462	0.12963	0.18421	0.14151	0.10000	0.12403	0.12727	0.20732	0.14876	0.00000	0.08065	0.09155	0.20779	0.19608	0.11392
0.22273	0.01111	0.28966	0.22436	0.27152	0.11017	0.19880	0.12397	0.23158	0.11034	0.11111	0.01190	0.20968	0.20705	0.04082	0.21088	0.25767	0.03448	0.02564	0.25424	0.21145	0.12745	0.28378	0.12931	0.01111	0.14667	0.16107	0.20524	0.07692	0.10638	0.16216	0.17857	0.03000	0.06977	0.06897	0.21583	0.16107	0.18487	0.16216	0.13008	0.25641	0.15894	0.28205	0.25000	0.01190	0.07273	0.12568	0.18033	0.12000	0.08594
0.07216	0.03448	0.11504	0.06557	0.09167	0.06061	0.06977	0.05634	0.08805	0.08696	0.08219	0.00000	0.05952	0.07035	0.10811	0.10377	0.09091	0.07407	0.03509	0.10274	0.07000	0.05882	0.05738	0.11111	0.00000	0.07767	0.07692	0.06965	0.10169	0.03521	0.11475	0.08730	0.07692	0.05479	0.06818	0.11340	0.07692	0.12676	0.08824	0.06849	0.06299	0.07547	0.12658	0.10256	0.00000	0.05556	0.05839	0.18571	0.18605	0.14706
0.09950	0.02381	0.16807	0.10853	0.13386	0.10667	0.11029	0.12821	0.12048	0.13000	0.10843	0.00000	0.09677	0.09709	0.10204	0.13043	0.12143	0.05000	0.09091	0.12987	0.09662	0.11667	0.10938	0.16901	0.00000	0.08772	0.13636	0.09615	0.08333	0.09589	0.19118	0.10294	0.07843	0.11111	0.09184	0.14151	0.13636	0.16250	0.11712	0.09639	0.12121	0.13393	0.17241	0.14516	0.00000	0.18644	0.11268	0.23077	0.18519	0.12346
0.09756	0.02174	0.13492	0.10526	0.11278	0.14474	0.12319	0.10843	0.09195	0.09346	0.07865	0.00000	0.12766	0.09524	0.05455	0.13559	0.10274	0.04545	0.04110	0.11950	0.09479	0.10938	0.10606	0.14474	0.02174	0.11304	0.12174	0.08920	0.06494	0.10811	0.11842	0.10791	0.07273	0.09302	0.06731	0.13636	0.12174	0.11494	0.13274	0.10465	0.10145	0.11966	0.13978	0.13178	0.00000	0.17460	0.07285	0.12360	0.11475	0.11765
0.06122	0.03448	0.10526	0.05691	0.08264	0.06061	0.05344	0.02740	0.08125	0.09890	0.08219	0.00000	0.05952	0.05970	0.05128	0.07339	0.08271	0.07407	0.01724	0.08054	0.05941	0.05882	0.04878	0.11111	0.00000	0.05714	0.06667	0.05911	0.08333	0.02797	0.13333	0.07874	0.07692	0.08451	0.06818	0.09091	0.06667	0.12676	0.06731	0.06849	0.06299	0.06542	0.12658	0.09322	0.00000	0.11765	0.06618	0.18571	0.18605	0.09859
0.06122	0.03448	0.10526	0.05691	0.08264	0.06061	0.05344	0.02740	0.08125	0.09890	0.08219	0.00000	0.05952	0.05970	0.05128	0.07339	0.08271	0.07407	0.01724	0.08054	0.05941	0.05882	0.04878	0.11111	0.00000	0.05714	0.06667	0.05911	0.08333	0.02797	0.13333	0.07874	0.07692	0.08451	0.06818	0.09091	0.06667	0.12676	0.06731	0.06849	0.06299	0.06542	0.12658	0.09322	0.00000	0.11765	0.06618	0.18571	0.18605	0.09859
0.22870	0.01053	0.28859	0.23270	0.28758	0.10569	0.20710	0.11905	0.23196	0.10667	0.10687	0.01124	0.21094	0.21834	0.03883	0.20395	0.28049	0.03261	0.02459	0.26816	0.22271	0.12150	0.29139	0.12397	0.00000	0.14935	0.15584	0.21645	0.07377	0.11518	0.17544	0.18023	0.02857	0.06716	0.07383	0.19178	0.15584	0.19672	0.15686	0.12500	0.26415	0.15385	0.27049	0.26623	0.01124	0.07895	0.12834	0.17323	0.11429	0.08271
0.06122	0.03448	0.10526	0.05691	0.08264	0.06061	0.05344	0.02740	0.08125	0.09890	0.08219	0.00000	0.05952	0.05970	0.05128	0.07339	0.08271	0.07407	0.01724	0.08054	0.05941	0.05882	0.04878	0.11111	0.00000	0.05714	0.06667	0.05911	0.08333	0.02797	0.13333	0.07874	0.07692	0.08451	0.06818	0.09091	0.06667	0.12676	0.06731	0.06849	0.06299	0.06542	0.12658	0.09322	0.00000	0.11765	0.06618	0.18571	0.18605	0.09859
0.06863	0.02564	0.11475	0.06870	0.08462	0.06667	0.06475	0.03659	0.08929	0.10000	0.09877	0.00000	0.06452	0.06699	0.08511	0.08547	0.08451	0.05405	0.04545	0.08917	0.06667	0.06667	0.06107	0.12676	0.02564	0.07080	0.07965	0.06635	0.10294	0.05369	0.13043	0.08088	0.08333	0.11538	0.09474	0.10280	0.07965	0.12500	0.08036	0.07317	0.07407	0.07826	0.12500	0.09449	0.00000	0.13559	0.07639	0.19231	0.17308	0.11392
0.06863	0.02564	0.11475	0.06870	0.08462	0.06667	0.06475	0.03659	0.08929	0.10000	0.09877	0.00000	0.06452	0.06699	0.08511	0.08547	0.08451	0.05405	0.04545	0.08917	0.06667	0.06667	0.06107	0.12676	0.02564	0.07080	0.07965	0.06635	0.10294	0.05369	0.13043	0.08088	0.08333	0.11538	0.09474	0.10280	0.07965	0.12500	0.08036	0.07317	0.07407	0.07826	0.12500	0.09449	0.00000	0.13559	0.07639	0.19231	0.17308	0.11392
0.06863	0.02564	0.11475	0.06870	0.08462	0.06667	0.06475	0.03659	0.08929	0.10000	0.09877	0.00000	0.06452	0.06699	0.08511	0.08547	0.08451	0.05405	0.04545	0.08917	0.06667	0.06667	0.06107	0.12676	0.02564	0.07080	0.07965	0.06635	0.10294	0.05369	0.13043	0.08088	0.08333	0.11538	0.09474	0.10280	0.07965	0.12500	0.08036	0.07317	0.07407	0.07826	0.12500	0.09449	0.00000	0.13559	0.07639	0.19231	0.17308	0.11392
0.06863	0.02564	0.11475	0.06870	0.08462	0.06667	0.06475	0.03659	0.08929	0.10000	0.09877	0.00000	0.06452	0.06699	0.08511	0.08547	0.08451	0.05405	0.04545	0.08917	0.06667	0.06667	0.06107	0.12676	0.02564	0.07080	0.07965	0.06635	0.10294	0.05369	0.13043	0.08088	0.08333	0.11538	0.09474	0.10280	0.07965	0.12500	0.08036	0.07317	0.07407	0.07826	0.12500	0.09449	0.00000	0.13559	0.07639	0.19231	0.17308	0.11392
0.07216	0.03448	0.11504	0.06557	0.09167	0.06061	0.06977	0.05634	0.08805	0.08696	0.08219	0.00000	0.05952	0.07035	0.10811	0.10377	0.09091	0.07407	0.03509	0.10274	0.07000	0.05882	0.05738	0.11111	0.00000	0.07767	0.07692	0.06965	0.10169	0.03521	0.11475	0.08730	0.07692	0.05479	0.06818	0.11340	0.07692	0.12676	0.08824	0.06849	0.06299	0.07547	0.12658	0.10256	0.00000	0.05556	0.05839	0.18571	0.18605	0.14706
0.17788	0.01515	0.23485	0.14384	0.21739	0.15054	0.12903	0.10891	0.18644	0.13223	0.12621	0.00000	0.17757	0.17371	0.06849	0.15789	0.19079	0.04762	0.03226	0.20000	0.17840	0.10976	0.16084	0.18889	0.01515	0.12121	0.12030	0.16129	0.07368	0.12195	0.11702	0.17568	0.03947	0.08571	0.08264	0.18852	0.12030	0.18182	0.12121	0.10577	0.16216	0.11852	0.20000	0.20290	0.00000	0.10588	0.10976	0.22449	0.14286	0.09524
0.22936	0.01124	0.31915	0.25828	0.29054	0.11111	0.23750	0.11570	0.23280	0.12676	0.13934	0.01205	0.23140	0.21333	0.04124	0.22069	0.27500	0.03488	0.02586	0.27011	0.21778	0.09615	0.26846	0.14035	0.00000	0.15541	0.16216	0.21145	0.07759	0.11290	0.16364	0.18675	0.03030	0.07874	0.07692	0.20863	0.16216	0.18644	0.14765	0.11290	0.25000	0.16000	0.30702	0.27703	0.01205	0.08333	0.13889	0.18182	0.13265	0.08661
0.23077	0.01075	0.29252	0.23567	0.29139	0.10744	0.20958	0.10317	0.23438	0.10811	0.10853	0.01149	0.21429	0.22026	0.03960	0.20667	0.28395	0.03333	0.02500	0.27119	0.22467	0.08257	0.26974	0.12605	0.00000	0.15132	0.15789	0.21304	0.07500	0.11053	0.17857	0.18235	0.02913	0.06818	0.08219	0.19444	0.15789	0.19008	0.15894	0.10078	0.24375	0.15584	0.27500	0.26974	0.01149	0.08036	0.12973	0.17600	0.11650	0.08397
0.03980	0.06897	0.06723	0.04800	0.05600	0.07576	0.04511	0.02703	0.05455	0.08602	0.06667	0.00000	0.08434	0.03883	0.05000	0.05357	0.05839	0.07143	0.01695	0.05195	0.03865	0.05769	0.04839	0.09231	0.03333	0.04673	0.07619	0.03846	0.08197	0.02778	0.11290	0.05344	0.07500	0.09859	0.05556	0.06863	0.07619	0.10959	0.06667	0.08219	0.05426	0.06481	0.08434	0.05691	0.00000	0.11538	0.05797	0.10526	0.15556	0.09722
0.07216	0.03448	0.11504	0.06557	0.09167	0.06061	0.06977	0.05634	0.08805	0.08696	0.08219	0.00000	0.05952	0.07035	0.10811	0.10377	0.09091	0.07407	0.03509	0.10274	0.07000	0.05882	0.05738	0.11111	0.00000	0.07767	0.07692	0.06965	0.10169	0.03521	0.11475	0.08730	0.07692	0.05479	0.06818	0.11340	0.07692	0.12676	0.08824	0.06849	0.06299	0.07547	0.12658	0.10256	0.00000	0.05556	0.05839	0.18571	0.18605	0.14706
0.07216	0.03448	0.11504	0.06557	0.09167	0.06061	0.06977	0.05634	0.08805	0.08696	0.08219	0.00000	0.05952	0.07035	0.10811	0.10377	0.09091	0.07407	0.03509	0.10274	0.07000	0.05882	0.05738	0.11111	0.00000	0.07767	0.07692	0.06965	0.10169	0.03521	0.11475	0.08730	0.07692	0.05479	0.06818	0.11340	0.07692	0.12676	0.08824	0.06849	0.06299	0.07547	0.12658	0.10256	0.00000	0.05556	0.05839	0.18571	0.18605	0.14706
0.07216	0.03448	0.11504	0.06557	0.09167	0.06061	0.06977	0.05634	0.08805	0.08696	0.08219	0.00000	0.05952	0.07035	0.10811	0.10377	0.09091	0.07407	0.03509	0.10274	0.07000	0.05882	0.05738	0.11111	0.00000	0.07767	0.07692	0.06965	0.10169	0.03521	0.11475	0.08730	0.07692	0.05479	0.06818	0.11340	0.07692	0.12676	0.08824	0.06849	0.06299	0.07547	0.12658	0.10256	0.00000	0.05556	0.05839	0.18571	0.18605	0.14706
0.07216	0.03448	0.11504	0.06557	0.09167	0.06061	0.06977	0.05634	0.08805	0.08696	0.08219	0.00000	0.05952	0.07035	0.10811	0.10377	0.09091	0.07407	0.03509	0.10274	0.07000	0.05882	0.05738	0.11111	0.00000	0.07767	0.07692	0.06965	0.10169	0.03521	0.11475	0.08730	0.07692	0.05479	0.06818	0.11340	0.07692	0.12676	0.08824	0.06849	0.06299	0.07547	0.12658	0.10256	0.00000	0.05556	0.05839	0.18571	0.18605	0.14706
0.07216	0.03448	0.11504	0.06557	0.09167	0.06061	0.06977	0.05634	0.08805	0.08696	0.08219	0.00000	0.05952	0.07035	0.10811	0.10377	0.09091	0.07407	0.03509	0.10274	0.07000	0.05882	0.05738	0.11111	0.00000	0.07767	0.07692	0.06965	0.10169	0.03521	0.11475	0.08730	0.07692	0.05479	0.06818	0.11340	0.07692	0.12676	0.08824	0.06849	0.06299	0.07547	0.12658	0.10256	0.00000	0.05556	0.05839	0.18571	0.18605	0.14706
0.07216	0.03448	0.11504	0.06557	0.09167	0.06061	0.06977	0.05634	0.08805	0.08696	0.08219	0.00000	0.05952	0.07035	0.10811	0.10377	0.09091	0.07407	0.03509	0.10274	0.07000	0.05882	0.05738	0.11111	0.00000	0.07767	0.07692	0.06965	0.10169	0.03521	0.11475	0.08730	0.07692	0.05479	0.06818	0.11340	0.07692	0.12676	0.08824	0.06849	0.06299	0.07547	0.12658	0.10256	0.00000	0.05556	0.05839	0.18571	0.18605	0.14706
0.07216	0.03448	0.11504	0.06557	0.09167	0.06061	0.06977	0.05634	0.08805	0.08696	0.08219	0.00000	0.05952	0.07035	0.10811	0.10377	0.09091	0.07407	0.03509	0.10274	0.07000	0.05882	0.05738	0.11111	0.00000	0.07767	0.07692	0.06965	0.10169	0.03521	0.11475	0.08730	0.07692	0.05479	0.06818	0.11340	0.07692	0.12676	0.08824	0.06849	0.06299	0.07547	0.12658	0.10256	0.00000	0.05556	0.05839	0.18571	0.18605	0.14706
0.09804	0.02222	0.17355	0.11450	0.13077	0.13158	0.12409	0.10976	0.11834	0.14851	0.11765	0.00000	0.09375	0.09569	0.09615	0.13675	0.11888	0.04651	0.08696	0.12739	0.09524	0.12903	0.11538	0.21127	0.00000	0.09483	0.13274	0.09479	0.09459	0.10135	0.18310	0.10072	0.07407	0.13415	0.08911	0.13761	0.13274	0.15663	0.11404	0.10588	0.13534	0.13043	0.17978	0.14173	0.00000	0.17742	0.10274	0.23750	0.17544	0.11905
0.07216	0.03448	0.11504	0.06557	0.09167	0.06061	0.06977	0.05634	0.08805	0.08696	0.08219	0.00000	0.05952	0.07035	0.10811	0.10377	0.09091	0.07407	0.03509	0.10274	0.07000	0.05882	0.05738	0.11111	0.00000	0.07767	0.07692	0.06965	0.10169	0.03521	0.11475	0.08730	0.07692	0.05479	0.06818	0.11340	0.07692	0.12676	0.08824	0.06849	0.06299	0.07547	0.12658	0.10256	0.00000	0.05556	0.05839	0.18571	0.18605	0.14706
0.09346	0.01818	0.13433	0.13043	0.11348	0.11628	0.13103	0.16092	0.09341	0.11504	0.10526	0.00000	0.13861	0.09132	0.04688	0.13492	0.11111	0.03774	0.07595	0.11976	0.09091	0.12676	0.12319	0.20000	0.00000	0.15126	0.11290	0.09050	0.07059	0.09494	0.10588	0.12414	0.04615	0.08421	0.08108	0.13559	0.11290	0.15217	0.13223	0.11828	0.12587	0.10236	0.13861	0.13139	0.00000	0.10667	0.09615	0.13542	0.10000	0.11828
0.06122	0.03448	0.10526	0.05691	0.08264	0.06061	0.05344	0.02740	0.08125	0.09890	0.08219	0.00000	0.05952	0.05970	0.05128	0.07339	0.08271	0.07407	0.01724	0.08054	0.05941	0.05882	0.04878	0.11111	0.00000	0.05714	0.06667	0.05911	0.08333	0.02797	0.13333	0.07874	0.07692	0.08451	0.06818	0.09091	0.06667	0.12676	0.06731	0.06849	0.06299	0.06542	0.12658	0.09322	0.00000	0.11765	0.06618	0.18571	0.18605	0.09859
0.09223	0.02174	0.12598	0.12214	0.11278	0.08750	0.12319	0.21053	0.09827	0.09346	0.09091	0.00000	0.11579	0.09005	0.05455	0.14530	0.11806	0.04545	0.07042	0.11250	0.08962	0.10938	0.12308	0.14474	0.02174	0.13274	0.12174	0.08920	0.07895	0.07895	0.14865	0.10000	0.07273	0.08046	0.08824	0.14679	0.12174	0.12791	0.13274	0.10465	0.11765	0.11017	0.12766	0.13178	0.00000	0.07246	0.08000	0.16279	0.11475	0.11765
0.12935	0.04255	0.20833	0.13740	0.19048	0.14103	0.13768	0.10588	0.12941	0.13333	0.11364	0.00000	0.13684	0.12621	0.07143	0.15254	0.17266	0.04348	0.04000	0.16883	0.12560	0.10606	0.13846	0.18667	0.00000	0.10169	0.14912	0.12500	0.09091	0.08497	0.19178	0.13043	0.05172	0.11628	0.08654	0.16514	0.14912	0.13793	0.15044	0.11494	0.15789	0.14655	0.25581	0.19355	0.00000	0.20635	0.10811	0.21429	0.18644	0.14118
0.10660	0.02564	0.18261	0.12903	0.14634	0.14286	0.12977	0.08974	0.12963	0.12245	0.12658	0.00000	0.13793	0.10396	0.06250	0.13393	0.14074	0.05405	0.04545	0.14000	0.10345	0.12281	0.13008	0.14286	0.02564	0.08036	0.12963	0.10294	0.08696	0.07534	0.25806	0.10526	0.06122	0.07407	0.09474	0.13462	0.12963	0.18421	0.14151	0.10000	0.12403	0.12727	0.20732	0.14876	0.00000	0.08065	0.09155	0.20779	0.19608	0.11392
0.19005	0.02410	0.23129	0.15625	0.20779	0.12613	0.14881	0.08333	0.20635	0.11511	0.14530	0.01282	0.14286	0.18584	0.04348	0.17007	0.19162	0.03704	0.02703	0.20670	0.19027	0.10101	0.17197	0.14679	0.00000	0.11409	0.15172	0.17904	0.07143	0.08602	0.10811	0.14970	0.05435	0.08197	0.07194	0.18116	0.15172	0.14407	0.11409	0.11765	0.16564	0.14966	0.19008	0.17949	0.00000	0.08738	0.12994	0.20000	0.12766	0.10833
0.15942	0.01639	0.23438	0.14894	0.19853	0.17241	0.13333	0.09184	0.18497	0.16814	0.14433	0.00000	0.16346	0.15566	0.08955	0.15504	0.18121	0.05172	0.04598	0.18405	0.16038	0.11688	0.15827	0.18605	0.00000	0.11719	0.13386	0.14884	0.08989	0.09816	0.13636	0.14966	0.04225	0.10101	0.09565	0.16667	0.13386	0.17895	0.10853	0.11111	0.16783	0.13178	0.19802	0.19259	0.00000	0.12658	0.11321	0.29213	0.15278	0.11111
0.24091	0.02151	0.32639	0.26623	0.28947	0.10656	0.23780	0.10236	0.24607	0.11486	0.11628	0.01136	0.21260	0.22467	0.03922	0.23810	0.28221	0.03297	0.02479	0.27684	0.22907	0.09174	0.29333	0.14407	0.00000	0.14286	0.18792	0.22271	0.08333	0.10417	0.15652	0.18129	0.03883	0.06767	0.06711	0.19310	0.18792	0.17886	0.15789	0.10853	0.26582	0.17763	0.27273	0.27632	0.01136	0.10909	0.12299	0.17460	0.11538	0.09160
0.17225	0.01515	0.24427	0.15172	0.20000	0.17582	0.14379	0.08738	0.20000	0.17094	0.14851	0.00000	0.16667	0.16822	0.08333	0.15789	0.17532	0.04762	0.05495	0.19277	0.17290	0.12346	0.17730	0.17582	0.00000	0.12121	0.13740	0.16129	0.08511	0.11515	0.12903	0.16779	0.05333	0.10680	0.10084	0.16935	0.13740	0.19388	0.11278	0.11650	0.18621	0.13534	0.20000	0.18571	0.00000	0.11905	0.12346	0.27660	0.14286	0.10577
0.24074	0.01124	0.32857	0.25828	0.29932	0.11111	0.22981	0.12500	0.24599	0.11111	0.11200	0.01205	0.21138	0.22422	0.04124	0.23776	0.28302	0.03488	0.02586	0.27746	0.22870	0.12871	0.32168	0.14035	0.00000	0.14000	0.18621	0.22222	0.07759	0.11290	0.16364	0.17262	0.03030	0.07031	0.06944	0.20000	0.18621	0.19658	0.14765	0.13115	0.29139	0.18367	0.28448	0.27703	0.01205	0.09346	0.12022	0.18182	0.12121	0.08661
0.13366	0.02000	0.19512	0.13534	0.16031	0.12346	0.10417	0.07865	0.15476	0.12037	0.16279	0.00000	0.15789	0.12500	0.03333	0.14050	0.14583	0.04167	0.02564	0.15190	0.12981	0.11940	0.12782	0.15190	0.00000	0.10924	0.13675	0.12381	0.10256	0.07692	0.15584	0.13669	0.05000	0.08889	0.07477	0.16216	0.13675	0.20238	0.10000	0.11236	0.12230	0.13445	0.22222	0.14504	0.02273	0.08333	0.10667	0.33333	0.18033	0.12500
0.24091	0.01064	0.31724	0.25000	0.29801	0.11570	0.22289	0.12000	0.25263	0.10738	0.10769	0.01136	0.20313	0.22467	0.03922	0.23810	0.28221	0.03297	0.02479	0.27684	0.22907	0.12264	0.31081	0.13445	0.01064	0.14286	0.18792	0.22271	0.07438	0.10417	0.15652	0.17442	0.02885	0.06767	0.06711	0.20979	0.18792	0.17886	0.15789	0.12598	0.28205	0.18543	0.27273	0.27632	0.01136	0.08929	0.12299	0.17460	0.11538	0.08333
0.14623	0.01563	0.18382	0.17021	0.16901	0.10526	0.15333	0.12245	0.16201	0.11570	0.12871	0.01724	0.11712	0.12727	0.04110	0.18750	0.16993	0.03226	0.02174	0.16667	0.13182	0.14103	0.20588	0.11702	0.00000	0.14961	0.13077	0.12613	0.08696	0.09639	0.17045	0.12418	0.04054	0.08738	0.07500	0.18182	0.13077	0.19792	0.12308	0.14141	0.19718	0.12879	0.16981	0.17986	0.00000	0.08235	0.09091	0.22917	0.13158	0.09709
0.22018	0.01149	0.31429	0.23684	0.27703	0.12281	0.21739	0.11765	0.22222	0.13669	0.12295	0.01235	0.21488	0.20444	0.04211	0.21528	0.25466	0.03571	0.02632	0.25862	0.20889	0.09804	0.28082	0.16364	0.00000	0.14966	0.15646	0.20264	0.08850	0.12637	0.16667	0.17470	0.03093	0.08871	0.07042	0.20290	0.15646	0.18966	0.14966	0.11475	0.26144	0.15436	0.30088	0.25503	0.01235	0.08491	0.12778	0.19492	0.12371	0.08800
0.14948	0.02273	0.21552	0.14173	0.17742	0.16438	0.13333	0.04651	0.16049	0.15000	0.13253	0.00000	0.16854	0.14000	0.09804	0.11864	0.16058	0.04762	0.04225	0.16556	0.14500	0.07813	0.12500	0.11842	0.00000	0.09565	0.14414	0.13300	0.06667	0.05195	0.13699	0.14286	0.05556	0.06977	0.11224	0.11818	0.14414	0.15854	0.10526	0.12048	0.13636	0.14159	0.22353	0.19008	0.00000	0.10769	0.09589	0.22500	0.13793	0.10714
0.16588	0.01493	0.20588	0.12752	0.19014	0.14894	0.11392	0.08654	0.18539	0.14050	0.12500	0.00000	0.15455	0.16744	0.06757	0.14815	0.17419	0.04688	0.04301	0.18452	0.17209	0.08235	0.13605	0.16129	0.01493	0.11194	0.12782	0.15525	0.08421	0.10119	0.11579	0.15132	0.05263	0.09524	0.09091	0.17742	0.12782	0.15686	0.11194	0.11538	0.13816	0.12593	0.16514	0.18440	0.00000	0.11765	0.11585	0.26042	0.14103	0.10476
0.07882	0.02500	0.13223	0.09302	0.11811	0.12500	0.09559	0.10256	0.08876	0.09901	0.11111	0.00000	0.12360	0.08213	0.06122	0.11304	0.10714	0.05263	0.04478	0.10968	0.08173	0.12069	0.12000	0.15714	0.02500	0.08929	0.11818	0.08134	0.10145	0.09722	0.19697	0.09630	0.06000	0.10000	0.06061	0.13333	0.11818	0.18182	0.14019	0.09877	0.12308	0.10619	0.16279	0.10236	0.00000	0.13333	0.08333	0.14634	0.19231	0.11250
0.16256	0.01754	0.22222	0.16176	0.21374	0.10112	0.13699	0.08421	0.18935	0.10345	0.17582	0.01961	0.13592	0.15865	0.04545	0.15079	0.21127	0.05556	0.02353	0.19620	0.16346	0.06494	0.17164	0.11364	0.00000	0.11200	0.12903	0.15166	0.12048	0.06061	0.11628	0.14583	0.06061	0.09375	0.07965	0.18261	0.12903	0.14894	0.11200	0.09278	0.16429	0.12698	0.20619	0.19847	0.00000	0.07595	0.10897	0.23333	0.17910	0.11579
0.11354	0.02667	0.13072	0.14935	0.09877	0.08333	0.14907	0.06087	0.12821	0.13953	0.12500	0.00000	0.10569	0.11588	0.06024	0.11565	0.10405	0.02703	0.06000	0.12432	0.11064	0.06316	0.13548	0.08333	0.00000	0.08219	0.13571	0.11966	0.05660	0.08989	0.10577	0.12883	0.09877	0.13761	0.11905	0.12319	0.13571	0.13393	0.12857	0.11607	0.13043	0.14184	0.09677	0.12821	0.00000	0.09474	0.12941	0.12069	0.06522	0.13636
0.10526	0.01923	0.12879	0.11679	0.13235	0.10714	0.11034	0.18072	0.11364	0.08850	0.08511	0.00000	0.12000	0.10280	0.03226	0.13821	0.12838	0.04000	0.05128	0.12883	0.10233	0.11594	0.11765	0.13415	0.00000	0.12605	0.11570	0.10185	0.07317	0.08280	0.12346	0.11888	0.06557	0.07527	0.08333	0.13913	0.11570	0.13187	0.12605	0.09783	0.12057	0.10484	0.13131	0.14286	0.00000	0.06667	0.09091	0.12766	0.10448	0.10989
0.08824	0.02326	0.12000	0.10769	0.09848	0.12000	0.11765	0.09877	0.08092	0.08571	0.08140	0.00000	0.13187	0.08612	0.03774	0.12931	0.09722	0.04878	0.04286	0.10759	0.08571	0.09677	0.09160	0.18310	0.00000	0.12613	0.10526	0.08019	0.06757	0.08054	0.10811	0.12687	0.07692	0.09639	0.08000	0.12963	0.10526	0.10588	0.12613	0.09524	0.08759	0.10345	0.11957	0.12598	0.00000	0.18333	0.06711	0.11494	0.12069	0.12195
0.15385	0.02667	0.16107	0.16447	0.12658	0.12500	0.17089	0.09910	0.15789	0.13077	0.16667	0.00000	0.12397	0.14537	0.08642	0.15493	0.11696	0.04110	0.07071	0.13043	0.13974	0.09783	0.14286	0.17000	0.00000	0.12857	0.16058	0.13913	0.08738	0.11494	0.10577	0.15723	0.11250	0.18095	0.13710	0.15672	0.16058	0.14414	0.14493	0.14679	0.13750	0.16667	0.13333	0.13548	0.00000	0.13043	0.14970	0.18182	0.10112	0.15741
0.15789	0.01587	0.22137	0.20588	0.19565	0.11828	0.18621	0.10101	0.18286	0.10744	0.13000	0.01754	0.11818	0.13825	0.04167	0.22764	0.19463	0.03279	0.02198	0.18902	0.14286	0.08642	0.19853	0.13043	0.00000	0.15079	0.16800	0.13699	0.08791	0.09036	0.17241	0.11765	0.04110	0.08824	0.07563	0.17355	0.16800	0.18750	0.11538	0.10891	0.19014	0.16535	0.17143	0.20741	0.00000	0.10976	0.09146	0.23158	0.13333	0.09804
0.10294	0.02174	0.17213	0.10526	0.13846	0.10127	0.10714	0.08235	0.11765	0.12500	0.11628	0.00000	0.10417	0.10048	0.07407	0.14530	0.12587	0.04545	0.05556	0.13376	0.10000	0.12698	0.12308	0.16000	0.00000	0.10345	0.13158	0.09953	0.10811	0.09333	0.14865	0.12409	0.07273	0.13253	0.07767	0.16822	0.13158	0.15476	0.13274	0.09195	0.12593	0.12931	0.20455	0.14063	0.00000	0.13846	0.09459	0.25000	0.19298	0.13095
0.17427	0.02941	0.17544	0.15169	0.15084	0.12403	0.15761	0.07143	0.16981	0.12903	0.12409	0.00000	0.14685	0.17551	0.08411	0.12941	0.15873	0.05051	0.04688	0.16832	0.17004	0.08403	0.12088	0.14173	0.00000	0.13415	0.14724	0.17409	0.07692	0.11000	0.13492	0.17778	0.06364	0.10949	0.10458	0.14375	0.14724	0.21094	0.15528	0.14179	0.12903	0.13855	0.15493	0.17241	0.01020	0.11864	0.13402	0.18797	0.10526	0.11679
0.10000	0.02439	0.15966	0.10078	0.13492	0.09333	0.09489	0.12987	0.10119	0.10891	0.09639	0.00000	0.10989	0.09756	0.06000	0.14159	0.13043	0.05128	0.02899	0.12338	0.09709	0.10000	0.10156	0.17143	0.00000	0.09821	0.10714	0.09662	0.08451	0.08163	0.15942	0.10370	0.05882	0.09877	0.09278	0.16505	0.10714	0.15000	0.12844	0.08434	0.11364	0.11504	0.20238	0.14634	0.00000	0.15000	0.07534	0.20253	0.18868	0.11111
0.14428	0.01961	0.23333	0.19685	0.20472	0.12195	0.17647	0.11494	0.16071	0.10909	0.14773	0.02222	0.23333	0.14634	0.06780	0.17797	0.22963	0.06250	0.03846	0.18831	0.15122	0.10145	0.17969	0.15000	0.00000	0.16667	0.12605	0.14493	0.10127	0.08333	0.16883	0.18657	0.04918	0.08791	0.07407	0.20370	0.12605	0.18605	0.18750	0.09890	0.18939	0.12397	0.20652	0.24793	0.00000	0.09722	0.09150	0.28049	0.15873	0.11111
0.14706	0.01818	0.21600	0.14706	0.18045	0.11628	0.11565	0.07447	0.17751	0.11504	0.15385	0.00000	0.17347	0.14354	0.06349	0.14400	0.16438	0.05769	0.03659	0.16875	0.14833	0.11111	0.13971	0.14286	0.00000	0.11382	0.13115	0.14218	0.08333	0.08125	0.14634	0.16429	0.04615	0.08421	0.08108	0.16522	0.13115	0.23256	0.10484	0.10638	0.12587	0.12903	0.21053	0.15672	0.02041	0.09211	0.11039	0.31325	0.16667	0.10638
0.10396	0.02273	0.16529	0.13281	0.14063	0.08974	0.11679	0.09756	0.11905	0.10577	0.10588	0.00000	0.13043	0.10145	0.07692	0.13793	0.14388	0.04762	0.04225	0.13548	0.10096	0.11290	0.11628	0.16438	0.02273	0.12500	0.10435	0.10048	0.08108	0.07285	0.13699	0.14286	0.07547	0.10843	0.07921	0.17143	0.10435	0.15854	0.15596	0.08140	0.12782	0.10256	0.18182	0.16129	0.00000	0.16129	0.08108	0.20988	0.17857	0.10714
0.14623	0.01563	0.18382	0.17021	0.16901	0.11702	0.15333	0.10000	0.16201	0.10656	0.12871	0.01724	0.11712	0.12727	0.04110	0.18750	0.16993	0.03226	0.02174	0.16667	0.13182	0.08537	0.16312	0.11702	0.00000	0.14961	0.13077	0.12108	0.08696	0.08982	0.17045	0.12418	0.04054	0.08738	0.08403	0.17213	0.13077	0.18557	0.11450	0.10784	0.15646	0.12879	0.16981	0.17986	0.00000	0.08235	0.09756	0.22917	0.13158	0.09709
0.21801	0.01282	0.30597	0.22603	0.27660	0.10185	0.19872	0.10714	0.22652	0.12030	0.12281	0.01389	0.22124	0.20183	0.04651	0.21168	0.25325	0.04000	0.02857	0.25749	0.20642	0.09574	0.27143	0.14423	0.00000	0.14286	0.15827	0.20000	0.08571	0.10734	0.17000	0.16981	0.03409	0.07692	0.07519	0.21705	0.15827	0.18349	0.15108	0.11404	0.24324	0.15603	0.31429	0.24476	0.01389	0.08163	0.12791	0.20000	0.13636	0.09483
0.05797	0.02500	0.08730	0.07634	0.06767	0.10959	0.07194	0.08861	0.07602	0.09901	0.11111	0.00000	0.07527	0.05660	0.04000	0.08475	0.08392	0.05263	0.02941	0.07500	0.05634	0.06557	0.07692	0.12500	0.00000	0.07018	0.08850	0.05607	0.13433	0.06757	0.11268	0.07246	0.06000	0.11392	0.10526	0.10185	0.08850	0.10976	0.07965	0.08537	0.08148	0.07759	0.09890	0.08527	0.00000	0.13333	0.07586	0.14634	0.19231	0.11250
0.11220	0.04167	0.15873	0.15385	0.15267	0.11111	0.15328	0.15854	0.11561	0.13208	0.13793	0.00000	0.14737	0.10952	0.07018	0.18103	0.14685	0.04255	0.02597	0.13125	0.10377	0.10448	0.13740	0.18421	0.00000	0.12931	0.12821	0.11374	0.07595	0.09150	0.14286	0.12143	0.08772	0.15476	0.08571	0.19626	0.12821	0.16279	0.16964	0.15294	0.12319	0.13559	0.18478	0.17323	0.00000	0.14925	0.12245	0.17045	0.14516	0.15294
0.11220	0.04167	0.15873	0.15385	0.15267	0.11111	0.15328	0.15854	0.11561	0.13208	0.13793	0.00000	0.14737	0.10952	0.07018	0.18103	0.14685	0.04255	0.02597	0.13125	0.10377	0.10448	0.13740	0.18421	0.00000	0.12931	0.12821	0.11374	0.07595	0.09150	0.14286	0.12143	0.08772	0.15476	0.08571	0.19626	0.12821	0.16279	0.16964	0.15294	0.12319	0.13559	0.18478	0.17323	0.00000	0.14925	0.12245	0.17045	0.14516	0.15294
0.06599	0.03226	0.11304	0.07317	0.09917	0.05882	0.07692	0.04054	0.08696	0.09677	0.08000	0.00000	0.07059	0.06436	0.10256	0.09174	0.09774	0.06897	0.03390	0.08667	0.06404	0.05660	0.06504	0.12500	0.00000	0.06604	0.07547	0.06373	0.08065	0.02759	0.12903	0.09449	0.07317	0.08219	0.06667	0.11111	0.07547	0.13889	0.07619	0.06667	0.07874	0.07407	0.13750	0.10084	0.00000	0.11321	0.06522	0.18056	0.17778	0.09589
0.06599	0.03226	0.11304	0.07317	0.09917	0.05882	0.07692	0.04054	0.08696	0.09677	0.08000	0.00000	0.07059	0.06436	0.10256	0.09174	0.09774	0.06897	0.03390	0.08667	0.06404	0.05660	0.06504	0.12500	0.00000	0.06604	0.07547	0.06373	0.08065	0.02759	0.12903	0.09449	0.07317	0.08219	0.06667	0.11111	0.07547	0.13889	0.07619	0.06667	0.07874	0.07407	0.13750	0.10084	0.00000	0.11321	0.06522	0.18056	0.17778	0.09589
0.09901	0.02326	0.14754	0.12500	0.14173	0.13514	0.13433	0.11250	0.10651	0.09615	0.10714	0.00000	0.14444	0.10194	0.10000	0.14912	0.14493	0.04878	0.05797	0.14379	0.10145	0.11475	0.13492	0.15068	0.02326	0.12613	0.12500	0.10096	0.08219	0.10274	0.17143	0.11852	0.05660	0.05814	0.05882	0.17308	0.12500	0.18987	0.17925	0.09524	0.13740	0.11304	0.17045	0.14400	0.00000	0.07576	0.06711	0.16867	0.18182	0.13580
0.17391	0.01563	0.22901	0.13793	0.21168	0.15385	0.12338	0.08911	0.19540	0.13445	0.12871	0.00000	0.15888	0.16981	0.07042	0.15152	0.18543	0.04918	0.03297	0.19512	0.17453	0.17105	0.17986	0.17978	0.01563	0.10606	0.13077	0.16279	0.07527	0.09639	0.11957	0.16216	0.04054	0.08738	0.08403	0.17213	0.13077	0.19792	0.10606	0.14141	0.18056	0.12879	0.18095	0.19708	0.00000	0.10843	0.11111	0.22917	0.14667	0.09709
0.15347	0.01852	0.21774	0.14815	0.18182	0.11765	0.11644	0.08696	0.17857	0.11607	0.15556	0.00000	0.17526	0.14423	0.06452	0.14516	0.16552	0.05882	0.03704	0.16981	0.14904	0.11268	0.14074	0.14458	0.00000	0.11475	0.13223	0.14286	0.09756	0.08861	0.14815	0.16547	0.04688	0.08511	0.08182	0.16667	0.13223	0.23529	0.10569	0.10753	0.12676	0.13008	0.21277	0.15789	0.02083	0.09333	0.10390	0.31707	0.16923	0.11957
0.08081	0.02857	0.13793	0.10569	0.12295	0.10145	0.09924	0.12500	0.08485	0.11579	0.08974	0.00000	0.13095	0.07882	0.04444	0.13889	0.11940	0.06061	0.03175	0.10596	0.07843	0.11111	0.11570	0.16923	0.00000	0.09346	0.12381	0.07805	0.09231	0.06993	0.17460	0.10000	0.06667	0.10667	0.07527	0.16327	0.12381	0.14667	0.14706	0.09091	0.11905	0.11111	0.18750	0.12500	0.00000	0.14545	0.06338	0.15584	0.18750	0.12000
0.09314	0.02273	0.12800	0.11538	0.10606	0.11842	0.13333	0.11111	0.09302	0.08491	0.08046	0.00000	0.11828	0.09091	0.05660	0.13793	0.10417	0.04762	0.04225	0.11392	0.09048	0.09524	0.09924	0.14865	0.02273	0.11504	0.12389	0.08491	0.06667	0.10204	0.15278	0.10145	0.07547	0.09524	0.06863	0.12844	0.12389	0.10465	0.12500	0.09412	0.09489	0.12174	0.11828	0.13386	0.00000	0.18033	0.07383	0.13953	0.11864	0.12048
0.10000	0.02439	0.14050	0.11811	0.11719	0.12329	0.12782	0.11538	0.08824	0.08738	0.08333	0.00000	0.13483	0.09756	0.03922	0.15179	0.11429	0.05128	0.02899	0.12338	0.09709	0.10000	0.11024	0.15493	0.00000	0.12844	0.12727	0.09135	0.06944	0.09655	0.12676	0.11194	0.08000	0.09877	0.07071	0.15385	0.12727	0.10843	0.14953	0.09756	0.10526	0.12500	0.14773	0.14634	0.00000	0.18966	0.06803	0.11765	0.12500	0.12500
0.16098	0.01695	0.21875	0.14286	0.19259	0.16279	0.12752	0.07143	0.18713	0.14035	0.14737	0.00000	0.16667	0.15714	0.07576	0.15748	0.18367	0.05357	0.03488	0.18634	0.16190	0.09091	0.13571	0.16279	0.01695	0.11905	0.13600	0.15023	0.09195	0.08589	0.12644	0.15172	0.04348	0.10309	0.09735	0.17949	0.13600	0.17021	0.11024	0.10204	0.13793	0.13386	0.17822	0.19549	0.00000	0.11538	0.10759	0.29885	0.17391	0.10204
0.07772	0.03448	0.13514	0.06557	0.11017	0.09375	0.06154	0.02740	0.10191	0.11111	0.09722	0.00000	0.08537	0.07576	0.05128	0.08333	0.10769	0.07407	0.01724	0.10274	0.07538	0.08000	0.05738	0.11111	0.00000	0.05714	0.07692	0.07500	0.08333	0.03521	0.13333	0.09600	0.07692	0.05479	0.08046	0.10204	0.07692	0.14286	0.07767	0.06849	0.07143	0.07547	0.17105	0.11207	0.00000	0.05556	0.07407	0.18571	0.18605	0.09859
0.07772	0.03448	0.13514	0.06557	0.11017	0.09375	0.06154	0.02740	0.10191	0.11111	0.09722	0.00000	0.08537	0.07576	0.05128	0.08333	0.10769	0.07407	0.01724	0.10274	0.07538	0.08000	0.05738	0.11111	0.00000	0.05714	0.07692	0.07500	0.08333	0.03521	0.13333	0.09600	0.07692	0.05479	0.08046	0.10204	0.07692	0.14286	0.07767	0.06849	0.07143	0.07547	0.17105	0.11207	0.00000	0.05556	0.07407	0.18571	0.18605	0.09859
0.22791	0.01176	0.30000	0.23179	0.28082	0.10526	0.20497	0.12931	0.23118	0.12230	0.11570	0.01266	0.21849	0.21171	0.04301	0.20979	0.26582	0.03659	0.02679	0.26163	0.21622	0.13402	0.31206	0.13514	0.00000	0.14384	0.15862	0.20982	0.08036	0.11538	0.16981	0.18405	0.03158	0.07258	0.07143	0.21481	0.15862	0.20354	0.15972	0.13559	0.28188	0.15646	0.29464	0.25850	0.01266	0.07619	0.12291	0.18803	0.12632	0.08943
0.13942	0.05357	0.19231	0.16912	0.18519	0.12500	0.16783	0.13043	0.13483	0.11207	0.11340	0.00000	0.12381	0.14151	0.04478	0.20661	0.16107	0.03571	0.03529	0.15854	0.14085	0.09211	0.17910	0.13793	0.00000	0.14754	0.18487	0.14019	0.09302	0.13548	0.12791	0.10667	0.05970	0.10417	0.08850	0.17094	0.18487	0.10101	0.15702	0.09184	0.16312	0.18182	0.15686	0.17037	0.00000	0.13158	0.08075	0.13131	0.11111	0.09184
0.13942	0.05357	0.19231	0.16912	0.18519	0.12500	0.16783	0.13043	0.13483	0.11207	0.11340	0.00000	0.12381	0.14151	0.04478	0.20661	0.16107	0.03571	0.03529	0.15854	0.14085	0.09211	0.17910	0.13793	0.00000	0.14754	0.18487	0.14019	0.09302	0.13548	0.12791	0.10667	0.05970	0.10417	0.08850	0.17094	0.18487	0.10101	0.15702	0.09184	0.16312	0.18182	0.15686	0.17037	0.00000	0.13158	0.08075	0.13131	0.11111	0.09184
0.06965	0.02778	0.10833	0.09600	0.08661	0.08451	0.09848	0.13889	0.07143	0.07000	0.08861	0.00000	0.12941	0.07317	0.04348	0.11712	0.08633	0.05882	0.04762	0.09804	0.07282	0.10909	0.08800	0.18462	0.00000	0.12381	0.09174	0.07246	0.07463	0.06944	0.11940	0.12500	0.06522	0.07692	0.07447	0.12745	0.09174	0.11538	0.12381	0.07595	0.08397	0.09009	0.12941	0.10569	0.00000	0.12281	0.04828	0.12500	0.13725	0.10390
0.14573	0.02041	0.22689	0.17188	0.20800	0.11111	0.15328	0.13095	0.16265	0.10092	0.15116	0.02326	0.19780	0.14778	0.07018	0.18103	0.20588	0.06522	0.02597	0.19079	0.15271	0.15625	0.18254	0.15385	0.00000	0.13913	0.12821	0.14634	0.08974	0.08442	0.17333	0.16296	0.05085	0.08989	0.07547	0.20755	0.12821	0.20482	0.15929	0.12644	0.19231	0.12605	0.21111	0.22131	0.00000	0.11594	0.10000	0.27160	0.16393	0.11364
0.15578	0.01961	0.23333	0.16031	0.21429	0.12195	0.14286	0.12791	0.16766	0.10909	0.14773	0.02222	0.16842	0.15764	0.06780	0.18803	0.19424	0.06250	0.02532	0.19608	0.16256	0.18750	0.20800	0.13580	0.00000	0.12712	0.13559	0.15610	0.08750	0.09740	0.18421	0.14388	0.04918	0.07609	0.08411	0.20370	0.13559	0.21429	0.14655	0.13636	0.20769	0.13333	0.21978	0.20800	0.00000	0.08219	0.09868	0.25000	0.15873	0.11111
0.11538	0.03846	0.15385	0.14074	0.13971	0.13253	0.13287	0.15116	0.11932	0.13761	0.13187	0.00000	0.15306	0.10233	0.06557	0.14634	0.12752	0.03922	0.03750	0.12805	0.09677	0.11429	0.12500	0.20513	0.00000	0.09756	0.13333	0.10648	0.08537	0.11039	0.15000	0.11034	0.08197	0.16092	0.08257	0.17857	0.13333	0.16854	0.13445	0.15909	0.12766	0.14050	0.20213	0.14179	0.00000	0.17391	0.13423	0.18889	0.15385	0.15909
0.14851	0.01887	0.20968	0.14074	0.17424	0.11905	0.10959	0.08791	0.17262	0.11712	0.15730	0.00000	0.16495	0.13942	0.06557	0.14634	0.15862	0.03922	0.03750	0.16352	0.14423	0.11429	0.13333	0.14634	0.00000	0.11570	0.13333	0.13810	0.09877	0.08228	0.15000	0.15000	0.04762	0.08602	0.08257	0.16814	0.13333	0.22353	0.10656	0.10870	0.11972	0.13115	0.21505	0.15038	0.02128	0.09459	0.10458	0.32099	0.17188	0.12088
0.22273	0.01111	0.28966	0.22436	0.27152	0.11017	0.19880	0.12397	0.23158	0.11034	0.11111	0.01190	0.20968	0.20705	0.04082	0.21088	0.25767	0.03448	0.02564	0.25424	0.21145	0.12745	0.28378	0.12931	0.01111	0.14667	0.16107	0.20524	0.07692	0.10638	0.16216	0.17857	0.03000	0.06977	0.06897	0.21583	0.16107	0.18487	0.16216	0.13008	0.25641	0.15894	0.28205	0.25000	0.01190	0.07273	0.12568	0.18033	0.12000	0.08594
0.22273	0.01111	0.28966	0.22436	0.27152	0.11017	0.19880	0.12397	0.23158	0.11034	0.11111	0.01190	0.20968	0.20705	0.04082	0.21088	0.25767	0.03448	0.02564	0.25424	0.21145	0.12745	0.28378	0.12931	0.01111	0.14667	0.16107	0.20524	0.07692	0.10638	0.16216	0.17857	0.03000	0.06977	0.06897	0.21583	0.16107	0.18487	0.16216	0.13008	0.25641	0.15894	0.28205	0.25000	0.01190	0.07273	0.12568	0.18033	0.12000	0.08594
0.22791	0.01176	0.30000	0.23179	0.28082	0.11504	0.20497	0.11017	0.23118	0.11429	0.11570	0.01266	0.21849	0.21171	0.04301	0.20979	0.26582	0.03659	0.02679	0.26163	0.21622	0.08911	0.26712	0.13514	0.00000	0.14384	0.15862	0.20444	0.08036	0.10929	0.16981	0.18405	0.03158	0.07258	0.07914	0.20588	0.15862	0.19298	0.15172	0.10744	0.24026	0.15646	0.29464	0.25850	0.01266	0.07619	0.12921	0.18803	0.12632	0.08943
0.03941	0.03125	0.06612	0.04724	0.05512	0.05797	0.04444	0.02632	0.05389	0.09574	0.06494	0.00000	0.05747	0.03846	0.04762	0.06195	0.05755	0.06667	0.01639	0.05128	0.03828	0.05556	0.04762	0.08955	0.00000	0.04587	0.06481	0.03810	0.09677	0.02740	0.10938	0.05263	0.07143	0.08108	0.05435	0.07767	0.06481	0.10667	0.06542	0.06579	0.05344	0.05405	0.08235	0.05600	0.00000	0.11111	0.06475	0.11688	0.14894	0.09459
0.08081	0.02857	0.12821	0.11475	0.11382	0.10145	0.10769	0.17391	0.08485	0.06000	0.08974	0.00000	0.14458	0.08416	0.04444	0.12844	0.10294	0.06061	0.04839	0.11333	0.08374	0.15385	0.11570	0.18750	0.00000	0.12500	0.11321	0.08333	0.05970	0.08511	0.17460	0.12598	0.06667	0.06410	0.06383	0.12871	0.11321	0.13158	0.12500	0.09091	0.11024	0.11111	0.15854	0.11570	0.00000	0.10526	0.07092	0.11250	0.14000	0.10526
0.13942	0.05357	0.19231	0.16912	0.18519	0.12500	0.16783	0.13043	0.13483	0.11207	0.11340	0.00000	0.12381	0.14151	0.04478	0.20661	0.16107	0.03571	0.03529	0.15854	0.14085	0.09211	0.17910	0.13793	0.00000	0.14754	0.18487	0.14019	0.09302	0.13548	0.12791	0.10667	0.05970	0.10417	0.08850	0.17094	0.18487	0.10101	0.15702	0.09184	0.16312	0.18182	0.15686	0.17037	0.00000	0.13158	0.08075	0.13131	0.11111	0.09184
0.13942	0.05357	0.19231	0.16912	0.18519	0.12500	0.16783	0.13043	0.13483	0.11207	0.11340	0.00000	0.12381	0.14151	0.04478	0.20661	0.16107	0.03571	0.03529	0.15854	0.14085	0.09211	0.17910	0.13793	0.00000	0.14754	0.18487	0.14019	0.09302	0.13548	0.12791	0.10667	0.05970	0.10417	0.08850	0.17094	0.18487	0.10101	0.15702	0.09184	0.16312	0.18182	0.15686	0.17037	0.00000	0.13158	0.08075	0.13131	0.11111	0.09184
0.07000	0.02857	0.11864	0.07937	0.09600	0.07042	0.06667	0.06579	0.08485	0.10417	0.07595	0.00000	0.06742	0.06829	0.09302	0.07895	0.08696	0.06061	0.03175	0.09150	0.06796	0.07143	0.06299	0.11765	0.00000	0.06364	0.08257	0.06763	0.07576	0.04082	0.13846	0.09160	0.06667	0.07792	0.09890	0.08571	0.08257	0.14667	0.07339	0.12000	0.06818	0.08108	0.13095	0.10656	0.00000	0.14545	0.07092	0.17105	0.16327	0.10526
0.09950	0.02381	0.14876	0.11719	0.14286	0.12162	0.12687	0.11392	0.10714	0.09709	0.10843	0.00000	0.13333	0.10244	0.10204	0.15044	0.13768	0.05000	0.05882	0.14474	0.10194	0.11667	0.13600	0.15278	0.02381	0.11712	0.12613	0.10145	0.08333	0.10345	0.17391	0.11111	0.05769	0.05882	0.05941	0.17476	0.12613	0.17722	0.16981	0.09639	0.13846	0.11404	0.17241	0.13600	0.00000	0.07692	0.06757	0.17073	0.18519	0.13750
0.11940	0.02174	0.18182	0.13953	0.14729	0.11538	0.10714	0.08235	0.15152	0.11429	0.18519	0.00000	0.13978	0.11111	0.03571	0.14530	0.14184	0.04545	0.02703	0.14103	0.11594	0.10938	0.11450	0.16000	0.00000	0.10345	0.14159	0.11005	0.10811	0.07190	0.16438	0.11594	0.05357	0.09302	0.07767	0.16822	0.14159	0.16867	0.10345	0.10465	0.10949	0.13913	0.19101	0.14961	0.00000	0.08824	0.10204	0.38889	0.19298	0.13095
0.16268	0.01563	0.22901	0.16197	0.19424	0.15385	0.14570	0.06796	0.18182	0.13445	0.14000	0.01724	0.20388	0.16432	0.05556	0.16031	0.19333	0.04918	0.03297	0.18788	0.16901	0.09877	0.15493	0.15385	0.01563	0.12308	0.13953	0.16279	0.08696	0.08333	0.13187	0.17808	0.04054	0.13131	0.09322	0.18182	0.13953	0.23656	0.14063	0.13000	0.14094	0.14615	0.20388	0.19708	0.01724	0.13580	0.11801	0.28261	0.16216	0.09709
0.10660	0.02564	0.15254	0.12000	0.14634	0.14286	0.12121	0.13333	0.09581	0.06796	0.09877	0.00000	0.13793	0.10396	0.04082	0.14414	0.12409	0.05405	0.02985	0.14000	0.10345	0.14286	0.12097	0.17647	0.00000	0.11009	0.11927	0.09756	0.05634	0.09790	0.16418	0.11364	0.08333	0.08750	0.06122	0.13462	0.11927	0.12500	0.12037	0.11392	0.11538	0.11712	0.15116	0.14876	0.00000	0.15517	0.09155	0.10714	0.15094	0.12821
0.11607	0.02857	0.13514	0.14667	0.10191	0.08738	0.14650	0.06364	0.13158	0.14516	0.13084	0.00000	0.10084	0.11842	0.05063	0.11972	0.10059	0.02899	0.06316	0.12778	0.11304	0.06667	0.14000	0.08738	0.00000	0.08511	0.14074	0.12227	0.05941	0.09249	0.11111	0.13291	0.10526	0.13333	0.12397	0.12782	0.14074	0.14019	0.12500	0.10092	0.12739	0.14706	0.10084	0.12500	0.00000	0.08791	0.13333	0.12613	0.06897	0.14286
0.12444	0.02740	0.13245	0.15894	0.09317	0.09524	0.15823	0.08108	0.12371	0.14173	0.14815	0.00000	0.10744	0.11688	0.07500	0.13287	0.09884	0.02778	0.08333	0.11351	0.11159	0.07609	0.12987	0.09524	0.00000	0.11429	0.12950	0.11588	0.08911	0.08475	0.08654	0.13043	0.10127	0.17308	0.13008	0.13333	0.12950	0.12613	0.13043	0.11818	0.12500	0.13571	0.09836	0.12258	0.00000	0.10870	0.13095	0.15315	0.07865	0.14953
0.09091	0.02703	0.13559	0.09524	0.12097	0.13043	0.09774	0.10667	0.09697	0.09091	0.11538	0.00000	0.12791	0.09406	0.06522	0.12613	0.10949	0.05714	0.04688	0.13423	0.09360	0.12727	0.12295	0.14706	0.02703	0.10185	0.12150	0.09314	0.08955	0.09155	0.18750	0.09848	0.06383	0.06250	0.07368	0.13725	0.12150	0.17333	0.15534	0.10256	0.11719	0.10909	0.16867	0.10484	0.00000	0.08333	0.06993	0.13750	0.20408	0.13158
0.14925	0.01923	0.23140	0.15909	0.21260	0.12048	0.14184	0.10112	0.16667	0.10811	0.15909	0.02174	0.16667	0.15122	0.08475	0.17647	0.19286	0.06122	0.02500	0.19481	0.15610	0.11594	0.16923	0.13415	0.00000	0.11667	0.13445	0.14976	0.08642	0.09677	0.18182	0.14286	0.04839	0.07527	0.07339	0.20183	0.13445	0.21176	0.14530	0.10989	0.18797	0.13223	0.23077	0.20635	0.00000	0.08108	0.09804	0.24706	0.15625	0.10989
0.13830	0.02857	0.17857	0.12397	0.19130	0.08571	0.10769	0.05195	0.16234	0.10417	0.16438	0.03448	0.09195	0.12887	0.06818	0.13889	0.18110	0.06061	0.01563	0.17606	0.13402	0.09091	0.11570	0.10145	0.00000	0.09346	0.10280	0.12755	0.10938	0.03378	0.13846	0.13492	0.06667	0.07792	0.07527	0.21277	0.10280	0.16216	0.14706	0.09091	0.12800	0.10092	0.17284	0.20536	0.00000	0.05000	0.07092	0.27143	0.18750	0.12000
0.08458	0.02564	0.14286	0.10236	0.13710	0.12676	0.09630	0.08974	0.09581	0.08911	0.09877	0.00000	0.12500	0.08780	0.04082	0.12389	0.12409	0.05405	0.02985	0.11765	0.08738	0.12281	0.13008	0.14286	0.00000	0.08036	0.12963	0.08696	0.10294	0.09028	0.20000	0.09701	0.06122	0.10127	0.06122	0.12381	0.12963	0.16883	0.14151	0.10000	0.13281	0.11712	0.16471	0.12097	0.00000	0.17544	0.07639	0.13415	0.19608	0.11392
0.14737	0.02564	0.22523	0.15702	0.18487	0.17647	0.14729	0.04938	0.16561	0.14583	0.17105	0.00000	0.16471	0.13776	0.06250	0.10435	0.17557	0.05405	0.02985	0.17931	0.13706	0.10345	0.12097	0.12676	0.00000	0.09009	0.14019	0.13636	0.07143	0.04667	0.16418	0.13953	0.08333	0.07407	0.10638	0.11321	0.14019	0.15385	0.13084	0.11392	0.14173	0.13761	0.23750	0.20870	0.00000	0.08065	0.09155	0.24000	0.17308	0.12821
0.12440	0.01786	0.18605	0.14599	0.16176	0.14118	0.16197	0.08511	0.13636	0.14414	0.12766	0.00000	0.12621	0.12150	0.06250	0.14286	0.14765	0.03704	0.04878	0.14634	0.12093	0.10959	0.13869	0.14118	0.01786	0.08661	0.14876	0.12037	0.10843	0.11538	0.23377	0.12329	0.06154	0.10638	0.11009	0.13445	0.14876	0.18889	0.15000	0.11702	0.13287	0.14634	0.19588	0.15556	0.00000	0.12000	0.12418	0.19565	0.16418	0.12903
0.13830	0.02857	0.17857	0.12397	0.19130	0.08571	0.10769	0.05195	0.16234	0.10417	0.16438	0.03448	0.09195	0.12887	0.06818	0.13889	0.18110	0.06061	0.01563	0.17606	0.13402	0.09091	0.11570	0.10145	0.00000	0.09346	0.10280	0.12755	0.10938	0.03378	0.13846	0.13492	0.06667	0.07792	0.07527	0.21277	0.10280	0.16216	0.14706	0.09091	0.12800	0.10092	0.17284	0.20536	0.00000	0.05000	0.07092	0.27143	0.18750	0.12000
0.13830	0.02857	0.17857	0.12397	0.19130	0.08571	0.10769	0.05195	0.16234	0.10417	0.16438	0.03448	0.09195	0.12887	0.06818	0.13889	0.18110	0.06061	0.01563	0.17606	0.13402	0.09091	0.11570	0.10145	0.00000	0.09346	0.10280	0.12755	0.10938	0.03378	0.13846	0.13492	0.06667	0.07792	0.07527	0.21277	0.10280	0.16216	0.14706	0.09091	0.12800	0.10092	0.17284	0.20536	0.00000	0.05000	0.07092	0.27143	0.18750	0.12000
0.13830	0.02857	0.17857	0.12397	0.19130	0.08571	0.10769	0.05195	0.16234	0.10417	0.16438	0.03448	0.09195	0.12887	0.06818	0.13889	0.18110	0.06061	0.01563	0.17606	0.13402	0.09091	0.11570	0.10145	0.00000	0.09346	0.10280	0.12755	0.10938	0.03378	0.13846	0.13492	0.06667	0.07792	0.07527	0.21277	0.10280	0.16216	0.14706	0.09091	0.12800	0.10092	0.17284	0.20536	0.00000	0.05000	0.07092	0.27143	0.18750	0.12000
0.08163	0.03030	0.14035	0.10744	0.12500	0.10448	0.10078	0.11268	0.08589	0.09474	0.10667	0.00000	0.13415	0.07960	0.04651	0.12037	0.12121	0.06452	0.03279	0.10738	0.07921	0.11538	0.11765	0.17460	0.00000	0.09524	0.11538	0.07882	0.11290	0.07092	0.22034	0.10156	0.06977	0.10959	0.06522	0.14286	0.11538	0.15068	0.16162	0.09333	0.12097	0.10280	0.19231	0.12712	0.00000	0.15094	0.06429	0.14474	0.22222	0.12329
0.11818	0.03030	0.12329	0.14286	0.08333	0.10204	0.14286	0.07619	0.11640	0.15000	0.15842	0.00000	0.09483	0.11062	0.05333	0.13139	0.08333	0.03077	0.08989	0.10556	0.10526	0.08235	0.12081	0.10204	0.00000	0.11194	0.12782	0.10965	0.09574	0.08824	0.09278	0.12903	0.11111	0.17347	0.12821	0.13178	0.12782	0.12381	0.12030	0.10476	0.10897	0.13433	0.09483	0.10596	0.00000	0.10465	0.13665	0.16346	0.08537	0.16000
0.13793	0.02381	0.17419	0.16981	0.14024	0.10526	0.18293	0.11017	0.14500	0.12230	0.14407	0.00000	0.13281	0.13502	0.06593	0.15333	0.12994	0.03659	0.07477	0.14815	0.12971	0.08911	0.15625	0.21154	0.00000	0.12081	0.13514	0.13866	0.06140	0.10929	0.11712	0.14881	0.10112	0.13675	0.10294	0.15493	0.13514	0.14286	0.14384	0.13559	0.15758	0.14094	0.15079	0.14907	0.00000	0.10784	0.16185	0.16807	0.10309	0.14530
0.06736	0.03704	0.10714	0.05785	0.08403	0.06250	0.05426	0.04286	0.08228	0.08889	0.08451	0.00000	0.06098	0.06566	0.05405	0.08491	0.08397	0.08000	0.01786	0.09655	0.06533	0.06122	0.04959	0.09677	0.00000	0.06863	0.06796	0.06500	0.08621	0.02837	0.11864	0.08000	0.08108	0.05634	0.06977	0.09278	0.06796	0.11429	0.07921	0.07042	0.05556	0.06667	0.12987	0.09483	0.00000	0.05769	0.05147	0.17391	0.19512	0.13433
0.14136	0.02564	0.23636	0.15702	0.18487	0.14286	0.14729	0.03659	0.16561	0.15789	0.15584	0.00000	0.17857	0.13776	0.06250	0.10435	0.17557	0.05405	0.02985	0.17931	0.13131	0.08475	0.12097	0.12676	0.00000	0.09009	0.14019	0.13636	0.07143	0.04667	0.14706	0.14844	0.08333	0.07407	0.09474	0.11321	0.14019	0.13924	0.14151	0.10000	0.14173	0.13761	0.25316	0.20870	0.00000	0.08065	0.08392	0.20779	0.17308	0.11392
0.09901	0.02326	0.15702	0.13386	0.16000	0.12000	0.14286	0.14103	0.11310	0.09615	0.14815	0.00000	0.11957	0.10194	0.10000	0.16964	0.12857	0.04878	0.05797	0.15132	0.10145	0.11475	0.16260	0.15068	0.02326	0.12613	0.13514	0.10628	0.09722	0.09524	0.17143	0.11852	0.05660	0.08333	0.05882	0.18447	0.13514	0.16049	0.15741	0.09524	0.15504	0.13274	0.21176	0.14400	0.00000	0.07576	0.09655	0.15476	0.18182	0.15000
0.16425	0.01613	0.23256	0.13986	0.20588	0.19767	0.12500	0.08000	0.18391	0.16667	0.13131	0.00000	0.16190	0.16588	0.08824	0.15385	0.18000	0.05085	0.04545	0.19018	0.17062	0.14474	0.15714	0.15730	0.01613	0.11628	0.13281	0.15888	0.07692	0.09091	0.18824	0.14865	0.04167	0.08911	0.09483	0.16529	0.13281	0.17708	0.11628	0.12121	0.15862	0.13077	0.18447	0.20896	0.00000	0.12500	0.11250	0.30337	0.15068	0.11000
0.10145	0.04167	0.14063	0.12782	0.13534	0.12500	0.13669	0.13095	0.11561	0.11111	0.16471	0.00000	0.14737	0.09906	0.07018	0.15126	0.12329	0.04255	0.02597	0.11728	0.09346	0.10448	0.11194	0.18421	0.00000	0.09167	0.11864	0.10329	0.07595	0.08442	0.12821	0.11348	0.08772	0.15476	0.07547	0.17431	0.11864	0.16279	0.12931	0.11364	0.10714	0.12605	0.17204	0.14615	0.00000	0.14925	0.12245	0.24096	0.14516	0.15294
0.11386	0.04444	0.17213	0.13953	0.17460	0.16000	0.15672	0.13580	0.11111	0.13592	0.14286	0.00000	0.13978	0.11650	0.11538	0.17544	0.14184	0.04545	0.07042	0.16340	0.11594	0.16393	0.15873	0.19178	0.02174	0.12281	0.14159	0.11538	0.10811	0.13889	0.21429	0.12409	0.05357	0.10588	0.06731	0.17925	0.14159	0.18293	0.17431	0.11765	0.15152	0.13913	0.20455	0.14961	0.00000	0.10448	0.10204	0.16279	0.17241	0.17284
0.12834	0.06452	0.20561	0.12712	0.17544	0.08955	0.11024	0.04000	0.12821	0.11957	0.17143	0.00000	0.12195	0.11917	0.04762	0.13208	0.16667	0.06667	0.01639	0.16312	0.12435	0.07547	0.10924	0.10606	0.00000	0.08571	0.11650	0.11795	0.09677	0.04895	0.14516	0.12000	0.07143	0.08108	0.07778	0.14433	0.11650	0.15278	0.12871	0.09459	0.11290	0.11429	0.21053	0.15789	0.00000	0.05263	0.08824	0.28358	0.25581	0.15714
0.11111	0.04000	0.15625	0.13433	0.15038	0.10843	0.14286	0.14118	0.11429	0.11927	0.13483	0.00000	0.14433	0.10849	0.06780	0.16807	0.13699	0.04082	0.02532	0.12963	0.10280	0.10145	0.12687	0.17949	0.00000	0.09016	0.13559	0.11268	0.08750	0.08333	0.13924	0.11189	0.08475	0.15116	0.08411	0.19266	0.13559	0.14607	0.14655	0.11111	0.12143	0.14286	0.19355	0.16154	0.00000	0.14493	0.11333	0.16667	0.14063	0.14943
0.10995	0.03030	0.16071	0.10744	0.11570	0.10448	0.10078	0.03947	0.12025	0.09474	0.16901	0.00000	0.12048	0.10152	0.07143	0.11009	0.11278	0.06452	0.03279	0.12245	0.10660	0.07407	0.09016	0.10448	0.00000	0.07477	0.09434	0.10050	0.09524	0.06338	0.12500	0.10156	0.06977	0.08000	0.08889	0.12000	0.09434	0.16667	0.09524	0.07895	0.09449	0.09259	0.16250	0.12712	0.00000	0.07018	0.06429	0.27941	0.17021	0.10811
0.06633	0.03333	0.10435	0.10084	0.09091	0.09231	0.09449	0.13433	0.06748	0.07447	0.09589	0.00000	0.13924	0.06468	0.05000	0.12381	0.09023	0.07143	0.05263	0.09459	0.06436	0.12245	0.09244	0.20339	0.00000	0.13131	0.09709	0.06404	0.06452	0.05714	0.13115	0.12195	0.07500	0.06849	0.06742	0.13542	0.09709	0.12500	0.13131	0.08219	0.08800	0.09524	0.13924	0.10169	0.00000	0.13725	0.05797	0.10526	0.15556	0.11268
0.08247	0.03226	0.13274	0.07317	0.10833	0.09091	0.07692	0.05479	0.10063	0.10870	0.09459	0.00000	0.09639	0.08040	0.13158	0.10185	0.10606	0.06897	0.05172	0.10135	0.08000	0.07692	0.06504	0.12500	0.00000	0.06604	0.07547	0.07960	0.08065	0.04196	0.12903	0.10317	0.07317	0.05333	0.09091	0.11111	0.07547	0.17143	0.08654	0.06667	0.07031	0.07407	0.15190	0.11017	0.00000	0.07273	0.07299	0.19718	0.17778	0.09589
0.15347	0.01852	0.21774	0.14815	0.18182	0.11765	0.11644	0.08696	0.17857	0.11607	0.15556	0.00000	0.17526	0.14423	0.06452	0.14516	0.16552	0.05882	0.03704	0.16981	0.14904	0.11268	0.14074	0.14458	0.00000	0.11475	0.13223	0.14286	0.09756	0.08861	0.14815	0.16547	0.04688	0.08511	0.08182	0.16667	0.13223	0.23529	0.10569	0.10753	0.12676	0.13008	0.21277	0.15789	0.02083	0.09333	0.10390	0.31707	0.16923	0.11957
0.14851	0.01887	0.20968	0.14074	0.17424	0.11905	0.10959	0.08791	0.17262	0.11712	0.15730	0.00000	0.16495	0.13942	0.06557	0.14634	0.15862	0.03922	0.03750	0.16352	0.14423	0.11429	0.13333	0.14634	0.00000	0.11570	0.13333	0.13810	0.09877	0.08228	0.15000	0.15000	0.04762	0.08602	0.08257	0.16814	0.13333	0.22353	0.10656	0.10870	0.11972	0.13115	0.21505	0.15038	0.02128	0.09459	0.10458	0.32099	0.17188	0.12088
0.11940	0.02174	0.18182	0.13953	0.14729	0.11538	0.10714	0.08235	0.15152	0.11429	0.18519	0.00000	0.13978	0.11111	0.03571	0.14530	0.14184	0.04545	0.02703	0.14103	0.11594	0.10938	0.11450	0.16000	0.00000	0.10345	0.14159	0.11005	0.10811	0.07190	0.16438	0.11594	0.05357	0.09302	0.07767	0.16822	0.14159	0.16867	0.10345	0.10465	0.10949	0.13913	0.19101	0.14961	0.00000	0.08824	0.10204	0.38889	0.19298	0.13095
0.11386	0.02174	0.17213	0.13953	0.13846	0.11538	0.10714	0.06977	0.14458	0.11429	0.18519	0.00000	0.12766	0.10577	0.03571	0.14530	0.13380	0.04545	0.02703	0.13376	0.11058	0.10938	0.10606	0.16000	0.00000	0.10345	0.14159	0.10476	0.07895	0.06494	0.16438	0.11594	0.05357	0.09302	0.07767	0.16822	0.14159	0.16867	0.10345	0.10465	0.10145	0.13913	0.19101	0.14063	0.00000	0.08824	0.10204	0.38889	0.19298	0.11765
0.14070	0.02083	0.21849	0.15504	0.19048	0.11250	0.12950	0.08046	0.17791	0.11215	0.16667	0.02381	0.14894	0.13725	0.05263	0.16239	0.18116	0.06667	0.02632	0.17647	0.14216	0.10606	0.14729	0.15584	0.00000	0.11111	0.13913	0.13592	0.09091	0.06410	0.16000	0.13043	0.05172	0.09091	0.07619	0.19811	0.13913	0.17857	0.11111	0.10227	0.14074	0.13675	0.18681	0.18400	0.00000	0.08571	0.09333	0.34211	0.18644	0.11494
0.13235	0.01923	0.19200	0.13333	0.15789	0.12048	0.10274	0.06522	0.15294	0.11818	0.15909	0.00000	0.15464	0.12381	0.03226	0.13821	0.14384	0.04000	0.02500	0.15000	0.12857	0.11594	0.12593	0.14815	0.00000	0.10744	0.13445	0.12264	0.08642	0.06918	0.15190	0.13475	0.04839	0.08696	0.07339	0.15929	0.13445	0.19767	0.09836	0.10989	0.12057	0.13223	0.21739	0.14286	0.02174	0.08108	0.11258	0.32500	0.17460	0.10989
0.14216	0.01852	0.20800	0.13971	0.17293	0.11765	0.10884	0.07527	0.17160	0.11607	0.15556	0.00000	0.16327	0.13876	0.06452	0.14516	0.15753	0.03846	0.03704	0.16250	0.14354	0.11268	0.13235	0.14458	0.00000	0.11475	0.13223	0.13744	0.08434	0.07500	0.14815	0.14894	0.04688	0.08511	0.08182	0.16667	0.13223	0.22093	0.10569	0.10753	0.11888	0.13008	0.21277	0.14925	0.02083	0.09333	0.11111	0.31707	0.16923	0.10753
0.13366	0.02000	0.19512	0.13534	0.16031	0.12346	0.10417	0.07865	0.15476	0.12037	0.16279	0.00000	0.15789	0.12500	0.03333	0.14050	0.14583	0.04167	0.02564	0.15190	0.12981	0.11940	0.12782	0.15190	0.00000	0.10924	0.13675	0.12381	0.10256	0.07692	0.15584	0.13669	0.05000	0.08889	0.07477	0.16216	0.13675	0.20238	0.10000	0.11236	0.12230	0.13445	0.22222	0.14504	0.02273	0.08333	0.10667	0.33333	0.18033	0.12500
0.07732	0.03333	0.11404	0.07377	0.10000	0.05970	0.07752	0.05556	0.09434	0.08602	0.08108	0.00000	0.07143	0.07538	0.10526	0.10280	0.10687	0.07143	0.03448	0.10959	0.07500	0.05769	0.05691	0.10938	0.00000	0.08738	0.07619	0.07463	0.08197	0.03497	0.11290	0.09524	0.07500	0.04000	0.06742	0.12371	0.07619	0.12500	0.09804	0.06757	0.07087	0.07477	0.12500	0.12069	0.00000	0.05455	0.05036	0.20000	0.18182	0.12857
0.09000	0.02564	0.14286	0.10236	0.12800	0.12676	0.10448	0.10390	0.09581	0.10000	0.11250	0.00000	0.12500	0.09314	0.06250	0.13393	0.11594	0.05405	0.04545	0.13245	0.09268	0.12281	0.13008	0.14286	0.02564	0.10000	0.11927	0.09223	0.08696	0.09790	0.18182	0.09701	0.06122	0.07407	0.06122	0.14563	0.11927	0.16883	0.15238	0.10000	0.12403	0.10714	0.17857	0.11200	0.00000	0.08065	0.06897	0.14815	0.19608	0.14286
0.07813	0.03571	0.13636	0.07500	0.11111	0.11290	0.07031	0.04225	0.09554	0.12500	0.09859	0.00000	0.10000	0.07614	0.05263	0.08411	0.10853	0.07692	0.01754	0.10345	0.07576	0.08163	0.06667	0.11290	0.00000	0.05769	0.07767	0.07538	0.08475	0.03546	0.15517	0.09677	0.07895	0.05556	0.09412	0.09184	0.07767	0.14493	0.08911	0.08451	0.07200	0.07619	0.17333	0.11304	0.00000	0.05660	0.08271	0.18841	0.19048	0.10000
0.06122	0.03448	0.10526	0.05691	0.08264	0.06061	0.05344	0.04167	0.08125	0.09890	0.08219	0.00000	0.05952	0.05970	0.07895	0.07339	0.08271	0.07407	0.01724	0.08054	0.05941	0.05882	0.04878	0.11111	0.00000	0.05714	0.06667	0.05911	0.08333	0.02797	0.17241	0.07031	0.07692	0.08451	0.08046	0.09091	0.06667	0.12676	0.06731	0.06849	0.05469	0.06542	0.12658	0.09322	0.00000	0.11765	0.06618	0.18571	0.18605	0.09859
0.07463	0.02703	0.09836	0.13115	0.08594	0.13043	0.12308	0.12162	0.07738	0.06931	0.10127	0.00000	0.16867	0.07282	0.04255	0.12613	0.10949	0.05714	0.04688	0.09740	0.07246	0.10714	0.09600	0.18182	0.00000	0.16667	0.11111	0.07212	0.10606	0.06164	0.11765	0.12403	0.08696	0.10390	0.09677	0.13725	0.11111	0.12821	0.15534	0.08861	0.09160	0.10909	0.12791	0.13223	0.00000	0.08333	0.05517	0.13750	0.15686	0.11688
0.07813	0.03571	0.13636	0.07500	0.11111	0.11290	0.07031	0.04225	0.09554	0.12500	0.09859	0.00000	0.10000	0.07614	0.05263	0.08411	0.10853	0.07692	0.01754	0.10345	0.07576	0.08163	0.06667	0.11290	0.00000	0.05769	0.07767	0.07538	0.08475	0.03546	0.15517	0.09677	0.07895	0.05556	0.09412	0.09184	0.07767	0.14493	0.08911	0.08451	0.07200	0.07619	0.17333	0.11304	0.00000	0.05660	0.08271	0.18841	0.19048	0.10000
0.14646	0.02083	0.21849	0.16406	0.20000	0.12658	0.14599	0.10588	0.17791	0.11215	0.16667	0.02381	0.16129	0.14851	0.07143	0.18261	0.19853	0.06667	0.02632	0.19205	0.15347	0.10606	0.15625	0.14103	0.02083	0.12069	0.14912	0.14706	0.10526	0.08497	0.20833	0.13869	0.05172	0.09091	0.09709	0.19811	0.14912	0.19277	0.14035	0.08989	0.16667	0.14655	0.18681	0.21311	0.00000	0.08571	0.09333	0.27500	0.18644	0.11494
0.16098	0.01695	0.22835	0.14286	0.20149	0.16279	0.12752	0.08247	0.18713	0.15044	0.13542	0.00000	0.16667	0.15714	0.09231	0.14844	0.18367	0.05357	0.04706	0.18634	0.16190	0.10526	0.14388	0.16279	0.00000	0.11024	0.13600	0.15023	0.09195	0.08589	0.16667	0.15172	0.04348	0.10309	0.09735	0.16949	0.13600	0.18280	0.11024	0.11340	0.14583	0.13386	0.19000	0.19549	0.00000	0.12987	0.11465	0.28409	0.15714	0.11340
0.18310	0.01370	0.24088	0.16000	0.17450	0.12871	0.14465	0.08182	0.19890	0.12500	0.17143	0.00000	0.16667	0.18433	0.04938	0.19259	0.16770	0.04286	0.05102	0.20588	0.18894	0.11364	0.16892	0.14000	0.01370	0.13139	0.16418	0.18265	0.10101	0.10405	0.12000	0.19079	0.06173	0.15238	0.09524	0.21600	0.16418	0.22772	0.13139	0.09910	0.16234	0.17910	0.17699	0.16892	0.01493	0.10989	0.13855	0.28283	0.14458	0.10909
0.07179	0.03333	0.11404	0.08264	0.10000	0.12698	0.08594	0.13433	0.07407	0.07447	0.09589	0.00000	0.11111	0.07000	0.07692	0.12381	0.08209	0.07143	0.05263	0.10204	0.06965	0.14583	0.10169	0.16393	0.03333	0.10891	0.10784	0.06931	0.06452	0.08824	0.16949	0.08661	0.07500	0.06849	0.05556	0.13542	0.10784	0.14085	0.12000	0.09722	0.09677	0.10577	0.15385	0.09244	0.00000	0.09434	0.07353	0.13514	0.15556	0.11268
0.14563	0.01754	0.20313	0.14493	0.16912	0.15294	0.13699	0.07292	0.16185	0.13274	0.16304	0.01961	0.15842	0.14218	0.04545	0.16000	0.16216	0.03636	0.02353	0.16667	0.14692	0.10811	0.12950	0.15294	0.01754	0.12097	0.13821	0.14085	0.08140	0.06707	0.14286	0.15385	0.04478	0.14130	0.08929	0.18261	0.13821	0.21348	0.13934	0.13978	0.13194	0.14516	0.20619	0.18045	0.01961	0.13333	0.11613	0.33735	0.16176	0.10417
0.13462	0.05455	0.16667	0.15328	0.16058	0.12644	0.16084	0.13187	0.12291	0.10345	0.12632	0.00000	0.12500	0.13679	0.06154	0.18852	0.13907	0.03636	0.04819	0.14545	0.13615	0.09333	0.15441	0.13953	0.01754	0.15833	0.16667	0.13023	0.10714	0.12903	0.12941	0.11486	0.06061	0.10526	0.08929	0.19298	0.16667	0.11340	0.16807	0.09278	0.14789	0.16393	0.15842	0.15441	0.00000	0.11842	0.08805	0.13265	0.11268	0.09278
0.13397	0.05357	0.16541	0.14388	0.16788	0.12500	0.14384	0.13043	0.12222	0.11207	0.11340	0.00000	0.12381	0.13615	0.04478	0.17742	0.14570	0.03571	0.03529	0.14458	0.13551	0.09211	0.15328	0.12500	0.00000	0.14754	0.15574	0.12963	0.10588	0.13548	0.12791	0.11409	0.05970	0.10417	0.08850	0.18103	0.15574	0.10101	0.16667	0.09184	0.13889	0.15323	0.15686	0.15328	0.00000	0.11688	0.08075	0.13131	0.11111	0.09184
0.09574	0.03704	0.15888	0.10345	0.12174	0.09677	0.08800	0.04286	0.11039	0.10112	0.16667	0.00000	0.10127	0.08763	0.05405	0.11650	0.11811	0.08000	0.01786	0.11972	0.09278	0.08333	0.08547	0.11475	0.00000	0.07921	0.10000	0.08673	0.08621	0.03571	0.15789	0.09756	0.08108	0.07143	0.08235	0.12766	0.10000	0.16418	0.09000	0.08571	0.09016	0.09804	0.17568	0.13393	0.00000	0.05769	0.06716	0.28571	0.19512	0.11765
0.08040	0.02778	0.11765	0.11382	0.10400	0.08451	0.11538	0.18841	0.08434	0.08081	0.10256	0.00000	0.15663	0.08374	0.04348	0.12727	0.10219	0.05882	0.03125	0.11258	0.08867	0.10909	0.10569	0.16667	0.00000	0.12381	0.10185	0.08293	0.09091	0.07692	0.11940	0.12500	0.06522	0.07692	0.07447	0.13861	0.10185	0.11538	0.13462	0.07595	0.10078	0.10000	0.14286	0.12397	0.00000	0.12281	0.05556	0.13924	0.13725	0.10390
0.05789	0.04545	0.09174	0.06957	0.08772	0.05000	0.06504	0.04615	0.07097	0.05682	0.07463	0.00000	0.07895	0.05641	0.09677	0.07843	0.08730	0.10000	0.01961	0.08451	0.05612	0.06818	0.05172	0.10526	0.00000	0.09474	0.05000	0.05584	0.05455	0.03704	0.10909	0.11111	0.09375	0.04478	0.06098	0.08602	0.05000	0.12308	0.08333	0.05970	0.05785	0.05941	0.12329	0.09910	0.00000	0.06383	0.04545	0.13433	0.15789	0.09231
0.06736	0.03704	0.10714	0.05785	0.08403	0.06250	0.05426	0.02817	0.08228	0.10112	0.08451	0.00000	0.06098	0.06566	0.05405	0.07477	0.08397	0.08000	0.03636	0.08163	0.06533	0.06122	0.05833	0.11475	0.00000	0.07921	0.06796	0.06500	0.06780	0.03571	0.13793	0.08000	0.08108	0.08696	0.06977	0.09278	0.06796	0.13043	0.06863	0.08571	0.06400	0.06667	0.12987	0.09483	0.00000	0.14583	0.06716	0.20896	0.19512	0.10145
0.09794	0.02941	0.15929	0.12500	0.14286	0.10294	0.12598	0.12676	0.09877	0.09375	0.10526	0.00000	0.13253	0.09548	0.09524	0.16190	0.13740	0.06250	0.04918	0.13699	0.09500	0.11321	0.13559	0.17188	0.00000	0.11538	0.12500	0.09453	0.11111	0.07801	0.19672	0.10938	0.06818	0.07895	0.06452	0.17708	0.12500	0.14865	0.18367	0.09211	0.12903	0.11215	0.20513	0.14530	0.00000	0.08772	0.05634	0.15789	0.21739	0.16901
0.06863	0.02564	0.11475	0.06870	0.08462	0.06667	0.06475	0.03659	0.08929	0.10000	0.09877	0.00000	0.06452	0.06699	0.08511	0.08547	0.08451	0.05405	0.04545	0.08917	0.06667	0.06667	0.06107	0.12676	0.02564	0.07080	0.07965	0.06635	0.10294	0.05369	0.13043	0.08088	0.08333	0.11538	0.09474	0.10280	0.07965	0.12500	0.08036	0.07317	0.07407	0.07826	0.12500	0.09449	0.00000	0.13559	0.07639	0.19231	0.17308	0.11392
0.05789	0.04545	0.09174	0.06957	0.08772	0.05000	0.06504	0.04615	0.07097	0.05682	0.07463	0.00000	0.07895	0.05641	0.09677	0.07843	0.08730	0.10000	0.01961	0.08451	0.05612	0.06818	0.05172	0.10526	0.00000	0.09474	0.05000	0.05584	0.05455	0.03704	0.10909	0.11111	0.09375	0.04478	0.06098	0.08602	0.05000	0.12308	0.08333	0.05970	0.05785	0.05941	0.12329	0.09910	0.00000	0.06383	0.04545	0.13433	0.15789	0.09231
0.12019	0.05769	0.16154	0.13971	0.15556	0.13095	0.13986	0.12360	0.11236	0.11607	0.11828	0.00000	0.12871	0.12264	0.04762	0.17355	0.13423	0.03846	0.03704	0.13415	0.12207	0.09722	0.14925	0.13095	0.00000	0.15254	0.15126	0.12150	0.09756	0.13158	0.12048	0.10959	0.06349	0.10870	0.09174	0.17699	0.15126	0.10526	0.16239	0.09574	0.13475	0.14876	0.16327	0.14074	0.00000	0.12329	0.08280	0.13684	0.11765	0.09574
0.12019	0.05769	0.16154	0.13971	0.15556	0.13095	0.13986	0.12360	0.11236	0.11607	0.11828	0.00000	0.12871	0.12264	0.04762	0.17355	0.13423	0.03846	0.03704	0.13415	0.12207	0.09722	0.14925	0.13095	0.00000	0.15254	0.15126	0.12150	0.09756	0.13158	0.12048	0.10959	0.06349	0.10870	0.09174	0.17699	0.15126	0.10526	0.16239	0.09574	0.13475	0.14876	0.16327	0.14074	0.00000	0.12329	0.08280	0.13684	0.11765	0.09574
0.13830	0.02857	0.17857	0.12397	0.19130	0.08571	0.10769	0.05195	0.16234	0.10417	0.16438	0.03448	0.09195	0.12887	0.06818	0.13889	0.18110	0.06061	0.01563	0.17606	0.13402	0.09091	0.11570	0.10145	0.00000	0.09346	0.10280	0.12755	0.10938	0.03378	0.13846	0.13492	0.06667	0.07792	0.07527	0.21277	0.10280	0.16216	0.14706	0.09091	0.12800	0.10092	0.17284	0.20536	0.00000	0.05000	0.07092	0.27143	0.18750	0.12000
0.09804	0.02222	0.15447	0.13178	0.13077	0.10256	0.13235	0.12346	0.09249	0.13725	0.13095	0.00000	0.12903	0.10096	0.03636	0.15652	0.11111	0.04651	0.04167	0.12025	0.10048	0.09375	0.13281	0.16216	0.00000	0.14414	0.14286	0.10000	0.10959	0.07947	0.15068	0.09286	0.07407	0.13415	0.11111	0.16981	0.14286	0.10345	0.15455	0.09302	0.12687	0.14035	0.16667	0.13281	0.00000	0.08955	0.08054	0.15116	0.13559	0.10588
0.09548	0.02564	0.14286	0.13821	0.12800	0.09589	0.13846	0.11842	0.10241	0.10000	0.11250	0.00000	0.16471	0.09314	0.08511	0.15455	0.13235	0.05405	0.06154	0.13245	0.09268	0.10345	0.13008	0.19403	0.00000	0.13084	0.11927	0.09223	0.11940	0.06803	0.14706	0.14844	0.06122	0.07407	0.06122	0.16832	0.11927	0.15385	0.17476	0.08642	0.12403	0.10714	0.16471	0.13934	0.00000	0.09836	0.06897	0.14815	0.19608	0.15789
0.09179	0.02128	0.13386	0.12121	0.12030	0.11392	0.12230	0.19231	0.09143	0.08257	0.10227	0.00000	0.13830	0.08962	0.05357	0.13445	0.12500	0.04444	0.06944	0.10494	0.08920	0.10769	0.11364	0.15789	0.02128	0.15179	0.11111	0.08879	0.07792	0.09272	0.13158	0.12319	0.07143	0.07955	0.07692	0.13514	0.11111	0.15294	0.14159	0.10345	0.10870	0.10000	0.15054	0.13953	0.00000	0.08696	0.08667	0.14773	0.13115	0.07865
0.10145	0.04167	0.14961	0.12782	0.14394	0.12500	0.12857	0.13095	0.11561	0.13208	0.13793	0.00000	0.15957	0.10427	0.05172	0.15126	0.13103	0.04255	0.02597	0.12422	0.09859	0.10448	0.12030	0.21622	0.00000	0.09167	0.11864	0.10849	0.08974	0.08442	0.12821	0.10563	0.10714	0.15476	0.07547	0.17431	0.11864	0.14943	0.11966	0.12644	0.10714	0.12605	0.17204	0.14615	0.00000	0.14925	0.13014	0.19767	0.16393	0.16667
0.08780	0.02273	0.13710	0.10687	0.13178	0.10390	0.10072	0.09756	0.09302	0.09524	0.09302	0.00000	0.11828	0.09615	0.07692	0.13793	0.11972	0.04762	0.04225	0.13548	0.09569	0.11290	0.12500	0.13333	0.00000	0.09565	0.11404	0.09524	0.09589	0.10204	0.16901	0.10145	0.05556	0.08235	0.05825	0.14953	0.11404	0.15854	0.15596	0.09412	0.11940	0.10256	0.16854	0.11628	0.00000	0.07463	0.08108	0.13953	0.17857	0.14815
0.08673	0.02941	0.11017	0.08871	0.07087	0.08696	0.09160	0.03896	0.09877	0.07143	0.15068	0.00000	0.05618	0.08458	0.04545	0.14019	0.06429	0.06250	0.10345	0.08497	0.08416	0.11321	0.07200	0.11940	0.00000	0.14851	0.11429	0.08374	0.09375	0.10145	0.10606	0.10938	0.14634	0.09333	0.13793	0.15306	0.11429	0.11842	0.11538	0.07792	0.08527	0.13333	0.11905	0.07200	0.00000	0.06897	0.07143	0.17333	0.14286	0.07792
0.10680	0.02041	0.16800	0.14504	0.14394	0.12500	0.13669	0.14458	0.09659	0.14286	0.12500	0.00000	0.13542	0.10952	0.05172	0.15126	0.11565	0.08889	0.06757	0.13125	0.10900	0.10448	0.13740	0.18421	0.00000	0.13913	0.15789	0.10849	0.10390	0.08442	0.17333	0.11348	0.08772	0.14118	0.11765	0.16364	0.15789	0.12360	0.15929	0.15294	0.13971	0.15517	0.17204	0.14615	0.00000	0.11594	0.09272	0.14444	0.12698	0.12644
0.10050	0.02500	0.16102	0.13710	0.13600	0.12500	0.12879	0.07500	0.11515	0.12121	0.16883	0.00000	0.11111	0.09268	0.06122	0.13274	0.13139	0.05263	0.04478	0.13158	0.09756	0.10169	0.09375	0.12500	0.00000	0.10909	0.09821	0.09709	0.07042	0.06040	0.12857	0.10448	0.06000	0.07317	0.10526	0.11215	0.09821	0.16667	0.09910	0.09877	0.09774	0.09649	0.19048	0.16667	0.00000	0.07937	0.07586	0.23684	0.16981	0.12658
0.09901	0.02326	0.15702	0.11628	0.15079	0.12000	0.11765	0.12658	0.10651	0.11765	0.12048	0.00000	0.11957	0.10194	0.07843	0.15929	0.13669	0.04878	0.04286	0.14379	0.10145	0.11475	0.14400	0.13514	0.00000	0.11607	0.13514	0.10096	0.11268	0.10274	0.17143	0.12687	0.05660	0.08333	0.05882	0.17308	0.13514	0.16049	0.16822	0.09524	0.13740	0.12281	0.19767	0.13492	0.00000	0.07576	0.08904	0.16867	0.20370	0.16456
0.05102	0.03704	0.08772	0.05785	0.07500	0.06250	0.05426	0.02817	0.06875	0.08889	0.10000	0.00000	0.07407	0.04975	0.05405	0.06481	0.07576	0.08000	0.01786	0.06711	0.04950	0.06122	0.04959	0.11475	0.00000	0.05825	0.07843	0.04926	0.08621	0.02837	0.13793	0.08000	0.08108	0.08696	0.05747	0.08163	0.07843	0.13043	0.07921	0.08571	0.06400	0.06667	0.11538	0.07627	0.00000	0.12245	0.05926	0.14085	0.19512	0.08571
0.13978	0.06250	0.21495	0.12605	0.18421	0.08824	0.10938	0.03947	0.13462	0.11828	0.16901	0.00000	0.12048	0.12435	0.04651	0.13084	0.17460	0.06452	0.01613	0.17021	0.12953	0.07407	0.10833	0.12121	0.00000	0.08491	0.11538	0.12308	0.09524	0.04861	0.14286	0.12800	0.06977	0.08000	0.07692	0.14286	0.11538	0.15068	0.12745	0.09333	0.12097	0.11321	0.22368	0.16667	0.00000	0.05172	0.07971	0.27941	0.25000	0.15493
0.08057	0.02041	0.13178	0.09489	0.11029	0.11111	0.09722	0.09195	0.09040	0.10092	0.11236	0.00000	0.11224	0.08372	0.08929	0.11382	0.10067	0.04255	0.05333	0.11043	0.08333	0.10448	0.12030	0.15385	0.04167	0.09167	0.11864	0.08295	0.10390	0.11333	0.17333	0.09028	0.06897	0.11494	0.07547	0.13274	0.11864	0.16279	0.13913	0.08889	0.12319	0.10744	0.14737	0.09559	0.00000	0.13235	0.08553	0.14444	0.16393	0.11364
0.10638	0.03448	0.17757	0.10169	0.13913	0.11111	0.08661	0.04167	0.12338	0.11111	0.16176	0.00000	0.12658	0.09794	0.05128	0.11429	0.12500	0.07407	0.01724	0.13380	0.10309	0.10204	0.09322	0.11111	0.00000	0.07767	0.09804	0.09694	0.08333	0.04255	0.13333	0.11382	0.07692	0.06944	0.08046	0.12500	0.09804	0.19403	0.08824	0.09859	0.09756	0.09615	0.20270	0.13158	0.00000	0.05556	0.09023	0.27692	0.18605	0.11429
0.14692	0.01587	0.19403	0.14685	0.13014	0.13043	0.13907	0.07921	0.16292	0.11667	0.20213	0.00000	0.11818	0.14352	0.02740	0.18898	0.13376	0.03279	0.04494	0.16766	0.14815	0.11392	0.13194	0.14286	0.01587	0.12403	0.16800	0.14220	0.10000	0.08383	0.13333	0.14765	0.07042	0.16842	0.09402	0.21368	0.16800	0.17526	0.13281	0.09804	0.14189	0.18400	0.14953	0.15603	0.00000	0.10976	0.12579	0.34483	0.14865	0.12000
0.07692	0.03226	0.11304	0.08197	0.09917	0.07463	0.08527	0.05479	0.09375	0.08511	0.08000	0.00000	0.08333	0.07500	0.10256	0.10185	0.11450	0.06897	0.03390	0.10884	0.07463	0.05660	0.05645	0.10769	0.00000	0.09709	0.07547	0.07426	0.08065	0.03472	0.11111	0.10317	0.07317	0.03947	0.06667	0.12245	0.07547	0.13889	0.10784	0.06667	0.07031	0.07407	0.12346	0.12931	0.00000	0.05357	0.05000	0.19718	0.17778	0.12676
0.07407	0.04167	0.12037	0.06838	0.08621	0.06557	0.06400	0.04478	0.09091	0.09195	0.10448	0.00000	0.06329	0.07216	0.05882	0.08738	0.08594	0.09091	0.01887	0.09859	0.07732	0.06522	0.05983	0.12069	0.00000	0.07071	0.05941	0.07143	0.09091	0.03650	0.12500	0.08197	0.08824	0.05882	0.07229	0.08421	0.05941	0.11940	0.07071	0.07353	0.06557	0.05825	0.13514	0.09735	0.00000	0.06122	0.05263	0.20000	0.21053	0.12308
0.10837	0.02174	0.17213	0.12214	0.16535	0.16000	0.13139	0.12195	0.11111	0.14706	0.11628	0.00000	0.15217	0.11111	0.09434	0.15517	0.14184	0.04545	0.05556	0.15584	0.11058	0.16393	0.14063	0.17568	0.00000	0.10345	0.13158	0.11005	0.09333	0.13889	0.19718	0.11594	0.05357	0.09302	0.06731	0.15741	0.13158	0.18293	0.17431	0.11765	0.13433	0.11966	0.20455	0.14063	0.00000	0.10448	0.08725	0.16279	0.17241	0.17284
0.09645	0.02703	0.15517	0.10400	0.13934	0.11429	0.09774	0.09211	0.11043	0.10204	0.10127	0.00000	0.12791	0.09406	0.04255	0.11607	0.13433	0.05714	0.03077	0.12667	0.09360	0.10714	0.09600	0.18182	0.00000	0.11215	0.09091	0.09314	0.08955	0.06164	0.18750	0.10687	0.06383	0.10390	0.07368	0.13725	0.09091	0.14286	0.12264	0.10256	0.10853	0.08929	0.19753	0.14167	0.00000	0.14035	0.07746	0.22973	0.20408	0.11688
0.15464	0.02222	0.24561	0.16800	0.22500	0.11688	0.14925	0.12346	0.16667	0.11538	0.15854	0.02564	0.17978	0.15657	0.07547	0.19820	0.21212	0.07143	0.02740	0.20408	0.16162	0.11111	0.17886	0.16216	0.00000	0.13393	0.14286	0.15500	0.09459	0.07947	0.20000	0.15038	0.05455	0.08140	0.08911	0.22772	0.14286	0.20000	0.16514	0.09302	0.18898	0.14035	0.23529	0.22881	0.00000	0.08955	0.09524	0.26923	0.17544	0.11905
0.13333	0.02381	0.19828	0.17213	0.16129	0.12162	0.13534	0.10000	0.15528	0.11881	0.17949	0.00000	0.14607	0.12438	0.03846	0.17117	0.16296	0.05000	0.04348	0.15232	0.12935	0.11667	0.12698	0.15278	0.00000	0.11712	0.15741	0.12315	0.08333	0.08108	0.20896	0.12782	0.05769	0.08434	0.09184	0.17476	0.15741	0.17722	0.12727	0.10976	0.12121	0.15455	0.21429	0.17355	0.00000	0.07692	0.08966	0.29730	0.20755	0.12346
0.14692	0.01587	0.19403	0.14685	0.13014	0.13043	0.13907	0.07921	0.16292	0.11667	0.20213	0.00000	0.11818	0.14352	0.02740	0.18898	0.13376	0.03279	0.04494	0.16766	0.14815	0.11392	0.13194	0.14286	0.01587	0.12403	0.16800	0.14220	0.10000	0.08383	0.13333	0.14765	0.07042	0.16842	0.09402	0.21368	0.16800	0.17526	0.13281	0.09804	0.14189	0.18400	0.14953	0.15603	0.00000	0.10976	0.12579	0.34483	0.14865	0.12000
0.10145	0.02041	0.14961	0.12782	0.12687	0.11111	0.12857	0.11765	0.09040	0.13208	0.12500	0.00000	0.12371	0.11483	0.03390	0.16102	0.11565	0.08889	0.05333	0.12422	0.10900	0.08824	0.12879	0.18421	0.02041	0.13913	0.14783	0.10329	0.10390	0.07742	0.14286	0.09028	0.06897	0.12791	0.09615	0.17431	0.14783	0.09890	0.15929	0.12644	0.13971	0.14530	0.18478	0.12879	0.00000	0.10000	0.08553	0.14444	0.12698	0.11364
0.06633	0.03333	0.11404	0.06504	0.11864	0.05970	0.06923	0.07042	0.08075	0.09783	0.08108	0.00000	0.05882	0.06468	0.10526	0.09259	0.11538	0.07143	0.03448	0.08725	0.06436	0.05769	0.05691	0.10938	0.00000	0.06667	0.06604	0.06404	0.08197	0.02778	0.11290	0.07813	0.07500	0.04000	0.06742	0.10101	0.06604	0.12500	0.07692	0.06757	0.06250	0.06481	0.16883	0.10169	0.00000	0.05455	0.05797	0.18310	0.18182	0.09722
0.24651	0.01124	0.32857	0.25828	0.30822	0.12069	0.22981	0.10656	0.25269	0.11111	0.11200	0.01205	0.21138	0.22973	0.04124	0.23776	0.29114	0.03488	0.02586	0.28488	0.23423	0.08571	0.29452	0.14035	0.00000	0.14000	0.18621	0.22222	0.07759	0.10695	0.16364	0.17964	0.03030	0.07031	0.07692	0.20000	0.18621	0.18644	0.14765	0.10400	0.26623	0.18367	0.28448	0.28571	0.01205	0.09346	0.12637	0.18182	0.12121	0.08661
0.14218	0.05000	0.19549	0.17266	0.17986	0.11957	0.17931	0.12500	0.13812	0.10833	0.12000	0.00000	0.11927	0.14419	0.05714	0.20968	0.15686	0.03333	0.04545	0.16168	0.14352	0.08750	0.18248	0.14444	0.01613	0.15200	0.18852	0.14286	0.08889	0.13208	0.13483	0.10390	0.05634	0.10000	0.08547	0.17500	0.18852	0.10784	0.15200	0.08824	0.16667	0.18548	0.15094	0.16547	0.00000	0.12500	0.08537	0.13725	0.10526	0.08824
0.14218	0.05000	0.19549	0.17266	0.17986	0.11957	0.17931	0.12500	0.13812	0.10833	0.12000	0.00000	0.11927	0.14419	0.05714	0.20968	0.15686	0.03333	0.04545	0.16168	0.14352	0.08750	0.18248	0.14444	0.01613	0.15200	0.18852	0.14286	0.08889	0.13208	0.13483	0.10390	0.05634	0.10000	0.08547	0.17500	0.18852	0.10784	0.15200	0.08824	0.16667	0.18548	0.15094	0.16547	0.00000	0.12500	0.08537	0.13725	0.10526	0.08824
0.16744	0.01389	0.21583	0.13816	0.19178	0.15306	0.12422	0.06306	0.18681	0.13492	0.12963	0.00000	0.15789	0.16364	0.06329	0.14286	0.17610	0.04348	0.03030	0.17919	0.16818	0.08989	0.13158	0.16495	0.00000	0.10791	0.12319	0.15179	0.06931	0.08571	0.11000	0.17647	0.03659	0.09091	0.07874	0.16154	0.12319	0.16038	0.09220	0.13084	0.14103	0.12143	0.16814	0.18621	0.00000	0.11111	0.12575	0.26000	0.13253	0.10000
0.07979	0.04167	0.13084	0.08696	0.11504	0.08333	0.07258	0.02941	0.09091	0.10465	0.15625	0.00000	0.10526	0.07216	0.05882	0.08738	0.11200	0.09091	0.01887	0.09859	0.07179	0.08889	0.06897	0.12069	0.00000	0.07071	0.09184	0.07143	0.07143	0.03650	0.16667	0.10000	0.08824	0.05882	0.05952	0.10753	0.09184	0.13636	0.10417	0.07353	0.07438	0.07921	0.16667	0.11712	0.00000	0.06122	0.05263	0.18182	0.21053	0.08955
0.08421	0.03704	0.13761	0.07563	0.10256	0.09677	0.07087	0.04286	0.09615	0.10112	0.10000	0.00000	0.08750	0.08205	0.05405	0.10577	0.10078	0.08000	0.01786	0.09655	0.08163	0.08333	0.07627	0.15254	0.00000	0.06863	0.07843	0.08122	0.06780	0.03571	0.13793	0.09756	0.08108	0.05634	0.08235	0.10417	0.07843	0.13043	0.09000	0.07042	0.07258	0.07692	0.16000	0.11404	0.00000	0.05769	0.07519	0.19118	0.19512	0.10145
0.06965	0.05714	0.09016	0.08730	0.08661	0.08451	0.09023	0.06494	0.08434	0.11458	0.13158	0.00000	0.09091	0.06796	0.06667	0.09735	0.07857	0.05882	0.01538	0.07692	0.06250	0.07018	0.07087	0.11594	0.00000	0.04425	0.09174	0.07246	0.07463	0.05479	0.08696	0.07463	0.11364	0.15068	0.08602	0.11650	0.09174	0.11538	0.07273	0.11842	0.06767	0.10000	0.10345	0.09677	0.00000	0.14286	0.10949	0.13924	0.11538	0.14865
0.14078	0.01786	0.19531	0.12950	0.16176	0.16867	0.11486	0.06250	0.16279	0.14414	0.15217	0.00000	0.16000	0.13744	0.06250	0.15200	0.15541	0.03704	0.03614	0.16049	0.14218	0.09459	0.11429	0.16867	0.01786	0.11290	0.13934	0.13084	0.09524	0.07407	0.13095	0.13889	0.04545	0.10638	0.09009	0.16379	0.13934	0.16304	0.10400	0.10526	0.11724	0.13710	0.18367	0.17293	0.00000	0.12000	0.10968	0.30952	0.18182	0.10526
0.10952	0.03774	0.16154	0.13139	0.13869	0.11765	0.13194	0.14943	0.10000	0.14679	0.11828	0.00000	0.12871	0.12264	0.04762	0.15447	0.11921	0.08000	0.06329	0.13415	0.11682	0.09722	0.14074	0.20253	0.01852	0.13333	0.16102	0.11628	0.09756	0.09554	0.14815	0.10204	0.08065	0.12088	0.10185	0.16667	0.16102	0.10526	0.17241	0.14444	0.15108	0.14876	0.18750	0.14074	0.00000	0.12329	0.11111	0.13684	0.11765	0.13187
0.14078	0.01786	0.19531	0.12950	0.16176	0.16867	0.11486	0.06250	0.16279	0.14414	0.15217	0.00000	0.16000	0.13744	0.06250	0.15200	0.15541	0.03704	0.03614	0.16049	0.14218	0.09459	0.11429	0.16867	0.01786	0.11290	0.13934	0.13084	0.09524	0.07407	0.13095	0.13889	0.04545	0.10638	0.09009	0.16379	0.13934	0.16304	0.10400	0.10526	0.11724	0.13710	0.18367	0.17293	0.00000	0.12000	0.10968	0.30952	0.18182	0.10526
0.11374	0.03636	0.19531	0.15441	0.19697	0.14118	0.14583	0.10870	0.11732	0.13393	0.10417	0.00000	0.14851	0.11628	0.04615	0.11628	0.16327	0.03704	0.03614	0.15337	0.11574	0.12500	0.15556	0.16867	0.01786	0.07813	0.13934	0.11521	0.06977	0.10828	0.23377	0.13103	0.04545	0.08333	0.10000	0.10656	0.13934	0.17582	0.15000	0.12903	0.14894	0.14634	0.20833	0.18182	0.00000	0.13514	0.10968	0.14583	0.13043	0.10526
0.11009	0.03226	0.18519	0.13103	0.17021	0.16854	0.13158	0.07921	0.11892	0.15517	0.09709	0.00000	0.13889	0.11261	0.04167	0.12687	0.15584	0.03279	0.03333	0.14035	0.11211	0.12821	0.14789	0.16854	0.01587	0.08209	0.13178	0.11161	0.07609	0.10366	0.20000	0.12500	0.04110	0.08824	0.08475	0.11811	0.13178	0.16327	0.16000	0.10891	0.14189	0.12977	0.19417	0.17266	0.00000	0.10976	0.11180	0.15842	0.14865	0.12000
0.11848	0.01754	0.21260	0.15328	0.19549	0.13953	0.14483	0.09574	0.12921	0.15315	0.10309	0.00000	0.14706	0.12093	0.04545	0.12403	0.17007	0.03636	0.03571	0.15951	0.12037	0.12329	0.15441	0.18072	0.01754	0.08594	0.14754	0.11982	0.08140	0.10759	0.23077	0.13014	0.04478	0.08247	0.09910	0.11475	0.14754	0.18681	0.16807	0.11579	0.14789	0.14516	0.21875	0.18939	0.00000	0.13333	0.10897	0.16842	0.16176	0.11579
0.11443	0.02222	0.21368	0.14961	0.19512	0.14667	0.15789	0.09639	0.13855	0.16000	0.13095	0.00000	0.15385	0.12255	0.07547	0.13675	0.17647	0.04651	0.05634	0.16447	0.12195	0.14754	0.15079	0.16216	0.04545	0.09483	0.14286	0.12136	0.09459	0.10884	0.25373	0.12500	0.05455	0.09412	0.08911	0.13761	0.14286	0.21519	0.17593	0.11905	0.14394	0.14035	0.23529	0.17886	0.00000	0.12308	0.10274	0.19277	0.19643	0.13253
0.11538	0.01887	0.20968	0.14925	0.18321	0.14634	0.15714	0.08791	0.13218	0.14815	0.11957	0.00000	0.14141	0.11792	0.06557	0.13710	0.16667	0.03922	0.05063	0.15625	0.11737	0.13043	0.15909	0.20513	0.03846	0.08871	0.14286	0.11682	0.08537	0.10323	0.24324	0.11806	0.04762	0.08602	0.09259	0.12821	0.14286	0.19540	0.16379	0.10870	0.15217	0.14050	0.21505	0.17692	0.00000	0.12500	0.10458	0.17582	0.17188	0.12088
0.09184	0.02857	0.13793	0.13333	0.13223	0.11765	0.12500	0.19118	0.09816	0.07071	0.10390	0.00000	0.15854	0.08955	0.04444	0.14953	0.11111	0.06061	0.03175	0.12838	0.08911	0.15385	0.14407	0.16923	0.00000	0.12500	0.12381	0.08867	0.07576	0.09286	0.17460	0.11719	0.06667	0.06410	0.05263	0.14000	0.12381	0.13158	0.12500	0.09091	0.12800	0.12150	0.17284	0.12500	0.00000	0.08621	0.07857	0.12658	0.14000	0.10526
0.12796	0.05263	0.17293	0.15108	0.15827	0.12360	0.15862	0.12903	0.12155	0.11111	0.12371	0.00000	0.12264	0.13023	0.05970	0.18548	0.13725	0.03509	0.04706	0.14371	0.12963	0.09091	0.16058	0.13636	0.01695	0.15574	0.16393	0.12903	0.09195	0.13462	0.13953	0.10596	0.05882	0.10309	0.08772	0.17949	0.16393	0.11111	0.15574	0.09091	0.14583	0.16129	0.15534	0.14388	0.00000	0.11538	0.08696	0.14141	0.10959	0.09091
0.12796	0.05263	0.17293	0.15108	0.15827	0.12360	0.15862	0.12903	0.12155	0.11111	0.12371	0.00000	0.12264	0.13023	0.05970	0.18548	0.13725	0.03509	0.04706	0.14371	0.12963	0.09091	0.16058	0.13636	0.01695	0.15574	0.16393	0.12903	0.09195	0.13462	0.13953	0.10596	0.05882	0.10309	0.08772	0.17949	0.16393	0.11111	0.15574	0.09091	0.14583	0.16129	0.15534	0.14388	0.00000	0.11538	0.08696	0.14141	0.10959	0.09091
0.07330	0.03846	0.10811	0.05833	0.08475	0.06349	0.05469	0.02857	0.08974	0.08989	0.08571	0.00000	0.06173	0.07143	0.05556	0.08571	0.08462	0.08333	0.01818	0.10490	0.07107	0.06250	0.05000	0.09836	0.03846	0.06931	0.06863	0.07071	0.08772	0.02857	0.12069	0.08065	0.08333	0.04225	0.08333	0.09375	0.06863	0.11594	0.08000	0.07143	0.05600	0.06731	0.13158	0.09565	0.00000	0.05882	0.05970	0.17647	0.20000	0.13636
0.08416	0.02500	0.10484	0.11024	0.10938	0.09459	0.10370	0.11688	0.09524	0.08824	0.09756	0.00000	0.12360	0.08213	0.04000	0.13274	0.11511	0.05263	0.06061	0.10968	0.08173	0.10169	0.09375	0.14085	0.00000	0.14019	0.11818	0.08134	0.07042	0.06757	0.11268	0.10448	0.06000	0.07317	0.09375	0.16667	0.11818	0.13750	0.14019	0.09877	0.08955	0.10619	0.12360	0.12903	0.00000	0.07937	0.06849	0.13253	0.12727	0.12658
0.09957	0.04110	0.09554	0.09317	0.09259	0.09434	0.09524	0.09009	0.08955	0.07353	0.06838	0.00000	0.10656	0.10684	0.08750	0.10135	0.09195	0.07143	0.06061	0.08947	0.10169	0.09890	0.09375	0.12621	0.00000	0.10563	0.11268	0.09664	0.07767	0.11561	0.11765	0.12270	0.07317	0.08850	0.09375	0.10791	0.11268	0.18868	0.10563	0.13761	0.09697	0.11111	0.08871	0.09375	0.00000	0.10753	0.08523	0.10256	0.06593	0.10714
0.07107	0.03125	0.12174	0.08130	0.14530	0.07353	0.08462	0.06849	0.09317	0.10753	0.09333	0.00000	0.06977	0.06931	0.12821	0.09091	0.13953	0.06667	0.05085	0.10067	0.06897	0.07547	0.06452	0.12308	0.00000	0.06542	0.07477	0.07389	0.07937	0.04167	0.12698	0.08527	0.07143	0.03896	0.07778	0.09901	0.07477	0.15278	0.08571	0.08000	0.06977	0.07339	0.21053	0.11864	0.00000	0.07143	0.05714	0.17808	0.20000	0.12500
0.14833	0.01639	0.19697	0.14085	0.16429	0.12088	0.11842	0.08081	0.16477	0.12821	0.14433	0.00000	0.16346	0.13953	0.07353	0.15504	0.15789	0.03390	0.03409	0.16265	0.14419	0.08861	0.12587	0.15909	0.01639	0.13492	0.13386	0.13825	0.10227	0.07831	0.13636	0.14189	0.04225	0.11224	0.08621	0.16667	0.13386	0.19149	0.11719	0.10000	0.10596	0.13178	0.18627	0.15827	0.01818	0.11250	0.11321	0.32184	0.16901	0.10000
0.12500	0.02703	0.19643	0.11290	0.15833	0.13043	0.09774	0.05063	0.14557	0.16129	0.16000	0.00000	0.14118	0.11616	0.06522	0.10619	0.14286	0.05714	0.04688	0.15753	0.12121	0.14815	0.12295	0.11429	0.02703	0.07207	0.10092	0.12060	0.07353	0.05442	0.13433	0.12403	0.06383	0.06250	0.08511	0.11538	0.10092	0.18919	0.10185	0.10256	0.13492	0.09910	0.22785	0.18103	0.00000	0.08333	0.08511	0.24658	0.18000	0.11688
0.14136	0.02564	0.23636	0.15702	0.18487	0.14286	0.14729	0.03659	0.16561	0.15789	0.15584	0.00000	0.17857	0.13776	0.06250	0.10435	0.17557	0.05405	0.02985	0.17931	0.13131	0.08475	0.12097	0.12676	0.00000	0.09009	0.14019	0.13636	0.07143	0.04667	0.14706	0.14844	0.08333	0.07407	0.09474	0.11321	0.14019	0.13924	0.14151	0.10000	0.14173	0.13761	0.25316	0.20870	0.00000	0.08065	0.08392	0.20779	0.17308	0.11392
0.12796	0.05263	0.17293	0.15108	0.15827	0.12360	0.15862	0.12903	0.12155	0.11111	0.12371	0.00000	0.12264	0.13023	0.05970	0.18548	0.13725	0.03509	0.04706	0.14371	0.12963	0.09091	0.16058	0.13636	0.01695	0.15574	0.16393	0.12903	0.09195	0.13462	0.13953	0.10596	0.05882	0.10309	0.08772	0.17949	0.16393	0.11111	0.15574	0.09091	0.14583	0.16129	0.15534	0.14388	0.00000	0.11538	0.08696	0.14141	0.10959	0.09091
0.12796	0.05263	0.17293	0.15108	0.15827	0.12360	0.15862	0.12903	0.12155	0.11111	0.12371	0.00000	0.12264	0.13023	0.05970	0.18548	0.13725	0.03509	0.04706	0.14371	0.12963	0.09091	0.16058	0.13636	0.01695	0.15574	0.16393	0.12903	0.09195	0.13462	0.13953	0.10596	0.05882	0.10309	0.08772	0.17949	0.16393	0.11111	0.15574	0.09091	0.14583	0.16129	0.15534	0.14388	0.00000	0.11538	0.08696	0.14141	0.10959	0.09091
0.13369	0.03030	0.21495	0.14530	0.17391	0.10448	0.12698	0.05333	0.14935	0.13043	0.15278	0.00000	0.14815	0.13021	0.07143	0.14151	0.15625	0.06452	0.03279	0.16197	0.13542	0.13725	0.16667	0.12121	0.03030	0.07477	0.12621	0.12887	0.07813	0.04861	0.14286	0.12800	0.06977	0.06579	0.10112	0.15464	0.12621	0.16667	0.11650	0.09333	0.15833	0.12381	0.24000	0.22018	0.00000	0.07018	0.07971	0.26087	0.17021	0.12329
0.12871	0.06383	0.18699	0.16279	0.18898	0.11111	0.16176	0.14458	0.12209	0.10092	0.12500	0.00000	0.12371	0.13107	0.03390	0.21239	0.16312	0.04255	0.03947	0.16026	0.13043	0.08824	0.17323	0.15385	0.00000	0.14912	0.18919	0.13527	0.10390	0.09868	0.15789	0.09028	0.06897	0.11494	0.09615	0.17431	0.18919	0.09890	0.15929	0.08889	0.16541	0.18584	0.15957	0.17323	0.00000	0.11594	0.07843	0.14444	0.12698	0.10112
0.08081	0.02857	0.10924	0.08800	0.09600	0.10145	0.07463	0.09459	0.07831	0.13978	0.13333	0.00000	0.09195	0.07882	0.04444	0.10811	0.10294	0.06061	0.04839	0.09868	0.07843	0.07143	0.07143	0.11765	0.00000	0.10377	0.11321	0.07805	0.18333	0.06993	0.10448	0.09160	0.09091	0.13699	0.11111	0.11765	0.11321	0.16216	0.12500	0.10526	0.06015	0.10092	0.10465	0.08000	0.00000	0.06780	0.07857	0.17105	0.32558	0.16667
0.10000	0.02439	0.16949	0.10938	0.14400	0.09333	0.11940	0.11538	0.10119	0.09804	0.09639	0.00000	0.10989	0.09756	0.10417	0.14159	0.13869	0.05128	0.07576	0.12338	0.09709	0.10000	0.10156	0.18841	0.02439	0.10811	0.09735	0.09662	0.10000	0.06000	0.15942	0.12030	0.05882	0.07229	0.07071	0.15385	0.09735	0.16456	0.11818	0.09756	0.11364	0.09565	0.21687	0.13710	0.00000	0.07813	0.06081	0.23377	0.18868	0.12500
0.18310	0.01370	0.24088	0.16000	0.17450	0.12871	0.14465	0.08182	0.19890	0.12500	0.17143	0.00000	0.16667	0.18433	0.04938	0.19259	0.16770	0.04286	0.05102	0.20588	0.18894	0.11364	0.16892	0.14000	0.01370	0.13139	0.16418	0.18265	0.10101	0.10405	0.12000	0.19079	0.06173	0.15238	0.09524	0.21600	0.16418	0.22772	0.13139	0.09910	0.16234	0.17910	0.17699	0.16892	0.01493	0.10989	0.13855	0.28283	0.14458	0.10909
0.09767	0.03571	0.14074	0.12057	0.11972	0.10112	0.12162	0.10753	0.09239	0.12281	0.11458	0.00000	0.11429	0.11574	0.02985	0.15079	0.10968	0.07547	0.04819	0.11834	0.11009	0.07895	0.12143	0.18072	0.01754	0.13008	0.14754	0.10959	0.09412	0.08025	0.12941	0.10000	0.07692	0.11702	0.09910	0.16239	0.14754	0.09091	0.15833	0.12766	0.13194	0.13600	0.17000	0.12143	0.00000	0.08974	0.09494	0.13265	0.11268	0.11579
0.13107	0.01852	0.17054	0.13971	0.13869	0.11765	0.11644	0.08696	0.14451	0.12613	0.15556	0.00000	0.14000	0.11737	0.06452	0.15447	0.12667	0.03846	0.03704	0.13415	0.12207	0.09722	0.10791	0.15854	0.00000	0.12397	0.14167	0.11628	0.08434	0.07500	0.14815	0.12500	0.04688	0.10870	0.08182	0.16667	0.14167	0.16667	0.10569	0.11957	0.09589	0.13934	0.17526	0.14074	0.00000	0.12329	0.10390	0.36709	0.16923	0.10753
0.09406	0.02381	0.13008	0.11719	0.11628	0.09211	0.11029	0.20548	0.09412	0.09709	0.09524	0.00000	0.12088	0.09179	0.03846	0.15044	0.12143	0.05000	0.05882	0.11538	0.09135	0.11667	0.12698	0.13699	0.00000	0.13761	0.12613	0.09091	0.08333	0.07383	0.12500	0.10294	0.07843	0.08434	0.09184	0.16346	0.12613	0.13415	0.14815	0.10976	0.12121	0.11404	0.14607	0.13600	0.00000	0.07692	0.07483	0.14286	0.12281	0.12346
0.09645	0.02703	0.16522	0.11290	0.14876	0.13043	0.11450	0.10667	0.10366	0.09091	0.14474	0.00000	0.14118	0.09950	0.06522	0.12613	0.13433	0.05714	0.04688	0.13423	0.09901	0.12727	0.13223	0.16418	0.02703	0.10185	0.12150	0.09852	0.08955	0.09155	0.20635	0.11538	0.06383	0.06250	0.06250	0.13725	0.12150	0.18919	0.15534	0.11688	0.13492	0.10909	0.21250	0.13223	0.00000	0.08333	0.07746	0.16667	0.22917	0.10256
0.13904	0.02941	0.22430	0.14407	0.18261	0.10294	0.12598	0.05263	0.14839	0.14130	0.15068	0.00000	0.14634	0.12953	0.06977	0.12963	0.16406	0.06250	0.03226	0.16084	0.13472	0.13462	0.15517	0.11940	0.02941	0.07407	0.12500	0.12821	0.07692	0.04828	0.14063	0.14516	0.06818	0.06494	0.10000	0.14141	0.12500	0.16438	0.11538	0.09211	0.16667	0.12264	0.27027	0.22936	0.00000	0.06897	0.07914	0.25714	0.16667	0.12162
0.10000	0.02439	0.16949	0.10078	0.14400	0.15493	0.10294	0.10127	0.10778	0.10891	0.12346	0.00000	0.14773	0.10294	0.06000	0.12174	0.13043	0.05128	0.04412	0.13816	0.10244	0.13793	0.12800	0.15493	0.02439	0.08850	0.11712	0.10194	0.08451	0.09655	0.19403	0.11194	0.05882	0.07229	0.07071	0.13208	0.11712	0.19481	0.14953	0.09756	0.13077	0.10526	0.20238	0.12800	0.00000	0.07813	0.09028	0.15854	0.18868	0.09756
0.16080	0.01923	0.19200	0.13333	0.19380	0.12048	0.12587	0.04255	0.17365	0.13889	0.13333	0.02174	0.14286	0.15686	0.06667	0.13821	0.18440	0.04000	0.02500	0.17949	0.16176	0.08451	0.12593	0.10714	0.00000	0.10744	0.11570	0.15534	0.08642	0.04938	0.10976	0.18519	0.04839	0.12360	0.08333	0.20183	0.11570	0.22619	0.16522	0.13483	0.12857	0.12295	0.19149	0.20635	0.02174	0.12676	0.10526	0.23256	0.13846	0.09783
0.09314	0.02273	0.15574	0.12403	0.18699	0.13333	0.13333	0.12500	0.10588	0.11650	0.11905	0.00000	0.13043	0.09615	0.12000	0.13793	0.16912	0.04762	0.07246	0.13548	0.09569	0.13115	0.14286	0.16438	0.02273	0.09565	0.12389	0.10048	0.08108	0.10959	0.18571	0.10145	0.05556	0.05747	0.06863	0.14953	0.12389	0.20253	0.15596	0.10714	0.13636	0.11207	0.25301	0.13386	0.00000	0.09091	0.07383	0.15294	0.20000	0.13415
0.07368	0.04000	0.12963	0.06780	0.10435	0.06452	0.06349	0.02899	0.09740	0.09091	0.10294	0.00000	0.07595	0.07179	0.05714	0.08654	0.10236	0.08696	0.01852	0.09790	0.07143	0.06383	0.05932	0.10000	0.00000	0.05941	0.08000	0.07107	0.08929	0.02878	0.12281	0.09016	0.08571	0.04286	0.07143	0.10638	0.08000	0.13433	0.08081	0.08824	0.07377	0.07843	0.16438	0.11607	0.00000	0.06000	0.05224	0.19697	0.20513	0.10448
0.08252	0.02273	0.09302	0.11538	0.08148	0.11842	0.12500	0.11111	0.08671	0.05505	0.13253	0.00000	0.13043	0.08057	0.03704	0.13793	0.08163	0.04762	0.07246	0.08642	0.08019	0.13115	0.09924	0.13333	0.02273	0.15596	0.09483	0.08491	0.05263	0.11724	0.09211	0.11765	0.09615	0.06977	0.07921	0.11818	0.09483	0.13095	0.11504	0.10714	0.08696	0.09322	0.10638	0.09091	0.00000	0.05882	0.05960	0.12644	0.11864	0.05682
0.10194	0.02083	0.16935	0.12030	0.15385	0.11250	0.12950	0.11905	0.09714	0.10185	0.10112	0.00000	0.12500	0.10476	0.09091	0.15254	0.13986	0.04348	0.06849	0.13208	0.10427	0.10606	0.14729	0.15584	0.02083	0.10169	0.11966	0.10377	0.09091	0.09934	0.17568	0.10638	0.05172	0.06667	0.05607	0.16514	0.11966	0.17857	0.15044	0.10227	0.14925	0.10833	0.21348	0.12121	0.00000	0.07042	0.06494	0.17241	0.16667	0.11494
0.07368	0.04000	0.12963	0.06780	0.10435	0.06452	0.06349	0.02899	0.09740	0.09091	0.10294	0.00000	0.07595	0.07179	0.05714	0.08654	0.10236	0.08696	0.01852	0.09790	0.07143	0.06383	0.05932	0.10000	0.00000	0.05941	0.08000	0.07107	0.08929	0.02878	0.12281	0.09016	0.08571	0.04286	0.07143	0.10638	0.08000	0.13433	0.08081	0.08824	0.07377	0.07843	0.16438	0.11607	0.00000	0.06000	0.05224	0.19697	0.20513	0.10448
0.10000	0.01923	0.13740	0.12500	0.16667	0.12048	0.12587	0.19512	0.10112	0.10811	0.09677	0.00000	0.13131	0.09767	0.06667	0.13821	0.15972	0.04000	0.07895	0.11515	0.09722	0.11594	0.12593	0.16250	0.01923	0.11667	0.12500	0.10185	0.08642	0.10390	0.12346	0.10345	0.06557	0.09890	0.10377	0.14912	0.12500	0.15730	0.13559	0.10989	0.12057	0.11382	0.21739	0.14286	0.00000	0.08108	0.08387	0.13978	0.12121	0.12222
0.09662	0.02083	0.13281	0.12879	0.12782	0.11250	0.12950	0.20513	0.10345	0.11215	0.10112	0.00000	0.14894	0.09434	0.05263	0.13333	0.13194	0.04348	0.08333	0.11801	0.09390	0.10606	0.12977	0.14103	0.02083	0.12069	0.11017	0.09859	0.09091	0.09211	0.11538	0.10638	0.07018	0.07865	0.08654	0.14414	0.11017	0.13793	0.14035	0.10227	0.12409	0.09917	0.14894	0.14729	0.00000	0.07042	0.08609	0.14607	0.12903	0.08989
0.11707	0.06250	0.16667	0.14394	0.16031	0.10976	0.15217	0.14286	0.10857	0.10000	0.13636	0.00000	0.12245	0.11962	0.05085	0.18966	0.13793	0.04167	0.05263	0.14465	0.11905	0.08696	0.15385	0.15190	0.02000	0.15789	0.16667	0.12381	0.10256	0.09804	0.17105	0.08966	0.06780	0.11364	0.09524	0.18349	0.16667	0.10989	0.15789	0.08791	0.14706	0.16379	0.15789	0.14504	0.00000	0.09859	0.08497	0.15556	0.12500	0.10000
0.14573	0.02041	0.21667	0.12782	0.17969	0.11111	0.12057	0.04396	0.14201	0.15385	0.13793	0.02326	0.12371	0.14216	0.05172	0.14167	0.16312	0.04255	0.01282	0.16774	0.14706	0.07246	0.12030	0.11111	0.00000	0.10084	0.11864	0.14078	0.07595	0.05031	0.11392	0.13768	0.05085	0.12791	0.07547	0.16364	0.11864	0.19048	0.13913	0.13953	0.12319	0.12605	0.19780	0.16406	0.02326	0.11594	0.10738	0.24096	0.20339	0.12644
0.12440	0.05556	0.16794	0.15441	0.15328	0.12791	0.16197	0.13333	0.11732	0.10435	0.12766	0.00000	0.12621	0.12676	0.06250	0.19008	0.13245	0.03704	0.04878	0.13939	0.12617	0.09459	0.15556	0.14118	0.01786	0.15966	0.16807	0.12558	0.09524	0.12987	0.14458	0.10811	0.06154	0.10638	0.09009	0.18421	0.16807	0.11458	0.15966	0.09375	0.14894	0.16529	0.16000	0.14706	0.00000	0.12000	0.09554	0.14583	0.11429	0.09375
0.12136	0.08163	0.16406	0.13333	0.15789	0.10714	0.13380	0.13953	0.10734	0.10811	0.12088	0.00000	0.12000	0.13462	0.04918	0.17647	0.13605	0.08333	0.05128	0.14286	0.12857	0.10000	0.14286	0.20779	0.01923	0.14530	0.17391	0.12796	0.10000	0.10390	0.15190	0.10345	0.08333	0.11111	0.09346	0.18018	0.17391	0.10753	0.18584	0.13483	0.15328	0.16102	0.19149	0.14286	0.00000	0.14286	0.11258	0.12766	0.12121	0.13483
0.12440	0.05556	0.16794	0.15441	0.15328	0.12791	0.16197	0.13333	0.11732	0.10435	0.12766	0.00000	0.12621	0.12676	0.06250	0.19008	0.13245	0.03704	0.04878	0.13939	0.12617	0.09459	0.15556	0.14118	0.01786	0.15966	0.16807	0.12558	0.09524	0.12987	0.14458	0.10811	0.06154	0.10638	0.09009	0.18421	0.16807	0.11458	0.15966	0.09375	0.14894	0.16529	0.16000	0.14706	0.00000	0.12000	0.09554	0.14583	0.11429	0.09375
0.06349	0.04545	0.10185	0.05128	0.08772	0.08621	0.04800	0.03030	0.07097	0.08140	0.09091	0.00000	0.07895	0.06186	0.09677	0.06796	0.07874	0.10000	0.01961	0.07692	0.06154	0.09302	0.05172	0.12500	0.00000	0.06122	0.05000	0.06122	0.05455	0.03704	0.12963	0.08333	0.09375	0.06061	0.07407	0.07447	0.05000	0.12308	0.06122	0.05970	0.05785	0.05941	0.17143	0.09910	0.00000	0.06383	0.06977	0.15152	0.15789	0.05970
0.13107	0.01852	0.17054	0.13971	0.13869	0.13095	0.11644	0.08696	0.14451	0.12613	0.15556	0.00000	0.15152	0.11737	0.06452	0.15447	0.13423	0.03846	0.03704	0.14110	0.12207	0.09722	0.10791	0.17284	0.01852	0.12397	0.14167	0.11628	0.09756	0.08176	0.14815	0.12500	0.04688	0.12088	0.09174	0.16667	0.14167	0.16667	0.11475	0.10753	0.09589	0.13934	0.17526	0.14925	0.00000	0.12329	0.10390	0.36709	0.18750	0.10753
0.13725	0.01887	0.20000	0.12409	0.13139	0.08046	0.11724	0.05319	0.13873	0.13761	0.17045	0.00000	0.07619	0.13942	0.03175	0.16529	0.12752	0.03922	0.03750	0.16352	0.13876	0.08333	0.11679	0.10588	0.00000	0.10656	0.14286	0.13810	0.09877	0.06875	0.10843	0.12587	0.08197	0.16092	0.08257	0.18919	0.14286	0.14286	0.12500	0.09677	0.12766	0.15966	0.13000	0.13333	0.00000	0.09459	0.11921	0.22989	0.19048	0.14607
0.10204	0.02703	0.12605	0.10400	0.12097	0.14706	0.11450	0.09211	0.09697	0.12500	0.14474	0.00000	0.10227	0.08867	0.04255	0.11607	0.11765	0.05714	0.04688	0.11184	0.08824	0.10714	0.08730	0.16418	0.00000	0.12264	0.13208	0.08780	0.17742	0.06897	0.13433	0.09848	0.06383	0.16438	0.09677	0.13725	0.13208	0.15789	0.15534	0.14667	0.07519	0.11927	0.11494	0.11382	0.00000	0.10169	0.07746	0.19737	0.31111	0.17808
0.18227	0.01639	0.20611	0.13287	0.17266	0.09677	0.12583	0.05941	0.19186	0.12821	0.16842	0.00000	0.11009	0.17788	0.05797	0.17323	0.15789	0.03390	0.04598	0.19876	0.18269	0.10256	0.14184	0.09677	0.00000	0.11719	0.14286	0.17619	0.10227	0.07186	0.09890	0.19858	0.07246	0.14737	0.08621	0.23894	0.14286	0.21739	0.15323	0.10000	0.15172	0.15873	0.16346	0.17518	0.01818	0.09877	0.12739	0.23656	0.12162	0.11111
0.10995	0.03030	0.16071	0.10744	0.11570	0.10448	0.10078	0.03947	0.12025	0.09474	0.16901	0.00000	0.12048	0.10152	0.07143	0.11009	0.11278	0.06452	0.03279	0.12245	0.10660	0.07407	0.09016	0.10448	0.00000	0.07477	0.09434	0.10050	0.09524	0.06338	0.12500	0.10156	0.06977	0.08000	0.08889	0.12000	0.09434	0.16667	0.09524	0.07895	0.09449	0.09259	0.16250	0.12712	0.00000	0.07018	0.06429	0.27941	0.17021	0.10811
0.09474	0.03448	0.15596	0.11111	0.14912	0.11111	0.10400	0.04167	0.10191	0.12360	0.12857	0.00000	0.14103	0.09231	0.07895	0.10377	0.12500	0.07407	0.03509	0.11034	0.09184	0.14894	0.13158	0.12903	0.03448	0.06731	0.12000	0.09137	0.04839	0.05000	0.15254	0.13223	0.07692	0.05479	0.09302	0.11340	0.12000	0.12676	0.12121	0.08333	0.14407	0.11765	0.23611	0.18349	0.00000	0.07547	0.06618	0.15278	0.15909	0.08333
0.09474	0.03448	0.15596	0.11111	0.14912	0.11111	0.10400	0.04167	0.10191	0.12360	0.12857	0.00000	0.14103	0.09231	0.07895	0.10377	0.12500	0.07407	0.03509	0.11034	0.09184	0.14894	0.13158	0.12903	0.03448	0.06731	0.12000	0.09137	0.04839	0.05000	0.15254	0.13223	0.07692	0.05479	0.09302	0.11340	0.12000	0.12676	0.12121	0.08333	0.14407	0.11765	0.23611	0.18349	0.00000	0.07547	0.06618	0.15278	0.15909	0.08333
0.12019	0.03774	0.17054	0.14815	0.15556	0.11765	0.14789	0.11111	0.11236	0.12613	0.11828	0.00000	0.14000	0.12264	0.04762	0.16393	0.13423	0.03846	0.03704	0.14110	0.12207	0.09722	0.15789	0.14458	0.00000	0.14286	0.15126	0.12150	0.09756	0.11688	0.13415	0.10959	0.06349	0.12088	0.10185	0.16667	0.15126	0.10526	0.15254	0.09574	0.14286	0.14876	0.16327	0.14925	0.00000	0.12329	0.08974	0.13684	0.11765	0.09574
0.08947	0.03571	0.14679	0.07500	0.12069	0.11290	0.07031	0.02778	0.08861	0.15116	0.09859	0.00000	0.10000	0.08718	0.05263	0.10476	0.11719	0.07692	0.01754	0.11111	0.08673	0.08163	0.07563	0.09524	0.00000	0.05769	0.08824	0.08629	0.08475	0.04286	0.13559	0.08800	0.07895	0.07042	0.09412	0.11458	0.08824	0.16176	0.12245	0.10000	0.07200	0.09709	0.15789	0.10345	0.00000	0.05660	0.08271	0.17143	0.28205	0.14925
0.10145	0.02041	0.15873	0.13636	0.12687	0.09756	0.14493	0.11765	0.09659	0.13208	0.13793	0.00000	0.12371	0.10427	0.05172	0.16102	0.10811	0.04255	0.05333	0.12422	0.10377	0.08824	0.13740	0.16883	0.02041	0.14912	0.14783	0.10329	0.10390	0.07742	0.15789	0.09028	0.06897	0.12791	0.10680	0.17431	0.14783	0.11111	0.14912	0.08889	0.13139	0.14530	0.15957	0.12879	0.00000	0.08451	0.08553	0.15730	0.12698	0.10112
0.07330	0.03846	0.12844	0.05833	0.10345	0.09836	0.05469	0.02857	0.07595	0.12791	0.10145	0.00000	0.08861	0.07143	0.05556	0.07547	0.10156	0.08333	0.01818	0.09722	0.07107	0.08511	0.05882	0.09836	0.00000	0.05882	0.07921	0.07071	0.08772	0.04348	0.12069	0.08065	0.08333	0.07246	0.07059	0.08247	0.07921	0.13235	0.11340	0.08696	0.06452	0.06731	0.13158	0.08621	0.00000	0.05882	0.07576	0.14286	0.29730	0.13636
0.12500	0.02174	0.20168	0.14844	0.16535	0.11538	0.13139	0.10843	0.14458	0.11429	0.17073	0.00000	0.16484	0.12195	0.03571	0.15517	0.15827	0.09524	0.04110	0.15584	0.12136	0.10938	0.13178	0.20833	0.00000	0.12281	0.14159	0.12077	0.07895	0.06494	0.14865	0.12409	0.05357	0.09302	0.07767	0.17925	0.14159	0.16867	0.14286	0.11765	0.13433	0.13913	0.23256	0.17742	0.00000	0.10448	0.10204	0.33333	0.17241	0.11765
0.07330	0.03846	0.12844	0.05833	0.10345	0.09836	0.05469	0.02857	0.07595	0.12791	0.10145	0.00000	0.08861	0.07143	0.05556	0.07547	0.10156	0.08333	0.01818	0.09722	0.07107	0.08511	0.05882	0.09836	0.00000	0.05882	0.07921	0.07071	0.08772	0.04348	0.12069	0.08065	0.08333	0.07246	0.07059	0.08247	0.07921	0.13235	0.11340	0.08696	0.06452	0.06731	0.13158	0.08621	0.00000	0.05882	0.07576	0.14286	0.29730	0.13636
0.18227	0.01639	0.20611	0.13287	0.17266	0.09677	0.12583	0.05941	0.19186	0.12821	0.16842	0.00000	0.11009	0.17788	0.05797	0.17323	0.15789	0.03390	0.04598	0.19876	0.18269	0.10256	0.14184	0.09677	0.00000	0.11719	0.14286	0.17619	0.10227	0.07186	0.09890	0.19858	0.07246	0.14737	0.08621	0.23894	0.14286	0.21739	0.15323	0.10000	0.15172	0.15873	0.16346	0.17518	0.01818	0.09877	0.12739	0.23656	0.12162	0.11111
0.09474	0.03448	0.15596	0.10169	0.11966	0.09375	0.08661	0.04167	0.10897	0.09890	0.16176	0.00000	0.09877	0.08673	0.05128	0.11429	0.11628	0.07407	0.01724	0.11806	0.09184	0.14894	0.08403	0.11111	0.00000	0.07767	0.09804	0.08586	0.08333	0.04255	0.13333	0.09600	0.07692	0.06944	0.08046	0.12500	0.09804	0.15942	0.08824	0.08333	0.08871	0.09615	0.17105	0.13158	0.00000	0.07547	0.06618	0.27692	0.18605	0.11429
0.14439	0.02857	0.23364	0.14286	0.20175	0.08571	0.12500	0.05195	0.16234	0.13978	0.14865	0.00000	0.14458	0.14063	0.06818	0.13889	0.18110	0.06061	0.03175	0.17606	0.13990	0.13208	0.16379	0.11765	0.02857	0.07339	0.12381	0.13918	0.07576	0.04795	0.13846	0.14400	0.06667	0.06410	0.09890	0.16327	0.12381	0.16216	0.12500	0.09091	0.16529	0.12150	0.26667	0.25000	0.00000	0.06780	0.07857	0.23611	0.16327	0.12000
0.11579	0.03030	0.18182	0.11667	0.16379	0.08824	0.10938	0.03947	0.12739	0.16854	0.12162	0.00000	0.14815	0.10714	0.07143	0.12037	0.13846	0.06452	0.03279	0.13014	0.10660	0.13725	0.13675	0.12121	0.03030	0.06481	0.10476	0.10606	0.04545	0.04861	0.14286	0.13710	0.06977	0.05195	0.08889	0.13131	0.10476	0.13514	0.11650	0.07895	0.14876	0.11321	0.25676	0.20909	0.00000	0.07018	0.06429	0.19178	0.14583	0.09333
0.11765	0.03333	0.18692	0.12931	0.16814	0.09231	0.11200	0.04110	0.12987	0.13483	0.14286	0.00000	0.15385	0.11458	0.07692	0.10280	0.15079	0.07143	0.03448	0.14085	0.11399	0.14583	0.14035	0.12698	0.03333	0.06667	0.11881	0.11340	0.06452	0.04965	0.15000	0.14050	0.07500	0.05405	0.07955	0.12371	0.11881	0.14085	0.13131	0.08219	0.15254	0.10577	0.25000	0.20370	0.00000	0.07407	0.06569	0.18310	0.18182	0.09722
0.13725	0.01887	0.20000	0.12409	0.13139	0.08046	0.11724	0.05319	0.13873	0.13761	0.17045	0.00000	0.07619	0.13942	0.03175	0.16529	0.12752	0.03922	0.03750	0.16352	0.13876	0.08333	0.11679	0.10588	0.00000	0.10656	0.14286	0.13810	0.09877	0.06875	0.10843	0.12587	0.08197	0.16092	0.08257	0.18919	0.14286	0.14286	0.12500	0.09677	0.12766	0.15966	0.13000	0.13333	0.00000	0.09459	0.11921	0.22989	0.19048	0.14607
0.08556	0.04167	0.14151	0.06838	0.11504	0.06557	0.06400	0.02941	0.08387	0.11765	0.10448	0.00000	0.06329	0.08333	0.05882	0.09804	0.11200	0.09091	0.01887	0.10638	0.08290	0.06522	0.05983	0.10169	0.00000	0.07071	0.07000	0.08247	0.09091	0.03650	0.12500	0.08197	0.08824	0.05882	0.07229	0.10753	0.07000	0.13636	0.10417	0.08955	0.06557	0.07921	0.15068	0.10714	0.00000	0.06122	0.06061	0.20000	0.35294	0.15873
0.06154	0.03571	0.10619	0.05738	0.09244	0.07813	0.07031	0.02778	0.05521	0.11236	0.08333	0.00000	0.07317	0.06000	0.08108	0.06422	0.08333	0.21739	0.01754	0.08108	0.05970	0.06000	0.05785	0.13115	0.00000	0.05769	0.06731	0.05941	0.10345	0.05036	0.09836	0.06250	0.07895	0.08571	0.05682	0.07000	0.06731	0.09722	0.10000	0.13235	0.05512	0.05607	0.08642	0.07563	0.00000	0.09804	0.05882	0.10811	0.28205	0.14925
0.05612	0.03571	0.09649	0.04878	0.08333	0.07813	0.06202	0.02778	0.05521	0.12500	0.08333	0.00000	0.06024	0.05473	0.08108	0.06422	0.07519	0.07692	0.01754	0.07383	0.05446	0.06000	0.04918	0.11290	0.00000	0.05769	0.07767	0.05419	0.10345	0.04286	0.11667	0.05426	0.10811	0.18750	0.05682	0.08081	0.07767	0.09722	0.10000	0.10000	0.04688	0.06604	0.08642	0.06667	0.00000	0.21739	0.09091	0.12329	0.28205	0.14925
0.09137	0.02778	0.12712	0.09600	0.11290	0.10000	0.09023	0.05128	0.09756	0.13830	0.13158	0.00000	0.12941	0.08911	0.09091	0.10714	0.11852	0.05882	0.04762	0.10526	0.08867	0.08929	0.09677	0.14925	0.00000	0.08257	0.12264	0.08824	0.16129	0.08451	0.13636	0.11628	0.08889	0.13514	0.10989	0.11650	0.12264	0.12987	0.14563	0.10390	0.08397	0.11009	0.14286	0.08800	0.00000	0.12281	0.07801	0.16883	0.34884	0.16438
0.14070	0.02083	0.21849	0.15504	0.19048	0.11250	0.12950	0.08046	0.17791	0.11215	0.16667	0.02381	0.14894	0.13725	0.05263	0.16239	0.18116	0.06667	0.02632	0.17647	0.14216	0.10606	0.14729	0.15584	0.00000	0.11111	0.13913	0.13592	0.09091	0.06410	0.16000	0.13043	0.05172	0.09091	0.07619	0.19811	0.13913	0.17857	0.11111	0.10227	0.14074	0.13675	0.18681	0.18400	0.00000	0.08571	0.09333	0.34211	0.18644	0.11494
0.12560	0.01852	0.17969	0.14815	0.14706	0.14458	0.13194	0.09890	0.14451	0.11607	0.16854	0.02083	0.11765	0.11737	0.06452	0.14516	0.15753	0.03846	0.03704	0.15528	0.12207	0.11268	0.13235	0.13095	0.01852	0.09677	0.12295	0.11628	0.09756	0.10256	0.17722	0.11724	0.06349	0.10870	0.08182	0.15652	0.12295	0.19318	0.11475	0.13187	0.15942	0.12097	0.20000	0.17557	0.00000	0.12329	0.10390	0.27059	0.18750	0.15730
0.06122	0.03448	0.10526	0.05691	0.08264	0.06061	0.05344	0.02740	0.08125	0.09890	0.08219	0.00000	0.05952	0.05970	0.05128	0.07339	0.08271	0.07407	0.01724	0.08054	0.05941	0.05882	0.04878	0.11111	0.00000	0.05714	0.06667	0.05911	0.08333	0.02797	0.13333	0.07874	0.07692	0.08451	0.06818	0.09091	0.06667	0.12676	0.06731	0.06849	0.06299	0.06542	0.12658	0.09322	0.00000	0.11765	0.06618	0.18571	0.18605	0.09859
0.14554	0.01538	0.20896	0.16901	0.16783	0.11579	0.14474	0.12121	0.15470	0.11475	0.15000	0.01695	0.14679	0.13699	0.04054	0.17692	0.17647	0.03175	0.02151	0.17964	0.14155	0.08434	0.17021	0.15217	0.01538	0.11364	0.13846	0.13575	0.08602	0.10909	0.14286	0.12338	0.04000	0.10784	0.07438	0.20000	0.13846	0.16000	0.12214	0.11765	0.17123	0.13636	0.20192	0.18705	0.00000	0.10714	0.11728	0.27957	0.17568	0.11765
0.14354	0.01667	0.21705	0.16667	0.17391	0.10989	0.14189	0.11579	0.15254	0.11017	0.14583	0.01852	0.16505	0.13488	0.04348	0.18400	0.17450	0.03448	0.02273	0.17791	0.13953	0.08974	0.15942	0.17442	0.01667	0.12698	0.14400	0.13364	0.09091	0.09877	0.15116	0.13514	0.04286	0.10204	0.08696	0.20870	0.14400	0.16842	0.13600	0.10101	0.16084	0.14173	0.21212	0.18519	0.00000	0.07317	0.10692	0.29545	0.17143	0.10101
0.12315	0.02041	0.18699	0.14504	0.15267	0.13924	0.12857	0.09195	0.14201	0.11111	0.16471	0.02326	0.13542	0.11483	0.07018	0.15126	0.15493	0.04255	0.03947	0.15287	0.11962	0.12121	0.12030	0.15385	0.02041	0.11017	0.12821	0.11374	0.10390	0.08442	0.18919	0.12950	0.06897	0.10227	0.09615	0.16364	0.12821	0.20482	0.12931	0.11364	0.14815	0.12605	0.21111	0.17323	0.00000	0.08451	0.09272	0.27160	0.18333	0.13953
0.14070	0.02083	0.21849	0.15504	0.19048	0.11250	0.12950	0.08046	0.17791	0.11215	0.16667	0.02381	0.14894	0.13725	0.05263	0.16239	0.18116	0.06667	0.02632	0.17647	0.14216	0.10606	0.14729	0.15584	0.00000	0.11111	0.13913	0.13592	0.09091	0.06410	0.16000	0.13043	0.05172	0.09091	0.07619	0.19811	0.13913	0.17857	0.11111	0.10227	0.14074	0.13675	0.18681	0.18400	0.00000	0.08571	0.09333	0.34211	0.18644	0.11494
0.13366	0.02000	0.20492	0.13534	0.16923	0.16667	0.11972	0.09091	0.14793	0.13084	0.14943	0.02273	0.15789	0.12500	0.06897	0.15000	0.15385	0.04167	0.03896	0.15924	0.12981	0.13636	0.12782	0.13750	0.02000	0.10924	0.10833	0.12381	0.08861	0.07692	0.18667	0.14493	0.05000	0.08889	0.08491	0.16216	0.10833	0.21687	0.11864	0.10000	0.13043	0.10656	0.20879	0.16279	0.00000	0.08333	0.10667	0.26829	0.16129	0.12500
0.06122	0.03448	0.10526	0.05691	0.08264	0.06061	0.05344	0.02740	0.08125	0.09890	0.08219	0.00000	0.05952	0.05970	0.05128	0.07339	0.08271	0.07407	0.01724	0.08054	0.05941	0.05882	0.04878	0.11111	0.00000	0.05714	0.06667	0.05911	0.08333	0.02797	0.13333	0.07874	0.07692	0.08451	0.06818	0.09091	0.06667	0.12676	0.06731	0.06849	0.06299	0.06542	0.12658	0.09322	0.00000	0.11765	0.06618	0.18571	0.18605	0.09859
0.06122	0.03448	0.10526	0.05691	0.08264	0.06061	0.05344	0.02740	0.08125	0.09890	0.08219	0.00000	0.05952	0.05970	0.05128	0.07339	0.08271	0.07407	0.01724	0.08054	0.05941	0.05882	0.04878	0.11111	0.00000	0.05714	0.06667	0.05911	0.08333	0.02797	0.13333	0.07874	0.07692	0.08451	0.06818	0.09091	0.06667	0.12676	0.06731	0.06849	0.06299	0.06542	0.12658	0.09322	0.00000	0.11765	0.06618	0.18571	0.18605	0.09859
0.06122	0.03448	0.10526	0.05691	0.08264	0.06061	0.05344	0.02740	0.08125	0.09890	0.08219	0.00000	0.05952	0.05970	0.05128	0.07339	0.08271	0.07407	0.01724	0.08054	0.05941	0.05882	0.04878	0.11111	0.00000	0.05714	0.06667	0.05911	0.08333	0.02797	0.13333	0.07874	0.07692	0.08451	0.06818	0.09091	0.06667	0.12676	0.06731	0.06849	0.06299	0.06542	0.12658	0.09322	0.00000	0.11765	0.06618	0.18571	0.18605	0.09859
0.06122	0.03448	0.10526	0.05691	0.08264	0.06061	0.05344	0.02740	0.08125	0.09890	0.08219	0.00000	0.05952	0.05970	0.05128	0.07339	0.08271	0.07407	0.01724	0.08054	0.05941	0.05882	0.04878	0.11111	0.00000	0.05714	0.06667	0.05911	0.08333	0.02797	0.13333	0.07874	0.07692	0.08451	0.06818	0.09091	0.06667	0.12676	0.06731	0.06849	0.06299	0.06542	0.12658	0.09322	0.00000	0.11765	0.06618	0.18571	0.18605	0.09859
0.06122	0.03448	0.10526	0.05691	0.08264	0.06061	0.05344	0.02740	0.08125	0.09890	0.08219	0.00000	0.05952	0.05970	0.05128	0.07339	0.08271	0.07407	0.01724	0.08054	0.05941	0.05882	0.04878	0.11111	0.00000	0.05714	0.06667	0.05911	0.08333	0.02797	0.13333	0.07874	0.07692	0.08451	0.06818	0.09091	0.06667	0.12676	0.06731	0.06849	0.06299	0.06542	0.12658	0.09322	0.00000	0.11765	0.06618	0.18571	0.18605	0.09859
0.06122	0.03448	0.10526	0.05691	0.08264	0.06061	0.05344	0.02740	0.08125	0.09890	0.08219	0.00000	0.05952	0.05970	0.05128	0.07339	0.08271	0.07407	0.01724	0.08054	0.05941	0.05882	0.04878	0.11111	0.00000	0.05714	0.06667	0.05911	0.08333	0.02797	0.13333	0.07874	0.07692	0.08451	0.06818	0.09091	0.06667	0.12676	0.06731	0.06849	0.06299	0.06542	0.12658	0.09322	0.00000	0.11765	0.06618	0.18571	0.18605	0.09859
0.06122	0.03448	0.10526	0.05691	0.08264	0.06061	0.05344	0.02740	0.08125	0.09890	0.08219	0.00000	0.05952	0.05970	0.05128	0.07339	0.08271	0.07407	0.01724	0.08054	0.05941	0.05882	0.04878	0.11111	0.00000	0.05714	0.06667	0.05911	0.08333	0.02797	0.13333	0.07874	0.07692	0.08451	0.06818	0.09091	0.06667	0.12676	0.06731	0.06849	0.06299	0.06542	0.12658	0.09322	0.00000	0.11765	0.06618	0.18571	0.18605	0.09859
0.06122	0.03448	0.10526	0.05691	0.08264	0.06061	0.05344	0.02740	0.08125	0.09890	0.08219	0.00000	0.05952	0.05970	0.05128	0.07339	0.08271	0.07407	0.01724	0.08054	0.05941	0.05882	0.04878	0.11111	0.00000	0.05714	0.06667	0.05911	0.08333	0.02797	0.13333	0.07874	0.07692	0.08451	0.06818	0.09091	0.06667	0.12676	0.06731	0.06849	0.06299	0.06542	0.12658	0.09322	0.00000	0.11765	0.06618	0.18571	0.18605	0.09859
0.18062	0.01124	0.23179	0.18750	0.20126	0.12069	0.17857	0.06299	0.20103	0.11888	0.13008	0.00000	0.20161	0.18182	0.05208	0.15686	0.20000	0.03488	0.03478	0.19459	0.18615	0.07547	0.16667	0.13043	0.00000	0.11039	0.17007	0.17521	0.07759	0.09524	0.11304	0.17964	0.04082	0.11382	0.11594	0.15862	0.17007	0.20690	0.12500	0.11290	0.15385	0.17568	0.17323	0.20382	0.01205	0.13592	0.11413	0.24348	0.12121	0.08661
0.13636	0.02174	0.19167	0.13953	0.15625	0.17568	0.12319	0.08235	0.15152	0.10377	0.17073	0.02500	0.15217	0.12745	0.07407	0.16522	0.15827	0.04545	0.04110	0.15584	0.13235	0.12698	0.11450	0.14474	0.02174	0.12281	0.12174	0.12621	0.09333	0.06494	0.23188	0.14074	0.05357	0.09302	0.09901	0.16822	0.12174	0.21250	0.12281	0.10465	0.11765	0.11966	0.19101	0.16800	0.00000	0.08824	0.08725	0.31579	0.19298	0.11765
0.16444	0.02439	0.19205	0.15723	0.17089	0.11712	0.15663	0.05738	0.17617	0.11594	0.13675	0.00000	0.16260	0.16087	0.03261	0.14000	0.16471	0.02469	0.02727	0.16216	0.16522	0.08000	0.12963	0.13761	0.00000	0.09272	0.16901	0.14957	0.07207	0.07487	0.11927	0.15758	0.06667	0.11966	0.11278	0.14085	0.16901	0.16522	0.12245	0.12821	0.13855	0.16667	0.18182	0.18065	0.01299	0.14433	0.11798	0.28037	0.11702	0.10924
0.15271	0.01818	0.21600	0.15556	0.18939	0.12941	0.14685	0.10989	0.15029	0.10526	0.14130	0.02041	0.15000	0.13810	0.06349	0.17213	0.17241	0.03774	0.03659	0.17610	0.14286	0.12676	0.15672	0.14286	0.01818	0.13223	0.13115	0.13679	0.10976	0.10897	0.18987	0.13194	0.04615	0.10753	0.08108	0.17544	0.13115	0.20455	0.16102	0.13043	0.16667	0.12903	0.25000	0.18321	0.00000	0.07792	0.08917	0.26744	0.14925	0.13043
0.12698	0.02941	0.22430	0.15385	0.17241	0.11940	0.13492	0.05263	0.14839	0.12903	0.15068	0.00000	0.17500	0.11795	0.06977	0.11927	0.16406	0.06250	0.03226	0.16084	0.12308	0.09259	0.13559	0.11940	0.00000	0.09434	0.15842	0.11675	0.07692	0.04110	0.17742	0.11811	0.06818	0.06494	0.11236	0.13000	0.15842	0.16438	0.12621	0.10667	0.13821	0.15534	0.25333	0.18584	0.00000	0.06897	0.07914	0.25714	0.16667	0.12162
0.06122	0.03448	0.10526	0.05691	0.08264	0.06061	0.05344	0.02740	0.08125	0.09890	0.08219	0.00000	0.05952	0.05970	0.07895	0.07339	0.08271	0.07407	0.01724	0.08054	0.05941	0.05882	0.04878	0.11111	0.00000	0.05714	0.06667	0.05911	0.08333	0.03521	0.11475	0.07031	0.07692	0.08451	0.06818	0.09091	0.06667	0.11111	0.06731	0.06849	0.06299	0.06542	0.12658	0.09322	0.00000	0.14000	0.06618	0.18571	0.18605	0.09859
0.14500	0.04082	0.19512	0.12687	0.16031	0.10976	0.12766	0.02128	0.15476	0.15238	0.16279	0.00000	0.13402	0.14146	0.06897	0.11290	0.15385	0.04167	0.01266	0.16667	0.13527	0.07143	0.09489	0.12346	0.00000	0.10000	0.11765	0.15122	0.07500	0.05660	0.11250	0.14493	0.08621	0.11364	0.08491	0.13158	0.11765	0.16092	0.15789	0.12500	0.09859	0.11570	0.19565	0.16279	0.02273	0.11429	0.12925	0.20930	0.24138	0.13793
0.17778	0.01163	0.22000	0.16875	0.18987	0.12389	0.14706	0.07317	0.19171	0.11348	0.13333	0.01250	0.12308	0.17904	0.03158	0.19178	0.18235	0.03614	0.03571	0.21111	0.18341	0.11000	0.18471	0.10435	0.02353	0.14286	0.15753	0.17241	0.07018	0.12088	0.21359	0.12791	0.05319	0.08065	0.07857	0.20438	0.15753	0.18103	0.12752	0.09756	0.18519	0.16327	0.15873	0.16981	0.00000	0.06542	0.11602	0.22807	0.11340	0.08871
0.15000	0.01961	0.20325	0.16031	0.17692	0.13580	0.15108	0.11494	0.16071	0.09910	0.16092	0.02222	0.14433	0.13527	0.06780	0.16807	0.17730	0.04082	0.03846	0.17308	0.14010	0.11765	0.13534	0.15000	0.01961	0.12712	0.14530	0.13397	0.11538	0.11184	0.21622	0.12766	0.04918	0.11236	0.09434	0.17117	0.14530	0.20000	0.15652	0.12360	0.15441	0.14286	0.21978	0.18898	0.00000	0.08219	0.07742	0.29630	0.17742	0.12360
0.17536	0.01449	0.23881	0.17241	0.20423	0.10000	0.14839	0.09524	0.20339	0.11111	0.14423	0.01587	0.14159	0.16590	0.03846	0.18939	0.19481	0.04545	0.03125	0.21084	0.17051	0.08046	0.18182	0.12245	0.00000	0.12687	0.16031	0.15909	0.07143	0.11976	0.16129	0.13462	0.05128	0.08333	0.08065	0.21311	0.16031	0.21212	0.11029	0.10280	0.18243	0.16667	0.18349	0.18182	0.00000	0.06593	0.11446	0.23000	0.13750	0.09259
0.14136	0.02564	0.23636	0.15702	0.18487	0.14286	0.14729	0.03659	0.16561	0.15789	0.15584	0.00000	0.17857	0.13776	0.06250	0.10435	0.17557	0.05405	0.02985	0.17931	0.13131	0.08475	0.12097	0.12676	0.00000	0.09009	0.14019	0.13636	0.07143	0.04667	0.14706	0.14844	0.08333	0.07407	0.09474	0.11321	0.14019	0.13924	0.14151	0.10000	0.14173	0.13761	0.25316	0.20870	0.00000	0.08065	0.08392	0.20779	0.17308	0.11392
0.06599	0.06667	0.08475	0.09091	0.08130	0.07463	0.08527	0.05479	0.08696	0.09677	0.14085	0.00000	0.09639	0.06436	0.04878	0.10185	0.08148	0.06897	0.01667	0.07237	0.05882	0.07692	0.07377	0.10769	0.00000	0.05607	0.09615	0.06897	0.08065	0.04196	0.09375	0.06923	0.12821	0.12857	0.07865	0.12245	0.09615	0.12329	0.08654	0.09589	0.07031	0.10476	0.10976	0.09167	0.00000	0.11321	0.10526	0.14865	0.12766	0.15942
0.13300	0.01961	0.20325	0.14286	0.16794	0.12195	0.11888	0.07778	0.16766	0.11927	0.16092	0.02222	0.16842	0.12981	0.08621	0.16807	0.16901	0.04082	0.03846	0.16561	0.13462	0.10145	0.12687	0.16456	0.01961	0.10833	0.14530	0.12857	0.10127	0.06962	0.15385	0.13571	0.04918	0.10000	0.09434	0.19266	0.14530	0.20000	0.11765	0.08696	0.12143	0.14286	0.20652	0.17054	0.00000	0.09722	0.10596	0.32911	0.19672	0.11111
0.13861	0.01961	0.18400	0.14286	0.15038	0.17949	0.12676	0.08989	0.15385	0.10909	0.17442	0.02222	0.13265	0.12440	0.08621	0.14876	0.16084	0.04082	0.03846	0.15823	0.12919	0.11765	0.12687	0.12195	0.01961	0.09917	0.11667	0.12322	0.08750	0.07643	0.20000	0.12766	0.04918	0.10000	0.08411	0.16071	0.11667	0.20000	0.10833	0.12360	0.12950	0.11475	0.18085	0.17054	0.00000	0.12857	0.09868	0.31250	0.19672	0.13636
0.06122	0.03448	0.10526	0.05691	0.08264	0.06061	0.05344	0.02740	0.08125	0.09890	0.08219	0.00000	0.05952	0.05970	0.05128	0.07339	0.08271	0.07407	0.01724	0.08054	0.05941	0.05882	0.04878	0.11111	0.00000	0.05714	0.06667	0.05911	0.08333	0.02797	0.13333	0.07874	0.07692	0.08451	0.06818	0.09091	0.06667	0.12676	0.06731	0.06849	0.06299	0.06542	0.12658	0.09322	0.00000	0.11765	0.06618	0.18571	0.18605	0.09859
0.13527	0.01786	0.19531	0.14599	0.16176	0.12791	0.12245	0.08511	0.16959	0.12389	0.16484	0.02000	0.14851	0.13208	0.07937	0.16129	0.17123	0.03704	0.03614	0.16770	0.13679	0.09459	0.13869	0.14118	0.01786	0.09524	0.13934	0.13084	0.09524	0.08075	0.14458	0.12329	0.04545	0.10638	0.08036	0.18421	0.13934	0.18889	0.10400	0.10526	0.13287	0.13710	0.19588	0.17293	0.00000	0.13514	0.11688	0.30952	0.20000	0.12903
0.13568	0.02128	0.19008	0.13846	0.15504	0.12821	0.12230	0.08140	0.15060	0.10280	0.16867	0.02439	0.15054	0.12683	0.07273	0.15385	0.15714	0.04444	0.05479	0.15484	0.13171	0.12500	0.11364	0.14286	0.02128	0.12174	0.12069	0.12560	0.09211	0.06452	0.16216	0.14815	0.05263	0.09195	0.09804	0.16667	0.12069	0.25641	0.12174	0.11628	0.11679	0.11864	0.20225	0.16667	0.02439	0.08696	0.08667	0.29487	0.18966	0.11628
0.13793	0.01923	0.20161	0.15909	0.14925	0.12048	0.14184	0.07692	0.15294	0.11818	0.20000	0.02174	0.12000	0.12381	0.04918	0.16667	0.15172	0.04000	0.05128	0.15723	0.12857	0.10000	0.12593	0.13415	0.01923	0.12605	0.14407	0.12264	0.10000	0.06918	0.15190	0.15108	0.06557	0.11111	0.09346	0.18018	0.14407	0.19767	0.13559	0.08602	0.12857	0.13223	0.17895	0.16923	0.00000	0.06667	0.09804	0.27711	0.17460	0.12222
0.21739	0.01370	0.32813	0.20833	0.29630	0.14000	0.18954	0.12264	0.23295	0.13386	0.13889	0.01493	0.22018	0.21801	0.06250	0.21053	0.26174	0.04286	0.03000	0.27329	0.22275	0.10112	0.22695	0.22581	0.00000	0.11511	0.17293	0.21028	0.06863	0.09770	0.17895	0.16026	0.03614	0.11009	0.06977	0.22581	0.17293	0.16981	0.15672	0.11927	0.20946	0.17037	0.29126	0.24460	0.00000	0.10989	0.11834	0.25743	0.14458	0.11927
0.14692	0.01587	0.20301	0.14685	0.18705	0.11828	0.12418	0.09000	0.16292	0.13559	0.14141	0.00000	0.16038	0.13825	0.08696	0.14394	0.17105	0.03279	0.06897	0.16071	0.14286	0.10000	0.13194	0.15556	0.00000	0.14173	0.13178	0.13699	0.08791	0.07738	0.14607	0.14000	0.04110	0.09901	0.08475	0.15447	0.13178	0.20000	0.11538	0.10891	0.11184	0.12977	0.21782	0.15603	0.01754	0.12346	0.11875	0.30000	0.14865	0.12000
0.22467	0.02041	0.28947	0.23457	0.26415	0.09375	0.20930	0.11538	0.22727	0.10390	0.11194	0.01075	0.20455	0.21459	0.03738	0.20645	0.25882	0.03125	0.02381	0.25543	0.21888	0.11712	0.29221	0.12903	0.00000	0.13836	0.16667	0.21277	0.07143	0.11282	0.16949	0.17614	0.03704	0.06522	0.06494	0.19463	0.16667	0.19048	0.16026	0.12977	0.26543	0.15723	0.26190	0.24375	0.01075	0.07627	0.12565	0.16794	0.11009	0.08824
0.07538	0.02857	0.12821	0.07937	0.10484	0.08571	0.07463	0.03846	0.09816	0.11579	0.08974	0.00000	0.09195	0.07353	0.09302	0.07895	0.10294	0.06061	0.04839	0.09868	0.07317	0.07143	0.07143	0.11765	0.00000	0.05405	0.09259	0.07282	0.07576	0.04082	0.13846	0.09160	0.06667	0.07792	0.08696	0.09615	0.09259	0.11688	0.08333	0.09091	0.08462	0.09091	0.15854	0.11570	0.00000	0.14545	0.07857	0.18667	0.16327	0.12000
0.14286	0.01887	0.20968	0.15789	0.18321	0.13253	0.13287	0.08791	0.17964	0.11712	0.17045	0.02128	0.14141	0.13942	0.04839	0.15574	0.19149	0.06000	0.02469	0.18590	0.14423	0.09859	0.15909	0.14634	0.01887	0.09756	0.13333	0.13810	0.09877	0.08228	0.15000	0.11806	0.04762	0.10989	0.07273	0.18919	0.13333	0.16854	0.10656	0.10870	0.15217	0.13115	0.17708	0.19531	0.00000	0.12500	0.10458	0.32099	0.20968	0.13333
0.16190	0.01538	0.21805	0.13699	0.20144	0.15217	0.12258	0.06731	0.18750	0.13333	0.13861	0.00000	0.15741	0.15814	0.06944	0.14179	0.17647	0.04839	0.03261	0.18675	0.16279	0.11111	0.14583	0.16484	0.01538	0.10526	0.12121	0.15138	0.07447	0.08929	0.11828	0.16107	0.04000	0.08654	0.08333	0.17073	0.12121	0.18367	0.10526	0.11765	0.14765	0.11940	0.17925	0.18705	0.00000	0.10714	0.11043	0.23958	0.14474	0.09615
0.16883	0.01099	0.21290	0.16364	0.18405	0.10924	0.16279	0.05385	0.18090	0.13287	0.12800	0.00000	0.17969	0.17021	0.03000	0.14744	0.17714	0.02247	0.02542	0.17989	0.17447	0.07407	0.14371	0.13793	0.00000	0.09494	0.16779	0.15900	0.07627	0.08290	0.11111	0.14368	0.05051	0.11200	0.10638	0.14865	0.16779	0.16393	0.10897	0.12000	0.13873	0.17333	0.17969	0.17901	0.01176	0.12264	0.11290	0.23932	0.11881	0.10236
0.15228	0.02083	0.21849	0.15504	0.20968	0.11250	0.13768	0.13253	0.17791	0.12264	0.15294	0.02381	0.14894	0.15423	0.07143	0.17241	0.19853	0.06667	0.02632	0.19205	0.15920	0.17742	0.20325	0.12658	0.00000	0.11111	0.13913	0.15271	0.09091	0.08497	0.20833	0.13869	0.05172	0.07865	0.08654	0.19811	0.13913	0.20732	0.14035	0.12791	0.21260	0.13675	0.18681	0.21311	0.00000	0.08571	0.09333	0.25926	0.16667	0.11494
0.15736	0.02041	0.21667	0.14504	0.20800	0.16883	0.12057	0.07955	0.16970	0.10092	0.15116	0.02326	0.14737	0.15347	0.05172	0.16102	0.19708	0.06522	0.02597	0.19079	0.15842	0.12121	0.15504	0.13924	0.00000	0.11017	0.11864	0.14634	0.08974	0.07051	0.23944	0.12950	0.05085	0.07778	0.08571	0.17431	0.11864	0.19048	0.11966	0.10112	0.14815	0.11667	0.18478	0.19200	0.00000	0.06944	0.10000	0.28750	0.18333	0.11364
0.16509	0.01471	0.21324	0.14189	0.18881	0.11224	0.12025	0.11765	0.16484	0.12097	0.12381	0.00000	0.17431	0.15596	0.06667	0.15556	0.16561	0.03030	0.03158	0.17647	0.16055	0.10714	0.15068	0.18478	0.01471	0.13636	0.11852	0.14932	0.08333	0.11377	0.12632	0.16556	0.03846	0.09434	0.07258	0.17600	0.11852	0.20202	0.12782	0.10377	0.12987	0.11679	0.20755	0.16667	0.01613	0.10345	0.11515	0.24490	0.13924	0.09346
0.09852	0.02273	0.13710	0.10687	0.13178	0.14865	0.11679	0.12500	0.09302	0.07477	0.09302	0.00000	0.11828	0.09615	0.05660	0.12821	0.11189	0.04762	0.04225	0.12821	0.09569	0.13115	0.10769	0.16438	0.02273	0.09565	0.11404	0.09005	0.05263	0.10959	0.15278	0.10145	0.07547	0.08235	0.05825	0.11818	0.11404	0.11765	0.10526	0.10714	0.10294	0.11207	0.13043	0.13386	0.00000	0.14286	0.08844	0.11364	0.13793	0.12048
0.10606	0.02500	0.18103	0.11905	0.15447	0.09459	0.11194	0.10256	0.11515	0.09901	0.11111	0.00000	0.12360	0.10345	0.06122	0.13274	0.14815	0.05263	0.02941	0.13907	0.10294	0.10169	0.12000	0.17391	0.00000	0.09910	0.10811	0.10244	0.10145	0.07483	0.19697	0.11278	0.06000	0.10000	0.07143	0.15534	0.10811	0.13750	0.15094	0.08537	0.13178	0.10619	0.23457	0.16667	0.00000	0.15254	0.07586	0.20513	0.21569	0.12658
0.20603	0.01639	0.32773	0.22727	0.29365	0.10870	0.19718	0.11458	0.24242	0.10924	0.16842	0.01818	0.22222	0.20098	0.05797	0.21138	0.27536	0.05172	0.03409	0.26144	0.20588	0.10256	0.23846	0.17241	0.00000	0.11719	0.17073	0.19903	0.07778	0.07831	0.19048	0.17361	0.04225	0.07921	0.07692	0.25000	0.17073	0.16667	0.17213	0.10000	0.21898	0.16800	0.30108	0.27778	0.00000	0.08537	0.10625	0.32184	0.16901	0.11111
0.07317	0.02439	0.11290	0.10078	0.09160	0.10811	0.11111	0.16000	0.08824	0.06667	0.10976	0.00000	0.14773	0.07656	0.06000	0.11207	0.09091	0.05128	0.04412	0.10897	0.08134	0.11864	0.09302	0.15493	0.02439	0.11818	0.09735	0.08095	0.06944	0.08904	0.11111	0.12030	0.08000	0.07229	0.07071	0.12150	0.09735	0.12195	0.11818	0.08434	0.08889	0.09565	0.13483	0.11024	0.00000	0.11290	0.06081	0.14458	0.14545	0.09756
0.22467	0.02041	0.29801	0.24224	0.26415	0.09375	0.22353	0.09848	0.23350	0.10390	0.12030	0.01075	0.20455	0.21459	0.04717	0.21429	0.25882	0.03125	0.03200	0.26230	0.21888	0.07826	0.27564	0.13821	0.01010	0.14557	0.17419	0.21277	0.07143	0.10714	0.17949	0.17614	0.03704	0.06522	0.06494	0.20270	0.17419	0.19048	0.16026	0.10448	0.25000	0.16456	0.26190	0.24375	0.01075	0.07627	0.13158	0.18605	0.11009	0.08824
0.15075	0.02000	0.22500	0.17969	0.19685	0.10976	0.15217	0.10345	0.16168	0.11009	0.14943	0.02273	0.20879	0.14146	0.06897	0.17949	0.20438	0.04167	0.03896	0.18182	0.14634	0.11940	0.16279	0.16667	0.02000	0.13793	0.12712	0.14010	0.08861	0.07006	0.15584	0.17910	0.05000	0.07692	0.08491	0.20561	0.12712	0.20238	0.16814	0.10000	0.14706	0.12500	0.23596	0.20968	0.00000	0.09859	0.09211	0.26829	0.18033	0.11236
0.17757	0.01370	0.24088	0.16779	0.19863	0.12871	0.14465	0.08182	0.19231	0.12500	0.14953	0.01493	0.14655	0.18433	0.04938	0.21053	0.18987	0.04286	0.05102	0.21302	0.18894	0.12644	0.17687	0.10680	0.02778	0.13971	0.16418	0.18265	0.07921	0.11047	0.23077	0.14557	0.06173	0.08036	0.08661	0.21600	0.16418	0.21569	0.13971	0.07965	0.17763	0.17037	0.17699	0.17687	0.00000	0.07447	0.11834	0.24510	0.13095	0.09910
0.14646	0.02083	0.21849	0.18254	0.18110	0.12658	0.15441	0.10588	0.17073	0.11215	0.16667	0.02381	0.18681	0.13725	0.07143	0.18261	0.19853	0.04348	0.05405	0.17647	0.14216	0.10606	0.13846	0.15584	0.02083	0.13043	0.14912	0.13592	0.09091	0.08497	0.19178	0.15556	0.05172	0.09091	0.10784	0.18692	0.14912	0.20732	0.15044	0.10227	0.13235	0.14655	0.21348	0.20325	0.00000	0.08571	0.09333	0.29114	0.20690	0.11494
0.08854	0.03333	0.14414	0.09167	0.10924	0.07576	0.07752	0.04110	0.10828	0.10989	0.14286	0.00000	0.08434	0.08629	0.05000	0.11321	0.10687	0.07143	0.01695	0.10959	0.08586	0.10000	0.07438	0.12698	0.00000	0.07692	0.09709	0.08543	0.08197	0.03497	0.13115	0.08661	0.07500	0.11429	0.07955	0.13542	0.09709	0.15714	0.07692	0.09722	0.07937	0.10577	0.15385	0.12069	0.00000	0.11538	0.08148	0.25373	0.18182	0.11268
0.20603	0.01639	0.32773	0.22727	0.29365	0.10870	0.19718	0.11458	0.24242	0.10924	0.16842	0.01818	0.22222	0.20098	0.05797	0.21138	0.27536	0.05172	0.03409	0.26144	0.20588	0.10256	0.23846	0.17241	0.00000	0.11719	0.17073	0.19903	0.07778	0.07831	0.19048	0.17361	0.04225	0.07921	0.07692	0.25000	0.17073	0.16667	0.17213	0.10000	0.21898	0.16800	0.30108	0.27778	0.00000	0.08537	0.10625	0.32184	0.16901	0.11111
0.19457	0.01176	0.26389	0.18471	0.22222	0.11504	0.17576	0.07377	0.22460	0.13043	0.14407	0.01266	0.18852	0.19556	0.06593	0.17687	0.21212	0.03659	0.06481	0.23295	0.20000	0.10000	0.20915	0.13514	0.03614	0.11333	0.15862	0.19383	0.07080	0.08556	0.12727	0.16265	0.04255	0.08130	0.07914	0.19708	0.15862	0.21429	0.11333	0.09836	0.20126	0.16438	0.22881	0.20130	0.01266	0.08654	0.14205	0.25225	0.12632	0.09836
0.14925	0.01923	0.23140	0.17692	0.19380	0.12048	0.15000	0.10112	0.15976	0.11818	0.14607	0.02174	0.19149	0.14010	0.06667	0.18644	0.19286	0.04000	0.05128	0.17949	0.14493	0.11594	0.16031	0.14815	0.01923	0.13559	0.13445	0.13876	0.08642	0.08974	0.16667	0.15942	0.04839	0.08696	0.08333	0.19091	0.13445	0.21176	0.15517	0.10989	0.14493	0.13223	0.24444	0.19685	0.00000	0.08108	0.10526	0.26190	0.17460	0.12222
0.09662	0.02083	0.16000	0.10370	0.12782	0.17105	0.11348	0.09302	0.10983	0.14423	0.11364	0.00000	0.10204	0.08920	0.09091	0.12397	0.11644	0.04348	0.05405	0.11801	0.08879	0.14063	0.10448	0.21918	0.00000	0.08333	0.11966	0.08837	0.09091	0.09211	0.20833	0.09859	0.05172	0.12941	0.07619	0.13393	0.11966	0.15116	0.11111	0.11494	0.12409	0.11765	0.18681	0.13846	0.00000	0.16923	0.09333	0.27500	0.16667	0.11494
0.12255	0.02000	0.17600	0.13534	0.14286	0.13750	0.12766	0.05495	0.15476	0.14151	0.19048	0.00000	0.13402	0.11429	0.03333	0.14050	0.13014	0.04167	0.03896	0.14465	0.11374	0.11940	0.10294	0.15190	0.00000	0.11864	0.13675	0.11848	0.10256	0.06329	0.14103	0.12857	0.06780	0.15294	0.08491	0.16216	0.13675	0.14773	0.13793	0.08791	0.09859	0.13445	0.18280	0.16279	0.00000	0.14706	0.10667	0.36842	0.20000	0.13793
0.15152	0.02041	0.21667	0.15385	0.19841	0.16883	0.12857	0.07955	0.16970	0.10092	0.16471	0.02326	0.15957	0.14778	0.05172	0.17094	0.19708	0.06522	0.02597	0.19079	0.15271	0.12121	0.15504	0.15385	0.02041	0.11966	0.12821	0.14634	0.10390	0.07742	0.23944	0.12950	0.05085	0.08989	0.08571	0.18519	0.12821	0.19048	0.12931	0.10112	0.14815	0.12605	0.18478	0.19200	0.00000	0.06944	0.09272	0.30380	0.20339	0.11364
0.16438	0.02667	0.21831	0.15686	0.19463	0.11429	0.14198	0.08929	0.18919	0.09701	0.15596	0.01429	0.14286	0.16592	0.04762	0.16312	0.18634	0.04110	0.03922	0.18857	0.17040	0.12222	0.17333	0.14706	0.00000	0.11268	0.14388	0.16964	0.07692	0.08380	0.11650	0.15723	0.05952	0.07826	0.07634	0.18321	0.14388	0.15455	0.11268	0.11607	0.16667	0.14184	0.19298	0.17333	0.00000	0.08333	0.12281	0.21495	0.13953	0.10619
0.15152	0.02041	0.21667	0.15385	0.19841	0.15385	0.12857	0.07955	0.16970	0.10092	0.16471	0.02326	0.14737	0.14778	0.05172	0.17094	0.18841	0.06522	0.02597	0.18301	0.15271	0.12121	0.15504	0.13924	0.00000	0.11966	0.12821	0.14634	0.08974	0.07051	0.23944	0.12950	0.05085	0.07778	0.07547	0.18519	0.12821	0.19048	0.11966	0.11364	0.14815	0.12605	0.18478	0.18254	0.00000	0.06944	0.09272	0.30380	0.18333	0.11364
0.24074	0.01124	0.32857	0.25828	0.29932	0.11111	0.22981	0.12500	0.24599	0.11111	0.11200	0.01205	0.21138	0.22422	0.04124	0.23776	0.28302	0.03488	0.02586	0.27746	0.22870	0.12871	0.32168	0.14035	0.00000	0.14000	0.18621	0.22222	0.07759	0.11290	0.16364	0.17262	0.03030	0.07031	0.06944	0.20000	0.18621	0.19658	0.14765	0.13115	0.29139	0.18367	0.28448	0.27703	0.01205	0.09346	0.12022	0.18182	0.12121	0.08661
0.03980	0.06897	0.06723	0.04800	0.05600	0.07576	0.04511	0.02703	0.05455	0.08602	0.06667	0.00000	0.08434	0.03883	0.05000	0.05357	0.05839	0.07143	0.01695	0.05195	0.03865	0.05769	0.04839	0.09231	0.03333	0.04673	0.07619	0.03846	0.08197	0.02778	0.11290	0.05344	0.07500	0.09859	0.05556	0.06863	0.07619	0.10959	0.06667	0.08219	0.05426	0.06481	0.08434	0.05691	0.00000	0.11538	0.05797	0.10526	0.15556	0.09722
0.22222	0.01351	0.33594	0.22378	0.30370	0.13861	0.20395	0.12150	0.24571	0.11538	0.14815	0.01471	0.21818	0.22275	0.04878	0.20896	0.26846	0.04225	0.02970	0.27950	0.22749	0.10000	0.25180	0.19792	0.00000	0.11429	0.16296	0.21495	0.06796	0.09714	0.17708	0.17419	0.03571	0.10909	0.06923	0.22400	0.16296	0.16822	0.15556	0.11818	0.22449	0.16058	0.28846	0.27007	0.00000	0.10870	0.13095	0.28000	0.14286	0.10811
0.12136	0.01923	0.17323	0.12500	0.14074	0.17722	0.11806	0.06522	0.15294	0.11818	0.17241	0.00000	0.14286	0.11321	0.04918	0.12000	0.12838	0.04000	0.05128	0.14286	0.11268	0.11594	0.09353	0.16250	0.00000	0.10744	0.13445	0.11737	0.07317	0.07595	0.19737	0.11888	0.06557	0.12360	0.09346	0.14912	0.13445	0.15730	0.14530	0.10989	0.09722	0.13223	0.17895	0.16031	0.00000	0.15942	0.10526	0.35897	0.17460	0.12222
0.17699	0.01149	0.26027	0.14634	0.23529	0.12281	0.13953	0.08130	0.20942	0.16176	0.08730	0.01235	0.17600	0.18341	0.05319	0.17450	0.20958	0.02353	0.04464	0.21667	0.18261	0.10891	0.18354	0.14286	0.01149	0.07643	0.16438	0.18182	0.07895	0.09626	0.17757	0.13372	0.03093	0.09756	0.08571	0.18571	0.16438	0.14050	0.12667	0.10569	0.17683	0.16216	0.22500	0.22222	0.00000	0.12745	0.12778	0.20513	0.11224	0.09677
0.14216	0.01852	0.20800	0.13971	0.17293	0.11765	0.10884	0.07527	0.17160	0.11607	0.15556	0.00000	0.16327	0.13876	0.06452	0.14516	0.15753	0.03846	0.03704	0.16250	0.14354	0.11268	0.13235	0.14458	0.00000	0.11475	0.13223	0.13744	0.08434	0.07500	0.14815	0.14894	0.04688	0.08511	0.08182	0.16667	0.13223	0.22093	0.10569	0.10753	0.11888	0.13008	0.21277	0.14925	0.02083	0.09333	0.11111	0.31707	0.16923	0.10753
0.15982	0.01333	0.17808	0.14286	0.13462	0.14851	0.13580	0.08036	0.18378	0.11450	0.19048	0.00000	0.12500	0.14602	0.04819	0.13194	0.13772	0.02740	0.05000	0.17614	0.14537	0.11111	0.12903	0.12621	0.00000	0.11348	0.14493	0.14474	0.11000	0.12209	0.12871	0.12270	0.04762	0.16038	0.07692	0.15789	0.14493	0.14545	0.12950	0.12727	0.14557	0.14286	0.17391	0.15894	0.00000	0.17045	0.11047	0.30303	0.16867	0.15888
0.09950	0.02381	0.15833	0.10853	0.13386	0.12162	0.11029	0.10000	0.10714	0.11881	0.10843	0.00000	0.12088	0.09179	0.08000	0.14035	0.12950	0.05000	0.04348	0.12258	0.09135	0.11667	0.10078	0.20290	0.00000	0.09735	0.11607	0.09091	0.08333	0.07383	0.19118	0.11111	0.05769	0.11111	0.07000	0.16346	0.11607	0.14815	0.12727	0.08333	0.11278	0.11404	0.20000	0.14516	0.00000	0.14754	0.08966	0.26316	0.18519	0.10976
0.15736	0.02041	0.21667	0.14504	0.20800	0.15385	0.12057	0.10465	0.16970	0.11111	0.15116	0.02326	0.14737	0.15347	0.05172	0.16102	0.19708	0.06522	0.02597	0.19079	0.15842	0.19355	0.20161	0.13924	0.00000	0.11017	0.11864	0.15196	0.08974	0.07742	0.23944	0.12950	0.05085	0.07778	0.07547	0.18519	0.11864	0.20482	0.12931	0.13953	0.19231	0.11667	0.18478	0.19200	0.00000	0.06944	0.09272	0.28750	0.18333	0.11364
0.16098	0.01695	0.21875	0.14286	0.19259	0.14943	0.12752	0.07143	0.18713	0.14035	0.14737	0.00000	0.15534	0.15714	0.07576	0.15748	0.17568	0.05357	0.03488	0.17901	0.16190	0.09091	0.13571	0.14943	0.00000	0.11905	0.13600	0.15023	0.07955	0.07927	0.12644	0.15172	0.04348	0.09184	0.08772	0.17949	0.13600	0.17021	0.10156	0.11340	0.13793	0.13386	0.17822	0.18657	0.00000	0.11538	0.10759	0.29885	0.15714	0.10204
0.14778	0.01852	0.19841	0.15672	0.16418	0.17284	0.13986	0.09890	0.16471	0.12613	0.16854	0.02083	0.15152	0.14423	0.08197	0.14516	0.17361	0.03846	0.05000	0.17722	0.14904	0.11268	0.14074	0.13095	0.01852	0.10569	0.13223	0.14286	0.08434	0.08861	0.17722	0.14894	0.04688	0.09677	0.11215	0.15652	0.13223	0.25000	0.12397	0.13187	0.15108	0.13008	0.22581	0.18462	0.02083	0.13889	0.11111	0.28571	0.18750	0.14444
0.22222	0.01351	0.33594	0.22378	0.30370	0.13861	0.20395	0.12150	0.24571	0.11538	0.14815	0.01471	0.21818	0.22275	0.04878	0.20896	0.26846	0.04225	0.02970	0.27950	0.22749	0.10000	0.25180	0.19792	0.00000	0.11429	0.16296	0.21495	0.06796	0.09714	0.17708	0.17419	0.03571	0.10909	0.06923	0.22400	0.16296	0.16822	0.15556	0.11818	0.22449	0.16058	0.28846	0.27007	0.00000	0.10870	0.13095	0.28000	0.14286	0.10811
0.15982	0.01333	0.17808	0.14286	0.13462	0.14851	0.13580	0.08036	0.18378	0.11450	0.19048	0.00000	0.12500	0.14602	0.04819	0.13194	0.13772	0.02740	0.05000	0.17614	0.14537	0.11111	0.12903	0.12621	0.00000	0.11348	0.14493	0.14474	0.11000	0.12209	0.12871	0.12270	0.04762	0.16038	0.07692	0.15789	0.14493	0.14545	0.12950	0.12727	0.14557	0.14286	0.17391	0.15894	0.00000	0.17045	0.11047	0.30303	0.16867	0.15888
0.06122	0.03448	0.10526	0.05691	0.08264	0.06061	0.05344	0.02740	0.08125	0.09890	0.08219	0.00000	0.05952	0.05970	0.05128	0.07339	0.08271	0.07407	0.01724	0.08054	0.05941	0.05882	0.04878	0.11111	0.00000	0.05714	0.06667	0.05911	0.08333	0.02797	0.13333	0.07874	0.07692	0.08451	0.06818	0.09091	0.06667	0.12676	0.06731	0.06849	0.06299	0.06542	0.12658	0.09322	0.00000	0.11765	0.06618	0.18571	0.18605	0.09859
0.14573	0.02041	0.20661	0.15385	0.17054	0.16883	0.13669	0.09195	0.16265	0.12150	0.16471	0.02326	0.17204	0.13659	0.08929	0.15126	0.17143	0.04255	0.05333	0.16774	0.14146	0.12121	0.12879	0.15385	0.02041	0.11966	0.13793	0.13527	0.08974	0.07742	0.18919	0.16296	0.05085	0.08989	0.12871	0.16364	0.13793	0.26582	0.13913	0.11364	0.13971	0.13559	0.23864	0.18254	0.02326	0.10000	0.10000	0.28750	0.18333	0.12644
0.14573	0.02041	0.20661	0.15385	0.17054	0.16883	0.13669	0.09195	0.16265	0.12150	0.16471	0.02326	0.17204	0.13659	0.08929	0.15126	0.17143	0.04255	0.05333	0.16774	0.14146	0.12121	0.12879	0.15385	0.02041	0.11966	0.13793	0.13527	0.08974	0.07742	0.18919	0.16296	0.05085	0.08989	0.12871	0.16364	0.13793	0.26582	0.13913	0.11364	0.13971	0.13559	0.23864	0.18254	0.02326	0.10000	0.10000	0.28750	0.18333	0.12644
0.03980	0.06897	0.06723	0.04800	0.05600	0.07576	0.04511	0.02703	0.05455	0.08602	0.06667	0.00000	0.08434	0.03883	0.05000	0.05357	0.05839	0.07143	0.01695	0.05195	0.03865	0.05769	0.04839	0.09231	0.03333	0.04673	0.07619	0.03846	0.08197	0.02778	0.11290	0.05344	0.07500	0.09859	0.05556	0.06863	0.07619	0.10959	0.06667	0.08219	0.05426	0.06481	0.08434	0.05691	0.00000	0.11538	0.05797	0.10526	0.15556	0.09722
0.11053	0.03125	0.15179	0.09917	0.11667	0.10606	0.08462	0.04000	0.12821	0.09574	0.15493	0.00000	0.09524	0.10204	0.04762	0.13208	0.11364	0.06667	0.01639	0.14685	0.10714	0.07547	0.08197	0.10606	0.00000	0.09615	0.11650	0.10101	0.07937	0.04167	0.14516	0.10236	0.07143	0.06667	0.08989	0.14433	0.11650	0.15278	0.10680	0.08000	0.08661	0.11429	0.16456	0.12821	0.00000	0.05263	0.06475	0.26471	0.17391	0.14085
0.22222	0.01176	0.30935	0.24000	0.27211	0.10526	0.22013	0.11017	0.23118	0.11429	0.12500	0.01266	0.21849	0.20628	0.05435	0.21831	0.25786	0.03659	0.03604	0.26163	0.21076	0.08911	0.27586	0.14545	0.01176	0.15172	0.16667	0.20444	0.08036	0.10929	0.18095	0.17683	0.03158	0.07258	0.07143	0.21481	0.16667	0.20354	0.15172	0.10744	0.24837	0.16438	0.29464	0.25000	0.01266	0.07619	0.12921	0.20870	0.12632	0.08943
0.06863	0.02564	0.09677	0.09375	0.08462	0.08108	0.10448	0.18056	0.07647	0.07843	0.08537	0.00000	0.12500	0.07212	0.06250	0.10435	0.08451	0.05405	0.04545	0.09615	0.07692	0.10345	0.08594	0.15942	0.02564	0.11009	0.08929	0.07143	0.08696	0.08276	0.13043	0.10526	0.06122	0.07407	0.07216	0.11321	0.08929	0.11111	0.12037	0.07317	0.08209	0.08772	0.11236	0.10317	0.00000	0.11667	0.06164	0.14815	0.12963	0.10000
0.21076	0.01099	0.27027	0.19255	0.22930	0.13793	0.19048	0.07031	0.23684	0.14894	0.15574	0.01176	0.18898	0.21145	0.06186	0.16993	0.21893	0.03409	0.06140	0.24581	0.21053	0.09434	0.20126	0.13793	0.03371	0.11613	0.15232	0.20961	0.07627	0.08854	0.11111	0.17751	0.05051	0.09449	0.07586	0.18881	0.15232	0.20339	0.12338	0.10236	0.20122	0.15789	0.21774	0.21656	0.01176	0.09174	0.15000	0.23932	0.13000	0.10236
0.03980	0.06897	0.06723	0.04800	0.05600	0.07576	0.04511	0.02703	0.05455	0.08602	0.06667	0.00000	0.08434	0.03883	0.05000	0.05357	0.05839	0.07143	0.01695	0.05195	0.03865	0.05769	0.04839	0.09231	0.03333	0.04673	0.07619	0.03846	0.08197	0.02778	0.11290	0.05344	0.07500	0.09859	0.05556	0.06863	0.07619	0.10959	0.06667	0.08219	0.05426	0.06481	0.08434	0.05691	0.00000	0.11538	0.05797	0.10526	0.15556	0.09722
0.14136	0.02564	0.23636	0.15702	0.18487	0.14286	0.14729	0.03659	0.16561	0.15789	0.15584	0.00000	0.17857	0.13776	0.06250	0.10435	0.17557	0.05405	0.02985	0.17931	0.13131	0.08475	0.12097	0.12676	0.00000	0.09009	0.14019	0.13636	0.07143	0.04667	0.14706	0.14844	0.08333	0.07407	0.09474	0.11321	0.14019	0.13924	0.14151	0.10000	0.14173	0.13761	0.25316	0.20870	0.00000	0.08065	0.08392	0.20779	0.17308	0.11392
0.24074	0.01124	0.32857	0.25828	0.29932	0.11111	0.22981	0.12500	0.24599	0.11111	0.11200	0.01205	0.21138	0.22422	0.04124	0.23776	0.28302	0.03488	0.02586	0.27746	0.22870	0.12871	0.32168	0.14035	0.00000	0.14000	0.18621	0.22222	0.07759	0.11290	0.16364	0.17262	0.03030	0.07031	0.06944	0.20000	0.18621	0.19658	0.14765	0.13115	0.29139	0.18367	0.28448	0.27703	0.01205	0.09346	0.12022	0.18182	0.12121	0.08661
0.19249	0.02703	0.21986	0.15033	0.18792	0.12621	0.15723	0.08036	0.19672	0.10606	0.15741	0.01449	0.14407	0.19355	0.06098	0.17266	0.18012	0.02740	0.02941	0.19653	0.19816	0.11111	0.15132	0.13725	0.00000	0.12143	0.15328	0.17568	0.07767	0.07821	0.11765	0.14375	0.04762	0.07895	0.09375	0.18462	0.15328	0.15596	0.12950	0.11712	0.16026	0.15108	0.17391	0.18243	0.00000	0.08421	0.11696	0.21698	0.14118	0.11712
0.09500	0.02500	0.13223	0.10156	0.10078	0.12500	0.08759	0.08861	0.10843	0.09901	0.13924	0.00000	0.08696	0.09268	0.04000	0.09402	0.11511	0.08108	0.02941	0.11688	0.09223	0.10169	0.09375	0.14085	0.00000	0.09910	0.07895	0.09709	0.11765	0.06757	0.16176	0.10448	0.06000	0.08642	0.07143	0.10185	0.07895	0.15190	0.08929	0.14103	0.09774	0.07759	0.14943	0.12903	0.00000	0.09677	0.06849	0.27027	0.24000	0.14103
0.15152	0.02041	0.21667	0.15385	0.19841	0.15385	0.12857	0.07955	0.16970	0.10092	0.16471	0.02326	0.14737	0.14778	0.05172	0.17094	0.18841	0.06522	0.02597	0.18301	0.15271	0.12121	0.15504	0.13924	0.00000	0.11966	0.12821	0.14634	0.08974	0.07051	0.23944	0.12950	0.05085	0.07778	0.07547	0.18519	0.12821	0.19048	0.11966	0.11364	0.14815	0.12605	0.18478	0.18254	0.00000	0.06944	0.09272	0.30380	0.18333	0.11364
0.13366	0.04082	0.19512	0.14394	0.16923	0.10976	0.13571	0.07865	0.16168	0.09009	0.16279	0.02273	0.13402	0.13592	0.05085	0.15000	0.17021	0.11111	0.02564	0.16667	0.13527	0.10294	0.13636	0.21333	0.00000	0.10924	0.12712	0.12919	0.08861	0.05660	0.15584	0.13669	0.06780	0.07692	0.07477	0.17273	0.12712	0.17442	0.11864	0.13793	0.13869	0.11570	0.17021	0.18110	0.00000	0.08333	0.08497	0.26829	0.16129	0.12500
0.12698	0.02941	0.22430	0.15385	0.17241	0.11940	0.13492	0.05263	0.14839	0.12903	0.15068	0.00000	0.17500	0.11795	0.06977	0.11927	0.16406	0.06250	0.03226	0.16084	0.12308	0.09259	0.13559	0.11940	0.00000	0.09434	0.15842	0.11675	0.07692	0.04110	0.17742	0.11811	0.06818	0.06494	0.11236	0.13000	0.15842	0.16438	0.12621	0.10667	0.13821	0.15534	0.25333	0.18584	0.00000	0.06897	0.07914	0.25714	0.16667	0.12162
0.11386	0.02174	0.17213	0.13953	0.13846	0.11538	0.10714	0.06977	0.14458	0.11429	0.18519	0.00000	0.12766	0.10577	0.03571	0.14530	0.13380	0.04545	0.02703	0.13376	0.11058	0.10938	0.10606	0.16000	0.00000	0.10345	0.14159	0.10476	0.07895	0.06494	0.16438	0.11594	0.05357	0.09302	0.07767	0.16822	0.14159	0.16867	0.10345	0.10465	0.10145	0.13913	0.19101	0.14063	0.00000	0.08824	0.10204	0.38889	0.19298	0.11765
0.22857	0.01266	0.34351	0.22449	0.25694	0.12150	0.20513	0.13636	0.23889	0.13636	0.18349	0.01370	0.18803	0.22897	0.04598	0.22794	0.22785	0.03947	0.05825	0.27108	0.23364	0.09474	0.28777	0.15385	0.00000	0.13380	0.18248	0.22685	0.08491	0.15205	0.18000	0.17610	0.06977	0.09483	0.09091	0.24409	0.18248	0.22642	0.17518	0.09402	0.28472	0.18841	0.24107	0.21769	0.00000	0.07000	0.13372	0.25472	0.13483	0.10345
0.13235	0.01923	0.19200	0.13333	0.15789	0.12048	0.10274	0.06522	0.15294	0.11818	0.15909	0.00000	0.15464	0.12381	0.03226	0.13821	0.14384	0.04000	0.02500	0.15000	0.12857	0.11594	0.12593	0.14815	0.00000	0.10744	0.13445	0.12264	0.08642	0.06918	0.15190	0.13475	0.04839	0.08696	0.07339	0.15929	0.13445	0.19767	0.09836	0.10989	0.12057	0.13223	0.21739	0.14286	0.02174	0.08108	0.11258	0.32500	0.17460	0.10989
0.15979	0.02174	0.24348	0.16667	0.22314	0.14474	0.13971	0.10843	0.16564	0.11429	0.15663	0.02500	0.17778	0.15578	0.05455	0.18584	0.21053	0.06977	0.02703	0.20270	0.16080	0.12698	0.17742	0.17568	0.00000	0.13274	0.12174	0.15423	0.09333	0.07895	0.23188	0.14074	0.05357	0.08046	0.07767	0.20192	0.12174	0.19753	0.14286	0.09195	0.16923	0.11966	0.21839	0.20661	0.00000	0.07246	0.10204	0.28205	0.19298	0.11765
0.11055	0.02381	0.18803	0.11719	0.16129	0.13699	0.11852	0.11392	0.12048	0.11881	0.09524	0.00000	0.13333	0.10784	0.05882	0.14035	0.14599	0.05000	0.05882	0.14474	0.10732	0.11667	0.11811	0.20290	0.00000	0.09735	0.13636	0.10680	0.09859	0.07383	0.17391	0.11111	0.05769	0.12500	0.08081	0.16346	0.13636	0.14815	0.13761	0.10976	0.12977	0.13393	0.21429	0.17355	0.00000	0.22807	0.09722	0.21519	0.18519	0.12346
0.21359	0.01408	0.31250	0.21127	0.29104	0.17895	0.19205	0.12500	0.21469	0.10938	0.14151	0.01538	0.20183	0.22010	0.05063	0.21374	0.25676	0.04412	0.03061	0.26875	0.22488	0.11628	0.23913	0.19149	0.00000	0.12500	0.15789	0.21226	0.07000	0.10526	0.25000	0.16234	0.03704	0.10185	0.07087	0.20968	0.15789	0.18447	0.16794	0.13208	0.22069	0.15556	0.27184	0.24818	0.00000	0.10000	0.11976	0.23762	0.14815	0.11111
0.09453	0.02439	0.14050	0.11811	0.10853	0.13889	0.11940	0.11538	0.10119	0.09804	0.12346	0.00000	0.12222	0.09223	0.08163	0.12174	0.09859	0.05128	0.04412	0.12338	0.09179	0.11864	0.11905	0.18841	0.02439	0.12844	0.09735	0.09662	0.08451	0.09655	0.12676	0.11194	0.08000	0.08537	0.06000	0.13208	0.09735	0.16456	0.13889	0.11111	0.11364	0.08621	0.13483	0.11024	0.00000	0.09524	0.08276	0.14458	0.18868	0.16883
0.19005	0.02410	0.23973	0.16352	0.20779	0.11607	0.15569	0.07438	0.20000	0.12319	0.15517	0.01282	0.14286	0.18584	0.05495	0.17808	0.19162	0.03704	0.03636	0.20000	0.19027	0.10101	0.15723	0.13636	0.00000	0.12925	0.15972	0.17904	0.07143	0.09189	0.10811	0.14970	0.05435	0.08197	0.07971	0.18978	0.15972	0.15385	0.12162	0.11765	0.15854	0.15753	0.20000	0.17949	0.00000	0.08738	0.12994	0.20000	0.12766	0.10833
0.13065	0.02174	0.20168	0.10526	0.16535	0.10127	0.10714	0.03371	0.13095	0.14706	0.14286	0.00000	0.11579	0.12745	0.05455	0.11667	0.14184	0.04545	0.01333	0.15584	0.12683	0.07576	0.10606	0.11538	0.00000	0.08475	0.11207	0.12621	0.07895	0.05806	0.11842	0.12409	0.05357	0.13253	0.07767	0.13636	0.11207	0.18293	0.11304	0.11765	0.10949	0.11966	0.20455	0.14063	0.02500	0.12121	0.10959	0.23457	0.21429	0.13095
0.09453	0.02439	0.15000	0.10938	0.13492	0.12329	0.11940	0.11538	0.10119	0.09804	0.10976	0.00000	0.12222	0.09756	0.10417	0.15179	0.12230	0.05128	0.05970	0.13816	0.09709	0.11864	0.13710	0.15493	0.02439	0.10811	0.12727	0.09662	0.10000	0.10417	0.17647	0.10370	0.05882	0.07229	0.06000	0.16505	0.12727	0.17949	0.16038	0.09756	0.13077	0.11504	0.17442	0.11905	0.00000	0.07813	0.07534	0.15854	0.18868	0.15385
0.09453	0.02439	0.15000	0.10938	0.13492	0.12329	0.11940	0.11538	0.10119	0.09804	0.10976	0.00000	0.12222	0.09756	0.10417	0.15179	0.12230	0.05128	0.05970	0.13816	0.09709	0.11864	0.13710	0.15493	0.02439	0.10811	0.12727	0.09662	0.10000	0.10417	0.17647	0.10370	0.05882	0.07229	0.06000	0.16505	0.12727	0.17949	0.16038	0.09756	0.13077	0.11504	0.17442	0.11905	0.00000	0.07813	0.07534	0.15854	0.18868	0.15385
0.05528	0.06667	0.07563	0.06452	0.07258	0.09091	0.06870	0.04054	0.06707	0.08511	0.09459	0.00000	0.07059	0.05392	0.04878	0.06250	0.05797	0.06897	0.03390	0.06536	0.04854	0.05660	0.05645	0.10769	0.00000	0.04630	0.06542	0.05854	0.06349	0.04930	0.07692	0.06107	0.18919	0.11268	0.09091	0.07843	0.06542	0.07895	0.07619	0.11111	0.04580	0.06422	0.08333	0.08264	0.00000	0.13462	0.09701	0.10390	0.12766	0.12676
0.19005	0.02410	0.23973	0.16352	0.20779	0.11607	0.15569	0.07438	0.20000	0.12319	0.15517	0.01282	0.14286	0.18584	0.05495	0.17808	0.19162	0.03704	0.03636	0.20000	0.19027	0.10101	0.15723	0.13636	0.00000	0.12925	0.15972	0.17904	0.07143	0.09189	0.10811	0.14970	0.05435	0.08197	0.07971	0.18978	0.15972	0.15385	0.12162	0.11765	0.15854	0.15753	0.20000	0.17949	0.00000	0.08738	0.12994	0.20000	0.12766	0.10833
0.09453	0.02439	0.15000	0.10938	0.13492	0.12329	0.11940	0.11538	0.10119	0.09804	0.10976	0.00000	0.12222	0.09756	0.10417	0.15179	0.12230	0.05128	0.05970	0.13816	0.09709	0.11864	0.13710	0.15493	0.02439	0.10811	0.12727	0.09662	0.10000	0.10417	0.17647	0.10370	0.05882	0.07229	0.06000	0.16505	0.12727	0.17949	0.16038	0.09756	0.13077	0.11504	0.17442	0.11905	0.00000	0.07813	0.07534	0.15854	0.18868	0.15385
0.08955	0.02500	0.12295	0.10156	0.11811	0.14085	0.11194	0.10256	0.09524	0.06731	0.09756	0.00000	0.11111	0.08738	0.06122	0.11304	0.09929	0.05263	0.04478	0.11688	0.08696	0.14035	0.09375	0.15714	0.02500	0.08929	0.10811	0.08134	0.05556	0.08966	0.17910	0.09630	0.08163	0.08642	0.06061	0.10185	0.10811	0.12346	0.08929	0.11250	0.08955	0.10619	0.11111	0.12000	0.00000	0.15254	0.09859	0.13253	0.14815	0.12658
0.09268	0.02222	0.14516	0.08955	0.11364	0.11688	0.07692	0.09639	0.09884	0.09434	0.10465	0.00000	0.10526	0.09048	0.03636	0.09917	0.10345	0.07143	0.02740	0.11321	0.09005	0.12903	0.08209	0.16216	0.02222	0.09483	0.07563	0.08962	0.10959	0.07947	0.15068	0.10870	0.05455	0.08140	0.06796	0.10714	0.07563	0.15663	0.09483	0.10588	0.08633	0.07438	0.16667	0.11538	0.00000	0.07353	0.07333	0.22222	0.17544	0.13253
0.19565	0.01042	0.26144	0.19394	0.22222	0.12295	0.18497	0.09231	0.21827	0.12081	0.15873	0.01111	0.19084	0.19658	0.05882	0.17949	0.21264	0.03226	0.05882	0.23243	0.20085	0.09009	0.21739	0.14167	0.03191	0.11950	0.16993	0.19492	0.08197	0.09184	0.12500	0.16571	0.03810	0.08271	0.10274	0.19863	0.16993	0.19512	0.11950	0.09023	0.20238	0.17532	0.21875	0.20245	0.01111	0.07826	0.14595	0.21951	0.13462	0.09023
0.12698	0.02941	0.22430	0.15385	0.17241	0.11940	0.13492	0.05263	0.14839	0.12903	0.15068	0.00000	0.17500	0.11795	0.06977	0.11927	0.16406	0.06250	0.03226	0.16084	0.12308	0.09259	0.13559	0.11940	0.00000	0.09434	0.15842	0.11675	0.07692	0.04110	0.17742	0.11811	0.06818	0.06494	0.11236	0.13000	0.15842	0.16438	0.12621	0.10667	0.13821	0.15534	0.25333	0.18584	0.00000	0.06897	0.07914	0.25714	0.16667	0.12162
0.21818	0.02273	0.29167	0.23377	0.25658	0.10169	0.20732	0.09756	0.21990	0.11888	0.12097	0.01205	0.22131	0.20264	0.04124	0.20408	0.25153	0.03488	0.02586	0.24859	0.20705	0.09615	0.26000	0.14035	0.00000	0.14765	0.15436	0.20087	0.08696	0.10106	0.15315	0.18675	0.04082	0.07031	0.06944	0.20000	0.15436	0.18644	0.16327	0.11290	0.23418	0.14474	0.28448	0.24342	0.01205	0.09346	0.12637	0.18182	0.12121	0.09524
0.24651	0.01124	0.32857	0.25828	0.30822	0.12069	0.22981	0.10656	0.25269	0.11111	0.11200	0.01205	0.21138	0.22973	0.04124	0.23776	0.29114	0.03488	0.02586	0.28488	0.23423	0.08571	0.29452	0.14035	0.00000	0.14000	0.18621	0.22222	0.07759	0.10695	0.16364	0.17964	0.03030	0.07031	0.07692	0.20000	0.18621	0.18644	0.14765	0.10400	0.26623	0.18367	0.28448	0.28571	0.01205	0.09346	0.12637	0.18182	0.12121	0.08661
0.14737	0.02564	0.22523	0.15702	0.18487	0.17647	0.14729	0.04938	0.16561	0.14583	0.17105	0.00000	0.16471	0.13776	0.06250	0.10435	0.17557	0.05405	0.02985	0.17931	0.13706	0.10345	0.12097	0.12676	0.00000	0.09009	0.14019	0.13636	0.07143	0.04667	0.16418	0.13953	0.08333	0.07407	0.10638	0.11321	0.14019	0.15385	0.13084	0.11392	0.14173	0.13761	0.23750	0.20870	0.00000	0.08065	0.09155	0.24000	0.17308	0.12821
0.14706	0.01818	0.21600	0.14706	0.18045	0.11628	0.11565	0.07447	0.17751	0.11504	0.15385	0.00000	0.17347	0.14354	0.06349	0.14400	0.16438	0.05769	0.03659	0.16875	0.14833	0.11111	0.13971	0.14286	0.00000	0.11382	0.13115	0.14218	0.08333	0.08125	0.14634	0.16429	0.04615	0.08421	0.08108	0.16522	0.13115	0.23256	0.10484	0.10638	0.12587	0.12903	0.21053	0.15672	0.02041	0.09211	0.11039	0.31325	0.16667	0.10638
0.16500	0.01852	0.24793	0.17424	0.21875	0.11765	0.14789	0.11111	0.17857	0.10619	0.15556	0.02083	0.17526	0.15534	0.06452	0.17355	0.20714	0.05882	0.03704	0.20000	0.16019	0.11268	0.17557	0.14458	0.00000	0.11475	0.13223	0.15385	0.08434	0.09554	0.16250	0.14085	0.04688	0.07368	0.07207	0.19820	0.13223	0.19318	0.14286	0.10753	0.17647	0.13008	0.23913	0.21260	0.00000	0.06494	0.09677	0.24138	0.16923	0.10753
0.19005	0.02410	0.23129	0.15625	0.20779	0.12613	0.14881	0.08333	0.20635	0.11511	0.14530	0.01282	0.14286	0.18584	0.04348	0.17007	0.19162	0.03704	0.02703	0.20670	0.19027	0.10101	0.17197	0.14679	0.00000	0.11409	0.15172	0.17904	0.07143	0.08602	0.10811	0.14970	0.05435	0.08197	0.07194	0.18116	0.15172	0.14407	0.11409	0.11765	0.16564	0.14966	0.19008	0.17949	0.00000	0.08738	0.12994	0.20000	0.12766	0.10833
0.24074	0.01124	0.33813	0.26667	0.29932	0.11111	0.24528	0.10656	0.25269	0.11111	0.12097	0.01205	0.21138	0.22422	0.05208	0.24648	0.28302	0.03488	0.03478	0.28488	0.22870	0.08571	0.30345	0.15044	0.01124	0.14765	0.19444	0.22222	0.07759	0.10695	0.17431	0.17262	0.03030	0.07031	0.06944	0.20863	0.19444	0.19658	0.14765	0.10400	0.27451	0.19178	0.28448	0.27703	0.01205	0.09346	0.12637	0.20168	0.12121	0.08661
0.23874	0.03191	0.23718	0.18675	0.25316	0.10484	0.17143	0.08397	0.24352	0.12081	0.10606	0.01111	0.20930	0.23348	0.05882	0.17949	0.24118	0.03226	0.04132	0.25275	0.23789	0.09009	0.20988	0.11382	0.00000	0.13376	0.15484	0.22078	0.07317	0.09744	0.11570	0.19298	0.02830	0.05882	0.08784	0.19863	0.15484	0.18548	0.16340	0.08209	0.20238	0.15287	0.20000	0.21739	0.00000	0.05983	0.12766	0.16279	0.11321	0.10687
0.06122	0.03448	0.10526	0.05691	0.08264	0.06061	0.05344	0.02740	0.08125	0.09890	0.08219	0.00000	0.05952	0.05970	0.07895	0.07339	0.08271	0.07407	0.01724	0.08054	0.05941	0.05882	0.04878	0.11111	0.00000	0.05714	0.06667	0.05911	0.08333	0.03521	0.11475	0.07031	0.07692	0.08451	0.06818	0.09091	0.06667	0.11111	0.06731	0.06849	0.06299	0.06542	0.12658	0.09322	0.00000	0.14000	0.06618	0.18571	0.18605	0.09859
0.08173	0.02174	0.10853	0.10526	0.10448	0.11538	0.10714	0.12195	0.09195	0.08333	0.09091	0.00000	0.12766	0.07981	0.05455	0.12605	0.10274	0.04545	0.07042	0.10559	0.07944	0.10938	0.09774	0.14474	0.02174	0.13274	0.11207	0.07907	0.06494	0.09333	0.10390	0.10791	0.05357	0.06818	0.08824	0.14679	0.11207	0.14118	0.12281	0.10465	0.09353	0.10084	0.12766	0.11450	0.00000	0.07246	0.08000	0.13636	0.11475	0.11765
0.14646	0.02083	0.21849	0.16406	0.20000	0.11250	0.14599	0.10588	0.17791	0.11215	0.16667	0.02381	0.14894	0.14851	0.07143	0.18261	0.18978	0.06667	0.02632	0.18421	0.15347	0.10606	0.15625	0.12658	0.00000	0.12069	0.14912	0.14706	0.09091	0.07792	0.20833	0.13869	0.05172	0.07865	0.08654	0.19811	0.14912	0.19277	0.13043	0.10227	0.16667	0.14655	0.18681	0.20325	0.00000	0.08571	0.09333	0.27500	0.16667	0.11494
0.08173	0.02174	0.11719	0.12214	0.10448	0.08750	0.11511	0.16456	0.08571	0.09346	0.09091	0.00000	0.13978	0.07981	0.03571	0.14530	0.11806	0.04545	0.07042	0.10559	0.07944	0.09231	0.10606	0.16000	0.00000	0.14286	0.12174	0.07907	0.07895	0.06494	0.10390	0.13235	0.05357	0.08046	0.07767	0.15741	0.12174	0.12791	0.14286	0.09195	0.10145	0.11017	0.12766	0.13178	0.00000	0.08824	0.08000	0.14943	0.11475	0.11765
[truncated: 1,770 more columns]
