# Supplementary material for: Integrated computational and experimental analysis explores FOLH1 expression patterns across cancers and nominates melatonin as a potential modulator in prostate cancer models
Source: PLoS Comput Biol. 2026 May 22;22(5):e1014315. doi: 10.1371/journal.pcbi.1014315 (PMC13218620; doi:10.1371/journal.pcbi.1014315)
Supplement: S4 File — Drug candidates with high similarity to known FOLH1 ligands. This dataset presents 36 drug compounds from the refined candidate pool that exhibited similarity scores exceeding 0.8 with known FOLH1 ligands, as determined using ChemFusionSimilarity. These compounds represent promising candidates for potential FOLH1 modulation based on their strong structural resemblance to established FOLH1 ligands. (CSV) [file pcbi.1014315.s009.csv]

Drug_Name	Smiles	Docking Score_Binding Energy(kcal/mol)	MW	LogP	TPSA	NRot	HBD	HBA	pIC50	ESOL	RotatableBonds	AromaticRings	QED	HeavyAtomCount	RingCount	Lipinski_Violations	ADR_Risk	CPI
Glutathione	C(CC(=O)NC(CS)C(=O)NCC(=O)O)C(C(=O)O)N	-11.078	307.08	-2.21	158.82	9	6	6	7.5313	1.6217	9	0	0.2634	20	0	1	Medium	0.50
Methotrexate	CN(CC1=CN=C2C(=N1)C(=NC(=N2)N)N)C3=CC=C(C=C3)C(=O)NC(CCC(=O)O)C(=O)O	-10.236	454.17	0.27	210.54	9	5	10	8.0551	-2.6193	9	3	0.2947	33	3	0	Low	0.83
Melatonin	CC(=O)NCCC1=CNC2=C1C=C(C=C2)OC	-9.681	149.05	0.15	63.32	4	2	3	8.2594	-3.1930	4	2	0.8449	17	2	0	Low	1.00
Estrone	CC12CCC3C(C1CCC2=O)CCC4=C3C=CC(=C4)O	-9.67	270.16	3.82	37.3	0	1	2	8.4321	-4.3355	0	1	0.7779	20	4	0	Low	1.00
Cystine	C(C(C(=O)O)N)SSCC(C(=O)O)N	-9.655	240.02	-0.81	126.64	7	4	6	8.1579	0.7449	7	0	0.3360	14	0	0	Low	0.83
Glycyl-L-a-Aminopimelyl-E-(D-2-Aminoethyl)Phosphonate	CC(NC(=O)CCCCC(C(=O)O)NC(=O)CN)P(=O)(O)O	-9.647	339.12	-1.29	179.05	10	6	5	5.2736	1.0849	10	0	0.2101	22	0	1	Medium	0.50
O-Benzylsulfonyl-Serine	C1=CC=C(C=C1)CS(=O)(=O)OCC(C(=O)O)N	-9.505	259.05	-0.06	106.69	6	2	5	9.8388	-0.8272	6	1	0.6933	17	1	0	Low	0.83
2(S)-Amino-6-Boronohexanoic Acid	B(CCCCC(C(=O)O)N)(O)O	-8.822	175.1	-0.96	103.78	6	4	4	8.2820	0.9772	6	0	0.3072	12	0	0	Low	0.83
Glutamic acid	C(CC(=O)O)C(C(=O)O)N	-8.573	147.05	-0.74	100.62	4	3	3	8.2165	0.8519	4	0	0.4860	10	0	0	Low	0.83
L-gulonic acid 6-phosphate	C(C(C(C(C(C(=O)O)O)O)O)O)OP(=O)(O)O	-8.597	276.02	-3.38	184.98	7	7	7	5.7085	2.6469	7	0	0.2312	17	0	1	Medium	0.50
L-Glutamine	C(CC(=O)N)C(C(=O)O)N	-8.538	146.07	-1.34	106.41	4	3	3	8.1962	1.2859	4	0	0.4561	10	0	0	Low	0.83
Azelaic acid	C(CCCC(=O)O)CCCC(=O)O	-8.525	188.1	1.89	74.6	8	2	2	8.0041	-1.0176	8	0	0.5702	13	0	0	Low	1.00
Asparagine	C(C(C(=O)O)N)C(=O)N	-8.522	132.05	-1.73	106.41	3	3	3	7.8280	1.5526	3	0	0.4239	9	0	0	Low	0.83
Monoisopropylphosphorylserine	CC(C)OP(=O)(O)OCC(C(=O)O)N	-8.5	227.06	-0.06	119.08	6	3	5	5.2160	0.2219	6	0	0.5435	14	0	0	Low	0.83
N-Acetylmethionine	CC(=O)NC(CCSC)C(=O)O	-8.46	191.06	0.33	66.4	5	2	3	7.6727	-0.3240	5	0	0.6569	12	0	0	Low	1.00
N-acetyl-L-arginine	CC(=O)NC(CCCN=C(N)N)C(=O)O	-8.438	216.12	-1.37	130.8	6	4	3	7.2764	1.2175	6	0	0.2470	15	0	0	Low	0.83
Mitiglinide	C1CCC2CN(CC2C1)C(=O)CC(CC3=CC=CC=C3)C(=O)O	-8.349	315.18	2.97	57.61	5	1	2	8.3194	-3.5731	5	1	0.9086	23	3	0	Low	1.00
Lysine	C(CCN)CC(C(=O)O)N	-8.237	146.11	-0.47	89.34	5	3	3	8.1940	0.6592	5	0	0.4572	10	0	0	Low	0.83
Phenylalanine	C1=CC=C(C=C1)CC(C(=O)O)N	-8.2	165.08	0.64	63.32	3	2	2	8.1489	-1.2584	3	1	0.6905	12	1	0	Low	1.00
S-Hydroxycysteine	C(C(C(=O)O)N)SO	-8.197	137.01	-0.4	83.55	3	3	4	7.9093	0.4846	3	0	0.4610	8	0	0	Low	0.83
Leucine	CC(C)CC(C(=O)O)N	-8.177	131.09	0.44	63.32	3	2	2	8.1839	-0.1839	3	0	0.5839	9	0	0	Low	1.00
Aspartic acid	C(C(C(=O)O)N)C(=O)O	-8.07	133.04	-1.13	100.62	3	3	3	7.7780	1.1186	3	0	0.4520	9	0	0	Low	0.83
Phosphoaspartate	C(C(C(=O)O)N)C(=O)OP(=O)(O)O	-8.049	213	-1.58	147.15	4	4	5	5.2521	1.3763	4	0	0.4089	13	0	0	Low	0.67
Azelaic acid	C(CCCC(=O)O)CCCC(=O)O	-7.897	160.07	1.11	74.6	6	2	2	8.0041	-1.0176	8	0	0.5702	13	0	0	Low	1.00
Vigabatrin	C=CC(CCC(=O)O)N	-7.883	129.08	0.36	63.32	4	2	2	8.1772	-0.0550	4	0	0.5387	9	0	0	Low	1.00
4-phospho-L-threonic acid	C(C(C(C(=O)O)O)O)OP(=O)(O)O	-7.867	216	-2.1	144.52	5	5	5	5.7323	1.7298	5	0	0.3285	13	0	0	Low	0.67
Lysine	C(CCN)CC(C(=O)O)N	-7.871	132.09	-0.86	89.34	4	3	3	8.1940	0.6592	5	0	0.4572	10	0	0	Low	0.83
(S)-DES-ME-AMPA	C1=C(C(=O)NO1)CC(C(=O)O)N	-7.8	172.05	-1.08	109.32	3	3	4	8.3428	0.1813	3	1	0.5370	12	1	0	Low	0.83
O-acetyl-L-serine	CC(=O)OCC(C(=O)O)N	-7.581	147.05	-1.04	89.62	3	2	4	8.1088	0.8803	3	0	0.4975	10	0	0	Low	0.83
Salicylic acid	C1=CC=C(C(=C1)C(=O)O)O	-7.478	138.03	1.09	57.53	1	2	2	8.4163	-1.5562	1	1	0.6103	10	1	0	Low	1.00
Serine	C(C(C(=O)O)N)O	-7.026	105.04	-1.61	83.55	2	3	3	8.2116	1.3815	2	0	0.3942	7	0	0	Low	0.83
Aminocaproic acid	C(CCC(=O)O)CCN	-6.975	131.09	0.59	63.32	5	2	2	8.0646	-0.1437	5	0	0.5366	9	0	0	Low	1.00
Succinic acid	C(CC(=O)O)C(=O)O	-6.593	118.03	-0.06	74.6	3	2	2	8.0947	0.3157	3	0	0.5438	8	0	0	Low	0.83
Cysteine	C(C(C(=O)O)N)S	-6.089	121.02	-0.67	63.32	2	3	3	8.1879	0.5159	2	0	0.4244	7	0	0	Low	0.83
Benzyl benzoate	C1=CC=C(C=C1)COC(=O)C2=CC=CC=C2	-6.004	212.08	3.04	26.3	3	0	2	8.2915	-4.1256	3	2	0.7308	16	2	0	Low	1.00
gamma-Hydroxybutyric acid	C(CC(=O)O)CO	-5.793	104.05	-0.16	57.53	3	2	2	7.8409	0.3120	3	0	0.5229	7	0	0	Low	0.83
